# Supplementary material for: Spatial genomics maps the structure, nature and evolution of cancer clones
Source: Nature. 2022 Nov 9;611(7936):594–602. doi: 10.1038/s41586-022-05425-2 (PMC9668746; doi:10.1038/s41586-022-05425-2)
Supplement: Supplementary file 4 — Padlock probe designs and BaSISS genotype matrices. [file 41586_2022_5425_MOESM4_ESM.xlsx]

## Sheet: Metadata
A. BaSISS_design_P1
B. BaSISS_design_P2
C. ISS immune panel design (91 genes)
D. ISS oncology panel design (62 genes)
E. P1 Genotype_matrix
F. P2 Genotype_matrix

## Sheet: A. BaSISS_design_P1
Branch	Gene	Target Name	CDS	type	DO	Tag	Oligonr	Probe design	3' arm	Sequence barcode	Include in genotype matrix
P1-blue	CKAP5	CKAP5mut	c.1895G>A	mutant	AP1	CCGG	So1643	AACTGAAATGCCATGCCAGTCTACGATTTTACCAGTGGCTCCTTGCGTCTATTTAGTGGAGCCCCGGCTATCTTCTTTCTGTTGAGCTAATGGACCA	CTGTTGAGCTAATGGACCA	ACCGG	Y
P1-blue	CKAP5	CKAP5wt	c.1895G>A	wildtype	AP2	CACC	S01992	AACTGAAATGCCATGCCAGCTGATTCCTTTGACTCACATTCCTTGCGTCTATTTAGTGGAGCCCACCCTATCTTCTTTCTGTTGAGCTAATGGACCG	CTGTTGAGCTAATGGACCG	CCACC	Y
P1-green	KIAA0652	KIAA0652mut	c.176C>G	mutant	AP3	ACAA	So1642	AGAGGTTACACATGAAGCAATCTACGAGTTTGCAGTCACGTCCTTGCGTCTATTTAGTGGAGCCACAACTATCTTCTTTTTAGCAATCAAAGACATCCG	TTAGCAATCAAAGACATCCG	GACAA	Y
P1-green	KIAA0652	KIAA0652wt	c.176C>G	wildtype	AP1	CCAC	S01991	AGAGGTTACACATGAAGCAATCTACGATTTTACCAGTGGCTCCTTGCGTCTATTTAGTGGAGCCCCACCTATCTTCTTTTTAGCAATCAAAGACATCCC	TTAGCAATCAAAGACATCCC	ACCAC	Y
P1-grey	AP3B2	AP3B22mut	c.1852+5G>C	mutant	AP2	CCAC	So1650	GACCACTTCCAGCTGGCTGATTCCTTTGACTCACATTCCTTGCGTCTATTTAGTGGAGCCCCACCTATCTTCTTTAGTCATCCTTCAAAGACCGC	AGTCATCCTTCAAAGACCGC	CCCAC	Y
P1-grey	AP3B2	AP3B22wt	c.1852+5G>C	wildtype	AP1	AGAG	S01995	GACCACTTCCAGCTGGTCTACGATTTTACCAGTGGCTCCTTGCGTCTATTTAGTGGAGCCAGAGCTATCTTCTTTAGTCATCCTTCAAAGACCGG	AGTCATCCTTCAAAGACCGG	AAGAG	Y
P1-grey	ARHGEF28	ARHGEF28mut	c.1084C>G	mutant	AP1	GAAG	So1634	GGCTTTCAGACATGCTGATCTACGATTTTACCAGTGGCTCCTTGCGTCTATTTAGTGGAGCCGAAGCTATCTTCTTTATTGCTTGCTGCAGGCG	ATTGCTTGCTGCAGGCG	AGAAG	Y
P1-grey	ARHGEF28	ARHGEF28wt	c.1084C>G	wildtype	AP3	CGGC	S01987	GGCTTTCAGACATGCTGATCTACGAGTTTGCAGTCACGTCCTTGCGTCTATTTAGTGGAGCCCGGCCTATCTTCTTTATTGCTTGCTGCAGGCC	ATTGCTTGCTGCAGGCC	GCGGC	Y
P1-grey	CCDC105	CCDC105mut	c.1227C>A	mutant	AP3	CAAA	So1657	CCGGAGGCTGCGCGTCTACGAGTTTGCAGTCACGTCCTTGCGTCTATTTAGTGGAGCCCAAACTATCTTCTTTACGTGGGCACCCAACTA	ACGTGGGCACCCAACTA	GCAAA	Y
P1-grey	CCDC105	CCDC105wt	c.1227C>A	wildtype	AP3	AACA	S02001	CCGGAGGCTGCGCGTCTACGAGTTTGCAGTCACGTCCTTGCGTCTATTTAGTGGAGCCAACACTATCTTCTTTACGTGGGCACCCAACTC	ACGTGGGCACCCAACTC	GAACA	Y
P1-grey	CREBBP	CREBBPmut	c.2827C>T	mutant	AP1	GGCC	So1619	AGTCATCGCAGCAACAGCTCTACGATTTTACCAGTGGCTCCTTGCGTCTATTTAGTGGAGCCGGCCCTATCTTCTTTGTCTGTGGCTACCCCTT	GTCTGTGGCTACCCCTT	AGGCC	Y
P1-grey	CREBBP	CREBBPwt	c.2827C>T	wildtype	AP3	GGAA	S01978	AGTCATCGCAGCAACAGCTCTACGAGTTTGCAGTCACGTCCTTGCGTCTATTTAGTGGAGCCGGAACTATCTTCTTTGTCTGTGGCTACCCCTC	GTCTGTGGCTACCCCTC	GGGAA	Y
P1-grey	DENND1A	DENND1Amut	c.2960C>T	mutant	AP1	ACAA	So1640	GAGTCCGGCCCTGGTCTACGATTTTACCAGTGGCTCCTTGCGTCTATTTAGTGGAGCCACAACTATCTTCTTTCAAGCAAGACGTGAGCCT	CAAGCAAGACGTGAGCCT	AACAA	Y
P1-grey	DENND1A	DENND1Awt	c.2960C>T	wildtype	AP2	AAGG	S01989	GAGTCCGGCCCTGGCTGATTCCTTTGACTCACATTCCTTGCGTCTATTTAGTGGAGCCAAGGCTATCTTCTTTCAAGCAAGACGTGAGCCC	CAAGCAAGACGTGAGCCC	CAAGG	Y
P1-grey	KCNT1	KCNT1mut	c.3409C>A	mutant	AP2	ACAA	So1641	GCCTCAGCCTGTACCGCTGATTCCTTTGACTCACATTCCTTGCGTCTATTTAGTGGAGCCACAACTATCTTCTTTGTGGATCAGCCAGCAGA	GTGGATCAGCCAGCAGA	CACAA	Y
P1-grey	KCNT1	KCNT1wt	c.3409C>A	wildtype	AP3	AAGG	S01990	GCCTCAGCCTGTACCGTCTACGAGTTTGCAGTCACGTCCTTGCGTCTATTTAGTGGAGCCAAGGCTATCTTCTTTGTGGATCAGCCAGCAGC	GTGGATCAGCCAGCAGC	GAAGG	Y
P1-grey	NOB1	NOB1mut	c.503A>G	mutant	AP3	CACC	So1654	TCATGAACTGCAGGAGCTTCTACGAGTTTGCAGTCACGTCCTTGCGTCTATTTAGTGGAGCCCACCCTATCTTCTTTCCTTTGCCCAACATCGG	CCTTTGCCCAACATCGG	GCACC	Y
P1-grey	NOB1	NOB1wt	c.503A>G	wildtype	AP1	ACCC	S01998	TCATGAACTGCAGGAGCTTCTACGATTTTACCAGTGGCTCCTTGCGTCTATTTAGTGGAGCCACCCCTATCTTCTTTCCTTTGCCCAACATCGA	CCTTTGCCCAACATCGA	AACCC	Y
P1-grey	OXSM	OXSMmut	c.1268A>G	mutant	AP1	GAGA	So1631	CTATGTTCCACTAAAGGCATCTACGATTTTACCAGTGGCTCCTTGCGTCTATTTAGTGGAGCCGAGACTATCTTCTTTGAACCAGAATTTGATCTCAG	GAACCAGAATTTGATCTCAG	AGAGA	Y
P1-grey	OXSM	OXSMwt	c.1268A>G	wildtype	AP1	CGGC	S01986	CTATGTTCCACTAAAGGCATCTACGATTTTACCAGTGGCTCCTTGCGTCTATTTAGTGGAGCCCGGCCTATCTTCTTTGAACCAGAATTTGATCTCAA	GAACCAGAATTTGATCTCAA	ACGGC	Y
P1-grey	PQLC2	PQLC2mut	c.627G>A	mutant	AP2	GGAA	So1623	AAGTCCACCCAGGGGATCTGATTCCTTTGACTCACATTCCTTGCGTCTATTTAGTGGAGCCGGAACTATCTTCTTTGCACCAACTTCCTCCGA	GCACCAACTTCCTCCGA	CGGAA	Y
P1-grey	PQLC2	PQLC2wt	c.627G>A	wildtype	AP2	GAGA	S01982	AAGTCCACCCAGGGGATCTGATTCCTTTGACTCACATTCCTTGCGTCTATTTAGTGGAGCCGAGACTATCTTCTTTGCACCAACTTCCTCCGG	GCACCAACTTCCTCCGG	CGAGA	Y
P1-grey	RELA	RELAmut	c.341A>T	mutant	AP2	CCGG	So1644	GAACCTGGGAATCCAGTGCTGATTCCTTTGACTCACATTCCTTGCGTCTATTTAGTGGAGCCCCGGCTATCTTCTTTCTGCATCCACAGTTTCCT	CTGCATCCACAGTTTCCT	CCCGG	Y
P1-grey	RELA	RELAwt	c.341A>T	wildtype	AP1	AGGA	S01993	GAACCTGGGAATCCAGTGTCTACGATTTTACCAGTGGCTCCTTGCGTCTATTTAGTGGAGCCAGGACTATCTTCTTTCTGCATCCACAGTTTCCA	CTGCATCCACAGTTTCCA	AAGGA	Y
P1-grey	SF3B1	SF3B1mut	c.2098A>G	mutant	AP1	GGAA	So1622	AAGTTCGGACCATCAGTGTCTACGATTTTACCAGTGGCTCCTTGCGTCTATTTAGTGGAGCCGGAACTATCTTCTTTTGTGGATGAGCAGCAGG	TGTGGATGAGCAGCAGG	AGGAA	Y
P1-grey	SF3B1	SF3B1wt	c.2098A>G	wildtype	AP2	GCCG	S01981	AAGTTCGGACCATCAGTGCTGATTCCTTTGACTCACATTCCTTGCGTCTATTTAGTGGAGCCGCCGCTATCTTCTTTTGTGGATGAGCAGCAGA	TGTGGATGAGCAGCAGA	CGCCG	Y
P1-grey	STUB1	STUB1mut	c.478G>A	mutant	AP1	CACC	So1652	AGCTGCACTCCTACCTCTCTACGATTTTACCAGTGGCTCCTTGCGTCTATTTAGTGGAGCCCACCCTATCTTCTTTCATCCACCAGGAGAGCA	CATCCACCAGGAGAGCA	ACACC	Y
P1-grey	STUB1	STUB1wt	c.478G>A	wildtype	AP3	AGAG	S01997	AGCTGCACTCCTACCTCTCTACGAGTTTGCAGTCACGTCCTTGCGTCTATTTAGTGGAGCCAGAGCTATCTTCTTTCATCCACCAGGAGAGCG	CATCCACCAGGAGAGCG	GAGAG	Y
P1-orange	LRP1B	LRP1Bmut	c.10533G>A	mutant	AP3	GCCG	So1630	CCACAGACATGTACATTGAATCTACGAGTTTGCAGTCACGTCCTTGCGTCTATTTAGTGGAGCCGCCGCTATCTTCTTTAATTCAGATGAAGAAAACTGTAAA	AATTCAGATGAAGAAAACTGTAAA	GGCCG	Y
P1-orange	LRP1B	LRP1Bwt	c.10533G>A	wildtype	AP3	GAAG	S01985	CCACAGACATGTACATTGAATCTACGAGTTTGCAGTCACGTCCTTGCGTCTATTTAGTGGAGCCGAAGCTATCTTCTTTAATTCAGATGAAGAAAACTGTAAG	AATTCAGATGAAGAAAACTGTAAG	GGAAG	Y
P1-purple	AMZ1	AMZ1mut	c.208C>T	mutant	AP2	CGGC	So1638	GACCCGAGGCTCCCCTGATTCCTTTGACTCACATTCCTTGCGTCTATTTAGTGGAGCCCGGCCTATCTTCTTTGACTGGCTCCTGAGCT	GACTGGCTCCTGAGCT	CCGGC	Y
P1-purple	AMZ1	AMZ1wt	c.208C>T	wildtype	AP1	AAGG	S01988	GACCCGAGGCTCCCTCTACGATTTTACCAGTGGCTCCTTGCGTCTATTTAGTGGAGCCAAGGCTATCTTCTTTGACTGGCTCCTGAGCC	GACTGGCTCCTGAGCC	AAAGG	Y
P1-purple	EMILIN2	EMILIN2mut	c.1896T>C	mutant	AP1	CAAA	So1655	AGAGCAGGTGAAAACGCTTCTACGATTTTACCAGTGGCTCCTTGCGTCTATTTAGTGGAGCCCAAACTATCTTCTTTAAAAGGAAATGAGCAATTGC	AAAAGGAAATGAGCAATTGC	ACAAA	Y
P1-purple	EMILIN2	EMILIN2wt	c.1896T>C	wildtype	AP1	AACA	S01999	AGAGCAGGTGAAAACGCTTCTACGATTTTACCAGTGGCTCCTTGCGTCTATTTAGTGGAGCCAACACTATCTTCTTTAAAAGGAAATGAGCAATTGT	AAAAGGAAATGAGCAATTGT	AAACA	Y
P1-purple	FZD4	FZD4mut	c.356G>C	mutant	AP3	CCGG	So1645	CATGTGTCTTTCAGTCAAGATCTACGAGTTTGCAGTCACGTCCTTGCGTCTATTTAGTGGAGCCCCGGCTATCTTCTTTGGCCCATGCGGCGC	GGCCCATGCGGCGC	GCCGG	Y
P1-purple	FZD4	FZD4wt	c.356G>C	wildtype	AP2	AGGA	S01994	CATGTGTCTTTCAGTCAAGACTGATTCCTTTGACTCACATTCCTTGCGTCTATTTAGTGGAGCCAGGACTATCTTCTTTGGCCCATGCGGCGG	GGCCCATGCGGCGG	CAGGA	Y
P1-purple	PTEN	PTEN1mut	c.388C>T	mutant	AP2	GGCC	So1620	GAACTGGTGTAATGATATGTCTGATTCCTTTGACTCACATTCCTTGCGTCTATTTAGTGGAGCCGGCCCTATCTTCTTTCTGTAAAGCTGGAAAGGGAT	CTGTAAAGCTGGAAAGGGAT	CGGCC	Y
P1-purple	PTEN	PTEN1wt	c.388C>T	wildtype	AP2	GCGC	S01979	GAACTGGTGTAATGATATGTCTGATTCCTTTGACTCACATTCCTTGCGTCTATTTAGTGGAGCCGCGCCTATCTTCTTTCTGTAAAGCTGGAAAGGGAC	CTGTAAAGCTGGAAAGGGAC	CGCGC	Y
P1-purple	TMEM8A	TMEM8Amut	c.735G>A	mutant	AP3	CCAC	So1651	GTCACCCTGCCTAGCAATCTACGAGTTTGCAGTCACGTCCTTGCGTCTATTTAGTGGAGCCCCACCTATCTTCTTTTCTCACCGTGGGCCCA	TCTCACCGTGGGCCCA	GCCAC	Y
P1-purple	TMEM8A	TMEM8Awt	c.735G>A	wildtype	AP2	AGAG	S01996	GTCACCCTGCCTAGCAACTGATTCCTTTGACTCACATTCCTTGCGTCTATTTAGTGGAGCCAGAGCTATCTTCTTTTCTCACCGTGGGCCCG	TCTCACCGTGGGCCCG	CAGAG	Y
P1-purple	ZNF468	ZNF468mut	c.1238G>A	mutant	AP3	AGGA	So1660	TGAAGAATGTTGCAAAGTTTTCATCTACGAGTTTGCAGTCACGTCCTTGCGTCTATTTAGTGGAGCCAGGACTATCTTCTTTGGAGAGAAACCTTACAAATA	GGAGAGAAACCTTACAAATA	GAGGA	Y
P1-purple	ZNF468	ZNF468wt	c.1238G>A	wildtype	AP1	AAAC	S02002	TGAAGAATGTTGCAAAGTTTTCATCTACGATTTTACCAGTGGCTCCTTGCGTCTATTTAGTGGAGCCAAACCTATCTTCTTTGGAGAGAAACCTTACAAATG	GGAGAGAAACCTTACAAATG	AAAAC	Y
P1-red	PTEN	PTEN2mut	c.395G>A	mutant	AP3	GGCC	So1621	TGTAATGATATGTGCATATTTATTATCTACGAGTTTGCAGTCACGTCCTTGCGTCTATTTAGTGGAGCCGGCCCTATCTTCTTTTGGAAAGGGACGAACTGA	TGGAAAGGGACGAACTGA	GGGCC	Y
P1-red	PTEN	PTEN2wt	c.395G>A	wildtype	AP1	GCCG	S01980	TGTAATGATATGTGCATATTTATTATCTACGATTTTACCAGTGGCTCCTTGCGTCTATTTAGTGGAGCCGCCGCTATCTTCTTTTGGAAAGGGACGAACTGG	TGGAAAGGGACGAACTGG	AGCCG	Y
P1-orange	FGFR1	FGFR1exp		expression	AP2	ACCC	So1665	CTCCTCCAAGGACCTGCTGATTCCTTTGACTCACATTCCTTGCGTCTATTTAGTGGAGCCACCCCTATCTTCTTTAACCCAGAGGAGCAGCT		CACCC	Y
NA	AP3	ACTB		housekeeping	AP3	CGCG	S01974	AGCCTCGCCTTTGCCTCTACGAGTTTGCAGTCACGTCCTTGCGTCTATTTAGTGGAGCCCGCGCTATCTTCTTTCGCCCCGCGAGCACAG		GCGCG	N (housekeeping)
NA	FGFR1new	FGFR1expNew		expression	AP2	AAAC	S02154	CGAGGCCAAAGTCTGCTATCCTGATTCCTTTGACTCACATTCCTTGCGTCTATTTAGTGGAGCCAAACCTATCTTCTTTGATGTGGTGAATGTCCCGTG		CAAAC	N (nonspecific binding)
not included as not branch assigned by DPclust/ non-specific	DSEL	DSELmut	c.1701G>A	mutant	AP2	CAAA	So1656	TCTGCTTATTCTTCAGCAATCTGATTCCTTTGACTCACATTCCTTGCGTCTATTTAGTGGAGCCCAAACTATCTTCTTTTGAGTGGGGAAGCCGTA	TGAGTGGGGAAGCCGTA	CCAAA	Y
not included as not branch assigned by DPclust/ non-specific	DSEL	DSELwt	c.1701G>A	wildtype	AP2	AACA	S02000	TCTGCTTATTCTTCAGCAATCTGATTCCTTTGACTCACATTCCTTGCGTCTATTTAGTGGAGCCAACACTATCTTCTTTTGAGTGGGGAAGCCGTG	TGAGTGGGGAAGCCGTG	CAACA	Y
not included as not branch assigned by DPclust/ non-specific	KIF14	KIF14mut	c.573G>A	mutant	AP1	GCGC	So1625	GCTGATAAGAAATACAAAGAAACTCTACGATTTTACCAGTGGCTCCTTGCGTCTATTTAGTGGAGCCGCGCCTATCTTCTTTCACAGGTCATTGAAATGATA	CACAGGTCATTGAAATGATA	AGCGC	Y
not included as not branch assigned by DPclust/ non-specific	KIF14	KIF14wt	c.573G>A	wildtype	AP3	GAGA	S01983	GCTGATAAGAAATACAAAGAAACTCTACGAGTTTGCAGTCACGTCCTTGCGTCTATTTAGTGGAGCCGAGACTATCTTCTTTCACAGGTCATTGAAATGATG	CACAGGTCATTGAAATGATG	GGAGA	Y
not included as not branch assigned by DPclust/ non-specific	PLXNA2	PLXNA2mut	c.100G>A	mutant	AP3	GCGC	So1627	GCATGCCTCAGTTCAGCTCTACGAGTTTGCAGTCACGTCCTTGCGTCTATTTAGTGGAGCCGCGCCTATCTTCTTTCCCCCCAGCAGCCA	CCCCCCAGCAGCCA	GGCGC	Y
not included as not branch assigned by DPclust/ non-specific	PLXNA2	PLXNA2wt	c.100G>A	wildtype	AP2	GAAG	S01984	GCATGCCTCAGTTCAGCCTGATTCCTTTGACTCACATTCCTTGCGTCTATTTAGTGGAGCCGAAGCTATCTTCTTTCCCCCCAGCAGCCG	CCCCCCAGCAGCCG	CGAAG	Y

## Sheet: B. BaSISS_design_P2
	Somatic Substitutions
	samples present WGS	samples present RNAseq	Padlock name	Type	RNA	Gene	3'	Oligonr	Probe design	Sequence barcode	Include in genotype matrix
			COX19wt	WT	r.394c>g	COX19	CCCTGGGCCGTGTTC	S02410	AGTGGTCTCTCAGGACGTCCTCTATGATTACTGACTGCGTCTATTTAGTGGAGCCGGCCCTATCTTTCCCTGGGCCGTGTTC	GGCC	Y
	All	All	COX19mut	MUT			CCCTGGGCCGTGTTG	S02411	AGTGGTCTCTCAGGACGTCCTCTATGATTACTGACTGCGTCTATTTAGTGGAGCCGGAACTATCTTTCCCTGGGCCGTGTTG	GGAA	Y
	-	-	ERBB2wt	WT	r.4370g>u	ERBB2	CCTAAGGGAGTGTCTAAG	S02412	AACAAAAGCGACCCATTCATCCTCTATGATTACTGACTGCGTCTATTTAGTGGAGCCGCGCCTATCTTTCCTAAGGGAGTGTCTAAG	GCGC	Y
	P2-LN1	P2-LN1	ERBB2mut	MUT			CCCTAAGGGAGTGTCTAAT	S02413	AACAAAAGCGACCCATTCATCCTCTATGATTACTGACTGCGTCTATTTAGTGGAGCCGCCGCTATCTTTCCCTAAGGGAGTGTCTAAT	GCCG	Y
	-	-	RPL37Awt	WT	r.985g>c	RPL37A	GCTCCTCTACTCTTTGAG	S02414	ACATCACTGGCCTATAATAAATTCCTCTATGATTACTGACTGCGTCTATTTAGTGGAGCCGAGACTATCTTTGCTCCTCTACTCTTTGAG	GAGA	Y
	P2-TN1	P2-TN1	RPL37Amut	MUT			GCTCCTCTACTCTTTGAC	S02415	ACATCACTGGCCTATAATAAATTCCTCTATGATTACTGACTGCGTCTATTTAGTGGAGCCGAAGCTATCTTTGCTCCTCTACTCTTTGAC	GAAG	Y
	-	-	TP53wt	WT	r.728g>u	TP53	GCTGCCCCCACCATG	S02416	AGCGCTGCTCAGATAGCTCCTCTATGATTACTGACTGCGTCTATTTAGTGGAGCCCGGCCTATCTTTGCTGCCCCCACCATG	CGGC	Y
	All	-	TP53mut	MUT			CGCTGCCCCCACCATT	S02417	AGCGCTGCTCAGATAGCTCCTCTATGATTACTGACTGCGTCTATTTAGTGGAGCCAAGGCTATCTTTCGCTGCCCCCACCATT	AAGG	Y
	-	-	PLXNA1wt	WT	r.7031c>u	PLXNA1	CCTGAAGCCTGTGCCC	S02418	CCCGACCTGCGGGCTCCTCTATGATTACTGACTGCGTCTATTTAGTGGAGCCCCGGCTATCTTTCCTGAAGCCTGTGCCC	CCGG	Y
	P2-TN1/TN2	All	PLXNA1mut	MUT			CCTGAAGCCTGTGCCT	S02419	CCCGACCTGCGGGCTCCTCTATGATTACTGACTGCGTCTATTTAGTGGAGCCAACACTATCTTTCCTGAAGCCTGTGCCT	AACA	Y
	Fusions
	samples present WGS	samples present RNAseq	Padlock name	Type	Gene 1	Gene 2	3'	Oligonr	Probe design	Sequence barcode	Include in genotype matrix
		P2-LN1	CACNB1ex9-intr10	Splice_ex9-intr10	CACNB1	CACNB1	GCTCAAGGGCTACGAG	S02424	TCCGAGTCCCAGGATTGTCCTCTATGATTACTGACTGCGTCTATTTAGTGGAGCCAGAGCTATCTTTGCTCAAGGGCTACGAG	AGAG	N
		P2-LN1	CACNB1intr10-ex10	Splice_intr10-ex10	CACNB1	CACNB1	AGCTCCCAGGATCTTAC	S02425	CTGCCATCAAACCGATGTCCTCTATGATTACTGACTGCGTCTATTTAGTGGAGCCACCCCTATCTTTAGCTCCCAGGATCTTAC	ACCC	Y
		(expect to be co amplified in E with HER2)	CACNB1ex9-ex10wt	Wt_ex9-ex10	CACNB1	CACNB1	GCTCAAGGGCTACGAG	S02426	GTTACAGACATGATGCAGAATCCTCTATGATTACTGACTGCGTCTATTTAGTGGAGCCACAACTATCTTTGCTCAAGGGCTACGAG	ACAA	Y
		Not found - exclude	CARTPT-PID1	Novel fusion	CARTPT	PID1	CCAGCGAGAGCTCACC	S02420	GGACGCCGCCAGAACATCCTCTATGATTACTGACTGCGTCTATTTAGTGGAGCCCCACCTATCTTTCCAGCGAGAGCTCACC	CCAC	N (very dense and unspecific signal spatial localisation reflects non-unique mapping of target sequence to human genome)
		Not found - exclude	ZNF652:SNHG5	gene	ZNF652	SNHG5	AAATGAAGCTGCTAGTCAGT	S02421	CACATTCGACATTCATTATCTTTCCTCTATGATTACTGACTGCGTCTATTTAGTGGAGCCCACCCTATCTTTAAATGAAGCTGCTAGTCAGT	CACC	N (Non-specifc: alternative mapping to SNHG5 wildtype)
	Gene expression
	Amp present WGS	samples present RNAseq	Padlock name	Type		Gene	3'	Oligonr	Probe design	Sequence barcode	Include in genotype matrix
	P2-TN2(TN1)	P2-TN2	CDK6exp	Amplified gene		CDK6	TGTGGTACAGAGCACCCGAA	S02422	GTCTTGCTCCAGTCCAGCTATCCTCTATGATTACTGACTGCGTCTATTTAGTGGAGCCCAAACTATCTTCTTTTGTGGTACAGAGCACCCGAA	CAAA	N
	P2-LN1	P2-LN1	ERBB2exp	Amplified gene		ERBB2	TTGTGAGCGATGAGCACGTA	S02423	GCCCTGCACCTCCTGGATATTCCTCTATGATTACTGACTGCGTCTATTTAGTGGAGCCAGGACTATCTTCTTTTTGTGAGCGATGAGCACGTA	AGGA	Y
	-	-	ACTB	Housekeeping gene		ACTB		S01974	AGCCTCGCCTTTGCCTCTACGAGTTTGCAGTCACGTCCTTGCGTCTATTTAGTGGAGCCCGCGCTATCTTCTTTCGCCCCGCGAGCACAG	CGCG	N (housekeeping)
	CACNB1 design details
								region	sequence
								e9	ACAGAGCATGTGCCCCCCTATGACGTGGTGCCTTCCATGAGGCCCATCATCCTGGTGGGACCGTCGCTCAAGGGCTACGAG
								antisense intron 10	TCCGAGTCCCAGGATTGTGATTCGAGGCATCCTGCCCATCCCCAGCAGCAGAGAGCAACGGCAGGTGCGAGGAGCAGCTCCCAGGATCTTAC
								antisense exon 10	CTGCCATCAAACCGATGCTTCAAGAAGTCAAATAAAGCTT
								ex9-ex10	TGGTGGGACCGTCGCTCAAGGGCTACGAG GTTACAGACATGATGCAGAAAGCTTTATTTGAC

## Sheet: C. ISS immune panel design
								custom annotation
Category	ISS target name	alternative name 1	alternative name2	Ensembl Gene ID	Design_id	sequence	Barcode sequence	Dmap (Novershtern et al. Cell, 2011)	Garvan (Jeffrey et al. Nature, 2006)	azizi et al. Cell, 2018 (final annotation)	traditional_markers	Leun et al. Nat Rev Cancer, 2020 (CD8 T cell states category)	consesus_annotation	Include in analysis	new_RNAseq
Bcell	BTLA	BTLA	BTLA	ENSG00000186265	BTLA_AP1_AAGA	TGCAAATATTCTTTTGAGTCTCTACGATTTTACCAGTGGC TTT TGCGTCTATTTAGTGGAGCCAAGACTATCTTCTTTTAGCTCCTTAGATTTGGGGG	AAGA	BCELLA1	bcells	B:	NA	NA	Bcell	Y
Bcell	BTLA	BTLA	BTLA	ENSG00000186265	BTLA_AP2_AAGA	TATAGCAAAAGATGGATTCACTGATTCCTTTGACTCACAT TTT TGCGTCTATTTAGTGGAGCCAAGACTATCTTCTTTAGGTTGCAGCCACTTAAGAG	AAGA	BCELLA1	bcells	B:	NA	NA	Bcell	Y
Bcell	BTLA	BTLA	BTLA	ENSG00000186265	BTLA_AP3_AAGA	TTATGGGCATCTGAATAGTTTCTACGAGTTTGCAGTCACG TTT TGCGTCTATTTAGTGGAGCCAAGACTATCTTCTTTATGCTGCTGAATTAATATAC	AAGA	BCELLA1	bcells	B:	NA	NA	Bcell	Y
Bcell	BTLA	BTLA	BTLA	ENSG00000186265	BTLA_AP4_AAGA	GAAAACAAAATGTCCCAATTTGCTTGTGGTAGCAAATA TTT TGCGTCTATTTAGTGGAGCCAAGACTATCTTCTTTTCAGTTCACTACACACTCTT	AAGA	BCELLA1	bcells	B:	NA	NA	Bcell	Y
Bcell	BTLA	BTLA	BTLA	ENSG00000186265	BTLA_AP5_AAGA	CATAGGATAAATGATTAAAAAGTCGGAAGTACTACTCTCT TTT TGCGTCTATTTAGTGGAGCCAAGACTATCTTCTTTGTGCTTGGGTCTTAAGGGTC	AAGA	BCELLA1	bcells	B:	NA	NA	Bcell	Y
Bcell	CD80	CD80	CD80	ENSG00000121594	CD80_AP1_ACGT	TAGTTTGACCTCATTTGTAATCTACGATTTTACCAGTGGC TTT TGCGTCTATTTAGTGGAGCCACGTCTATCTTCTTTCTCTTTAAATGGCTTTATGC	ACGT	BCELLA2	bcells	B:	NA	NA	Bcell	Y
Bcell	CD80	CD80	CD80	ENSG00000121594	CD80_AP2_ACGT	AGAAGATTTTATGCTGCTGTCTGATTCCTTTGACTCACAT TTT TGCGTCTATTTAGTGGAGCCACGTCTATCTTCTTTTGATTTCCTAATGTCAGAGT	ACGT	BCELLA2	bcells	B:	NA	NA	Bcell	Y
Bcell	CD80	CD80	CD80	ENSG00000121594	CD80_AP3_ACGT	AAGGCACTGAGGCCCAGGGATCTACGAGTTTGCAGTCACG TTT TGCGTCTATTTAGTGGAGCCACGTCTATCTTCTTTTACCAGTGTTATTAATGACA	ACGT	BCELLA2	bcells	B:	NA	NA	Bcell	Y
Bcell	CD80	CD80	CD80	ENSG00000121594	CD80_AP4_ACGT	TGGACAAGATTACCCCACCTTGCTTGTGGTAGCAAATA TTT TGCGTCTATTTAGTGGAGCCACGTCTATCTTCTTTCTTCTGGGAACTTCCTCAGA	ACGT	BCELLA2	bcells	B:	NA	NA	Bcell	Y
Bcell	CD80	CD80	CD80	ENSG00000121594	CD80_AP5_ACGT	CCAAGATCCTGAAACTGAGCAGTCGGAAGTACTACTCTCT TTT TGCGTCTATTTAGTGGAGCCACGTCTATCTTCTTTGCCATCAACACAACAGTTTC	ACGT	BCELLA2	bcells	B:	NA	NA	Bcell	Y
Bcell	CD83	CD83	CD83	ENSG00000112149	CD83_AP1_GACT	AAGAAGGTTACCAAGAAGCCTCTACGATTTTACCAGTGGC TTT TGCGTCTATTTAGTGGAGCCGACTCTATCTTCTTTGTTTTCCATTGTTTGAAACA	GACT	BCELLA2	bcells	B:	NA	NA	Bcell	Y	Bcell/DC/monocyte/macrophage
Bcell	CD83	CD83	CD83	ENSG00000112149	CD83_AP2_GACT	CACTTGTCCCACTATCTGGGCTGATTCCTTTGACTCACAT TTT TGCGTCTATTTAGTGGAGCCGACTCTATCTTCTTTGTGCAGTCTGGGTGCTCGCC	GACT	BCELLA2	bcells	B:	NA	NA	Bcell	Y	Bcell/DC/monocyte/macrophage
Bcell	CD83	CD83	CD83	ENSG00000112149	CD83_AP3_GACT	GTAATCTGTGTACAAAGAAATCTACGAGTTTGCAGTCACG TTT TGCGTCTATTTAGTGGAGCCGACTCTATCTTCTTTGGTCCTGCTATTACTAAGGA	GACT	BCELLA2	bcells	B:	NA	NA	Bcell	Y	Bcell/DC/monocyte/macrophage
Bcell	CD83	CD83	CD83	ENSG00000112149	CD83_AP4_GACT	AGGGTCTTGGGAAATATGAATGCTTGTGGTAGCAAATA TTT TGCGTCTATTTAGTGGAGCCGACTCTATCTTCTTTTGGTGAGATGCAGCTGGAAA	GACT	BCELLA2	bcells	B:	NA	NA	Bcell	Y	Bcell/DC/monocyte/macrophage
Bcell	CD83	CD83	CD83	ENSG00000112149	CD83_AP5_GACT	GTCTGTTACACTGGAGGAGAAGTCGGAAGTACTACTCTCT TTT TGCGTCTATTTAGTGGAGCCGACTCTATCTTCTTTTGAGGCTCAGGGGTGTGCCT	GACT	BCELLA2	bcells	B:	NA	NA	Bcell	Y	Bcell/DC/monocyte/macrophage
Bcell	MS4A1	MS4A1	CD20	ENSG00000156738	MS4A1_AP1_TGTG	ATCATACTTGGAAACAATGTTCTACGATTTTACCAGTGGC TTT TGCGTCTATTTAGTGGAGCCTGTGCTATCTTCTTTGCTATAGACACTCTCAGAAT	TGTG	BCELLA1	bcells	B:	Bcell	NA	Bcell	Y
Bcell	MS4A1	MS4A1	CD20	ENSG00000156738	MS4A1_AP2_TGTG	GCCCAAATTTCAAATAATAACTGATTCCTTTGACTCACAT TTT TGCGTCTATTTAGTGGAGCCTGTGCTATCTTCTTTAGAAAATGCCACCATGAGGT	TGTG	BCELLA1	bcells	B:	Bcell	NA	Bcell	Y
Bcell	MS4A1	MS4A1	CD20	ENSG00000156738	MS4A1_AP3_TGTG	ATTCTTAGAGTTACCACACCTCTACGAGTTTGCAGTCACG TTT TGCGTCTATTTAGTGGAGCCTGTGCTATCTTCTTTCAGGGCTGACATTGTGGCAC	TGTG	BCELLA1	bcells	B:	Bcell	NA	Bcell	Y
Bcell	MS4A1	MS4A1	CD20	ENSG00000156738	MS4A1_AP4_TGTG	AACCAGGGAGACTGCACCTGTGCTTGTGGTAGCAAATA TTT TGCGTCTATTTAGTGGAGCCTGTGCTATCTTCTTTTTGTCATTTTCTCCATCAAC	TGTG	BCELLA1	bcells	B:	Bcell	NA	Bcell	Y
Bcell	MS4A1	MS4A1	CD20	ENSG00000156738	MS4A1_AP5_TGTG	TACATTGAATGTAGAGAATGAGTCGGAAGTACTACTCTCT TTT TGCGTCTATTTAGTGGAGCCTGTGCTATCTTCTTTGACCATAGCTCCTTCTCTCT	TGTG	BCELLA1	bcells	B:	Bcell	NA	Bcell	Y
CD8_cytotoxic	FASLG	FASLG	FASLG	ENSG00000117560	FASLG_AP1_GCTA	CATGTGAAGAGGGAGAAGCATCTACGATTTTACCAGTGGC TTT TGCGTCTATTTAGTGGAGCCGCTACTATCTTCTTTAACATAGAACTCTGGGCTGC	GCTA	TCELLA3	effector_memory_T_cells	T:CD8+EM	NA	NA	CD8_cytotoxic	Y
CD8_cytotoxic	FASLG	FASLG	FASLG	ENSG00000117560	FASLG_AP2_GCTA	AATGTTGTATTCAGTGAGGGCTGATTCCTTTGACTCACAT TTT TGCGTCTATTTAGTGGAGCCGCTACTATCTTCTTTTCTTTGTTACAGGCACCGAG	GCTA	TCELLA3	effector_memory_T_cells	T:CD8+EM	NA	NA	CD8_cytotoxic	Y
CD8_cytotoxic	FASLG	FASLG	FASLG	ENSG00000117560	FASLG_AP3_GCTA	ACGTATCTGAGCTCTCTCTGTCTACGAGTTTGCAGTCACG TTT TGCGTCTATTTAGTGGAGCCGCTACTATCTTCTTTTGCTGATCATTTATATGTCA	GCTA	TCELLA3	effector_memory_T_cells	T:CD8+EM	NA	NA	CD8_cytotoxic	Y
CD8_cytotoxic	FASLG	FASLG	FASLG	ENSG00000117560	FASLG_AP4_GCTA	AGGATCTGGTGATGATGGAGTGCTTGTGGTAGCAAATA TTT TGCGTCTATTTAGTGGAGCCGCTACTATCTTCTTTGAGGAACTCTAAGTATCCCC	GCTA	TCELLA3	effector_memory_T_cells	T:CD8+EM	NA	NA	CD8_cytotoxic	Y
CD8_cytotoxic	FASLG	FASLG	FASLG	ENSG00000117560	FASLG_AP5_GCTA	CCTGCTTTCTGGAGTGAAGTAGTCGGAAGTACTACTCTCT TTT TGCGTCTATTTAGTGGAGCCGCTACTATCTTCTTTGAAGACACCTATGGAATTGT	GCTA	TCELLA3	effector_memory_T_cells	T:CD8+EM	NA	NA	CD8_cytotoxic	Y
CD8_cytotoxic	GZMB	GZMB	GZMB	ENSG00000100453	GZMB_AP1_CTTT	AGTCTCAAGCTTTGTACACTTCTACGATTTTACCAGTGGC TTT TGCGTCTATTTAGTGGAGCCCTTTCTATCTTCTTTCCTCCACGAGCCTGCACCAA	CTTT	DENDA1	bcells	pDC:	active_Tcell	NA	CD8_cytotoxic	Y
CD8_cytotoxic	GZMB	GZMB	GZMB	ENSG00000100453	GZMB_AP2_CTTT	GACAGTACCATTGAGTTGTGCTGATTCCTTTGACTCACAT TTT TGCGTCTATTTAGTGGAGCCCTTTCTATCTTCTTTCTGACTTACGCCATTATTAC	CTTT	DENDA1	bcells	pDC:	active_Tcell	NA	CD8_cytotoxic	Y
CD8_cytotoxic	GZMB	GZMB	GZMB	ENSG00000100453	GZMB_AP3_CTTT	AAGATGACAGTGCAGGAAGATCTACGAGTTTGCAGTCACG TTT TGCGTCTATTTAGTGGAGCCCTTTCTATCTTCTTTCACACACACTACAAGAGGTG	CTTT	DENDA1	bcells	pDC:	active_Tcell	NA	CD8_cytotoxic	Y
CD8_cytotoxic	GZMB	GZMB	GZMB	ENSG00000100453	GZMB_AP4_CTTT	CCTGTGAAAAGACCCATCCCTGCTTGTGGTAGCAAATA TTT TGCGTCTATTTAGTGGAGCCCTTTCTATCTTCTTTAGCCGACCCAGCAGTTTATC	CTTT	DENDA1	bcells	pDC:	active_Tcell	NA	CD8_cytotoxic	Y
CD8_cytotoxic	GZMB	GZMB	GZMB	ENSG00000100453	GZMB_AP5_CTTT	CCTTGGGGGCCCACAATATCAGTCGGAAGTACTACTCTCT TTT TGCGTCTATTTAGTGGAGCCCTTTCTATCTTCTTTGGGAAGCTCCATAAATGTCA	CTTT	DENDA1	bcells	pDC:	active_Tcell	NA	CD8_cytotoxic	Y
CD8_cytotoxic	IFNG	IFNG	IFNG	ENSG00000111537	IFNG_AP1_GCCG	TATCCAGTTACTGCCGGTTTTCTACGATTTTACCAGTGGC TTT TGCGTCTATTTAGTGGAGCCGCCGCTATCTTCTTTACTTATAAGTGAAGTGATAC	GCCG	TCELLA3	effector_memory_T_cells	T:CD8+EM	active_Tcell	NA	CD8_cytotoxic	Y
CD8_cytotoxic	IFNG	IFNG	IFNG	ENSG00000111537	IFNG_AP2_GCCG	GGCCAACTAGGCAGCCAACCCTGATTCCTTTGACTCACAT TTT TGCGTCTATTTAGTGGAGCCGCCGCTATCTTCTTTTTACAAGGCTTTATCTCAGG	GCCG	TCELLA3	effector_memory_T_cells	T:CD8+EM	active_Tcell	NA	CD8_cytotoxic	Y
CD8_cytotoxic	IFNG	IFNG	IFNG	ENSG00000111537	IFNG_AP3_GCCG	TGCAATATTTGAATTTTAAATCTACGAGTTTGCAGTCACG TTT TGCGTCTATTTAGTGGAGCCGCCGCTATCTTCTTTCCAGTAATGGTTGTCCTGCC	GCCG	TCELLA3	effector_memory_T_cells	T:CD8+EM	active_Tcell	NA	CD8_cytotoxic	Y
CD8_cytotoxic	IFNG	IFNG	IFNG	ENSG00000111537	IFNG_AP4_GCCG	GCTGAACTGTCGCCAGCAGCTGCTTGTGGTAGCAAATA TTT TGCGTCTATTTAGTGGAGCCGCCGCTATCTTCTTTATGAACTCATCCAAGTGATG	GCCG	TCELLA3	effector_memory_T_cells	T:CD8+EM	active_Tcell	NA	CD8_cytotoxic	Y
CD8_cytotoxic	IFNG	IFNG	IFNG	ENSG00000111537	IFNG_AP5_GCCG	AAGACATGAATGTCAAGTTTAGTCGGAAGTACTACTCTCT TTT TGCGTCTATTTAGTGGAGCCGCCGCTATCTTCTTTGAGTGTGGAGACCATCAAGG	GCCG	TCELLA3	effector_memory_T_cells	T:CD8+EM	active_Tcell	NA	CD8_cytotoxic	Y
CD8_cytotoxic	IFNG	IFNG	IFNG	ENSG00000111537	IFNG(6)_AP1_GCCG	TGGAAAGTAACTCATTTGTTTCTACGATTTTACCAGTGGCTTTTGCGTCTATTTAGTGGAGCCGCCGCTATCTTCTTTCAACTGTGACTGTACCCAAA	GCCG	TCELLA3	effector_memory_T_cells	T:CD8+EM	active_Tcell	NA	CD8_cytotoxic	Y
CD8_cytotoxic	IFNG	IFNG	IFNG	ENSG00000111537	IFNG(7)_AP2_GCCG	TGCCTGGTGCTTCCAAATATCTGATTCCTTTGACTCACATTTTTGCGTCTATTTAGTGGAGCCGCCGCTATCTTCTTTTAGCATCTCAGGAGATTTCA	GCCG	TCELLA3	effector_memory_T_cells	T:CD8+EM	active_Tcell	NA	CD8_cytotoxic	Y
CD8_cytotoxic	IFNG	IFNG	IFNG	ENSG00000111537	IFNG(8)_AP3_GCCG	TGTGTCAGGTGACCCTGATGTCTACGAGTTTGCAGTCACGTTTTGCGTCTATTTAGTGGAGCCGCCGCTATCTTCTTTCATGTCAGACAGAACTTGAA	GCCG	TCELLA3	effector_memory_T_cells	T:CD8+EM	active_Tcell	NA	CD8_cytotoxic	Y
CD8_cytotoxic	IFNG	IFNG	IFNG	ENSG00000111537	IFNG(9)_AP4_GCCG	GTGTGTTTATTTCACTTGATTGCTTGTGGTAGCAAATATTTTGCGTCTATTTAGTGGAGCCGCCGCTATCTTCTTTTAAGCAAGATCCCATGGGTT	GCCG	TCELLA3	effector_memory_T_cells	T:CD8+EM	active_Tcell	NA	CD8_cytotoxic	Y
CD8_cytotoxic	IFNG	IFNG	IFNG	ENSG00000111537	IFNG(10)_AP5_GCCG	TCTGACTAATTAGGCAAGGCAGTCGGAAGTACTACTCTCTTTTTGCGTCTATTTAGTGGAGCCGCCGCTATCTTCTTTTCTCACTTAATCCTTTGTTT	GCCG	TCELLA3	effector_memory_T_cells	T:CD8+EM	active_Tcell	NA	CD8_cytotoxic	Y
CD8_cytotoxic	IFNG	IFNG	IFNG	ENSG00000111537	IFNG(11)_AP1_GCCG	GGAGTCAGATGCTGTTTCGATCTACGATTTTACCAGTGGCTTTTGCGTCTATTTAGTGGAGCCGCCGCTATCTTCTTTTAAAACAGGGAAGCGAAAAA	GCCG	TCELLA3	effector_memory_T_cells	T:CD8+EM	active_Tcell	NA	CD8_cytotoxic	Y
CD8_cytotoxic	IFNG	IFNG	IFNG	ENSG00000111537	IFNG(12)_AP2_GCCG	TGTCCAACGCAAAGCAATACCTGATTCCTTTGACTCACATTTTTGCGTCTATTTAGTGGAGCCGCCGCTATCTTCTTTTATTCGGTAACTGACTTGAA	GCCG	TCELLA3	effector_memory_T_cells	T:CD8+EM	active_Tcell	NA	CD8_cytotoxic	Y
CD8_cytotoxic	IFNG	IFNG	IFNG	ENSG00000111537	IFNG(13)_AP3_GCCG	ACGAGATGACTTCGAAAAGCTCTACGAGTTTGCAGTCACGTTTTGCGTCTATTTAGTGGAGCCGCCGCTATCTTCTTTTTCAATAGCAACAAAAAGAA	GCCG	TCELLA3	effector_memory_T_cells	T:CD8+EM	active_Tcell	NA	CD8_cytotoxic	Y
CD8_cytotoxic	IFNG	IFNG	IFNG	ENSG00000111537	IFNG(14)_AP4_GCCG	TTTACTTCAAACTTTTTAAATGCTTGTGGTAGCAAATATTTTGCGTCTATTTAGTGGAGCCGCCGCTATCTTCTTTGCAGAGCCAAATTGTCTCCT	GCCG	TCELLA3	effector_memory_T_cells	T:CD8+EM	active_Tcell	NA	CD8_cytotoxic	Y
CD8_cytotoxic	IFNG	IFNG	IFNG	ENSG00000111537	IFNG(15)_AP5_GCCG	GAACTCTTTTCTTAGGCATTAGTCGGAAGTACTACTCTCTTTTTGCGTCTATTTAGTGGAGCCGCCGCTATCTTCTTTTTCAGATGTAGCGGATAATG	GCCG	TCELLA3	effector_memory_T_cells	T:CD8+EM	active_Tcell	NA	CD8_cytotoxic	Y
CD8_cytotoxic	IFNG	IFNG	IFNG	ENSG00000111537	IFNG(16)_AP1_GCCG	GTAAAAGAAGCAGAAAACCTTCTACGATTTTACCAGTGGCTTTTGCGTCTATTTAGTGGAGCCGCCGCTATCTTCTTTGTTACTGCCAGGACCCATAT	GCCG	TCELLA3	effector_memory_T_cells	T:CD8+EM	active_Tcell	NA	CD8_cytotoxic	Y
CD8_cytotoxic	IFNG	IFNG	IFNG	ENSG00000111537	IFNG(17)_AP2_GCCG	CGTTTTGGGTTCTCTTGGCTCTGATTCCTTTGACTCACATTTTTGCGTCTATTTAGTGGAGCCGCCGCTATCTTCTTTTTGGCTTTTCAGCTCTGCAT	GCCG	TCELLA3	effector_memory_T_cells	T:CD8+EM	active_Tcell	NA	CD8_cytotoxic	Y
CD8_cytotoxic	IFNG	IFNG	IFNG	ENSG00000111537	IFNG(18)_AP3_GCCG	CGATGAAATATACAAGTTATTCTACGAGTTTGCAGTCACGTTTTGCGTCTATTTAGTGGAGCCGCCGCTATCTTCTTTTGGCTTAATTCTCTCGGAAA	GCCG	TCELLA3	effector_memory_T_cells	T:CD8+EM	active_Tcell	NA	CD8_cytotoxic	Y
CD8_cytotoxic	IFNG	IFNG	IFNG	ENSG00000111537	IFNG(19)_AP4_GCCG	CAAGAACTACTGATTTCAACTGCTTGTGGTAGCAAATATTTTGCGTCTATTTAGTGGAGCCGCCGCTATCTTCTTTTGGACCTGATCAGCTTGATA	GCCG	TCELLA3	effector_memory_T_cells	T:CD8+EM	active_Tcell	NA	CD8_cytotoxic	Y
CD8_cytotoxic	IFNG	IFNG	IFNG	ENSG00000111537	IFNG(20)_AP5_GCCG	GAAAGATCAGTTAAGTCCTTAGTCGGAAGTACTACTCTCTTTTTGCGTCTATTTAGTGGAGCCGCCGCTATCTTCTTTGAAGATCAGCTATTAGAAGA	GCCG	TCELLA3	effector_memory_T_cells	T:CD8+EM	active_Tcell	NA	CD8_cytotoxic	Y
CD8_cytotoxic	IL2	IL2	IL2	ENSG00000109471	IL2_AP1_ATAT	CAAAGCATCATCTCAACACTTCTACGATTTTACCAGTGGC TTT TGCGTCTATTTAGTGGAGCCATATCTATCTTCTTTACAGATGGATTACCTTTTGT	ATAT	TCELLA6	central_memory_T_cells	T:CD8+NAIVE	active_Tcell	NA	CD8_cytotoxic	Y
CD8_cytotoxic	IL2	IL2	IL2	ENSG00000109472	IL2_AP2_ATAT	ACATTCATGTGTGAATATGCCTGATTCCTTTGACTCACAT TTT TGCGTCTATTTAGTGGAGCCATATCTATCTTCTTTAACTAAAGGGATCTGAAACA	ATAT	TCELLA6	central_memory_T_cells	T:CD8+NAIVE	active_Tcell	NA	CD8_cytotoxic	Y
CD8_cytotoxic	IL2	IL2	IL2	ENSG00000109473	IL2_AP3_ATAT	TATCAACGTAATAGTTCTGGTCTACGAGTTTGCAGTCACG TTT TGCGTCTATTTAGTGGAGCCATATCTATCTTCTTTCCCAGGGACTTAATCAGCAA	ATAT	TCELLA6	central_memory_T_cells	T:CD8+NAIVE	active_Tcell	NA	CD8_cytotoxic	Y
CD8_cytotoxic	IL2	IL2	IL2	ENSG00000109474	IL2_AP4_ATAT	GCAAAAACTTTCACTTAAGATGCTTGTGGTAGCAAATA TTT TGCGTCTATTTAGTGGAGCCATATCTATCTTCTTTAGTGCTAAATTTAGCTCAAA	ATAT	TCELLA6	central_memory_T_cells	T:CD8+NAIVE	active_Tcell	NA	CD8_cytotoxic	Y
CD8_cytotoxic	IL2	IL2	IL2	ENSG00000109475	IL2_AP5_ATAT	ACAGAACTGAAACATCTTCAAGTCGGAAGTACTACTCTCT TTT TGCGTCTATTTAGTGGAGCCATATCTATCTTCTTTTTTACATGCCCAAGAAGGCC	ATAT	TCELLA6	central_memory_T_cells	T:CD8+NAIVE	active_Tcell	NA	CD8_cytotoxic	Y
CD8_cytotoxic	LAG3	LAG3	LAG3	ENSG00000089692	LAG3_AP1_TCTT	GGCTGGAGGCACAGGAGGCCTCTACGATTTTACCAGTGGC TTT TGCGTCTATTTAGTGGAGCCTCTTCTATCTTCTTTGAGGAGTTTCTCAGGACCTT	TCTT	TCELLA3	th1_cells	T:CD8+EM	checkpoint_inhibitors	exhausted_like	CD8_cytotoxic	Y
CD8_cytotoxic	LAG3	LAG3	LAG3	ENSG00000089692	LAG3_AP2_TCTT	TTGGCAATCATCACAGTGACCTGATTCCTTTGACTCACAT TTT TGCGTCTATTTAGTGGAGCCTCTTCTATCTTCTTTAGCTCAATGCCACTGTCACA	TCTT	TCELLA3	th1_cells	T:CD8+EM	checkpoint_inhibitors	exhausted_like	CD8_cytotoxic	Y
CD8_cytotoxic	LAG3	LAG3	LAG3	ENSG00000089692	LAG3_AP3_TCTT	GTACGCTGGAGCAGGTTCCATCTACGAGTTTGCAGTCACG TTT TGCGTCTATTTAGTGGAGCCTCTTCTATCTTCTTTCCCCCAACTCCCTTGACAGT	TCTT	TCELLA3	th1_cells	T:CD8+EM	checkpoint_inhibitors	exhausted_like	CD8_cytotoxic	Y
CD8_cytotoxic	LAG3	LAG3	LAG3	ENSG00000089692	LAG3_AP4_TCTT	AAGTCAGCCCCATGGACTCTTGCTTGTGGTAGCAAATA TTT TGCGTCTATTTAGTGGAGCCTCTTCTATCTTCTTTAAGCTTCCTCTTCCTGCCCC	TCTT	TCELLA3	th1_cells	T:CD8+EM	checkpoint_inhibitors	exhausted_like	CD8_cytotoxic	Y
CD8_cytotoxic	LAG3	LAG3	LAG3	ENSG00000089692	LAG3_AP5_TCTT	CAGCCGCCCTGACCGCCCAGAGTCGGAAGTACTACTCTCT TTT TGCGTCTATTTAGTGGAGCCTCTTCTATCTTCTTTGTCATTTTGAACTGCTCCTT	TCTT	TCELLA3	th1_cells	T:CD8+EM	checkpoint_inhibitors	exhausted_like	CD8_cytotoxic	Y
CD8_cytotoxic	perforin	PRF1	PRF1	ENSG00000180644	perforin_AP1_CAGT	GAAGCTCTTCTTTGGTGGCCTCTACGATTTTACCAGTGGC TTT TGCGTCTATTTAGTGGAGCCCAGTCTATCTTCTTTACTGCCACGGATGCCTATGT	CAGT	NKA2	NK	NK:CD56+16+3+NKT	active_Tcell	cytotoxic_like	CD8_cytotoxic	Y
CD8_cytotoxic	perforin	PRF1	PRF1	ENSG00000180644	perforin_AP2_CAGT	CGGTCACCACCCAGGACTGCCTGATTCCTTTGACTCACAT TTT TGCGTCTATTTAGTGGAGCCCAGTCTATCTTCTTTGTGTGTGTGCCATGGCTCAG	CAGT	NKA2	NK	NK:CD56+16+3+NKT	active_Tcell	cytotoxic_like	CD8_cytotoxic	Y
CD8_cytotoxic	perforin	PRF1	PRF1	ENSG00000180644	perforin_AP3_CAGT	CCCCTGCACGTGCTGCTGGATCTACGAGTTTGCAGTCACG TTT TGCGTCTATTTAGTGGAGCCCAGTCTATCTTCTTTTGGTGGACTACACCCTGGAA	CAGT	NKA2	NK	NK:CD56+16+3+NKT	active_Tcell	cytotoxic_like	CD8_cytotoxic	Y
CD8_cytotoxic	perforin	PRF1	PRF1	ENSG00000180644	perforin_AP4_CAGT	CGGAAGTGGTTGGCGGCCATTGCTTGTGGTAGCAAATA TTT TGCGTCTATTTAGTGGAGCCCAGTCTATCTTCTTTAACCTACCGGGAGCGCCATT	CAGT	NKA2	NK	NK:CD56+16+3+NKT	active_Tcell	cytotoxic_like	CD8_cytotoxic	Y
CD8_cytotoxic	perforin	PRF1	PRF1	ENSG00000180644	perforin_AP5_CAGT	CATCCGGGCTGTGGAGCTGGAGTCGGAAGTACTACTCTCT TTT TGCGTCTATTTAGTGGAGCCCAGTCTATCTTCTTTTCCAACTACGGCACCCACTT	CAGT	NKA2	NK	NK:CD56+16+3+NKT	active_Tcell	cytotoxic_like	CD8_cytotoxic	Y
CD8_naive	CCR7	CCR7	CCR7	ENSG00000126353	CCR7_AP1_CCTC	TGCAAGGGGCGTGGGAGTGGTCTACGATTTTACCAGTGGC TTT TGCGTCTATTTAGTGGAGCCCCTCCTATCTTCTTTAAGGGGCCAAGGAGGGTGAG	CCTC	TCELLA8	central_memory_T_cells	T:CD4+CM	NA	naïve_like	CD8_naive	Y
CD8_naive	CCR7	CCR7	CCR7	ENSG00000126353	CCR7_AP2_CCTC	AAGCTGCTCAGGGAAAAGCACTGATTCCTTTGACTCACAT TTT TGCGTCTATTTAGTGGAGCCCCTCCTATCTTCTTTTCAGGACATCCCCCCGCCAA	CCTC	TCELLA8	central_memory_T_cells	T:CD4+CM	NA	naïve_like	CD8_naive	Y
CD8_naive	CCR7	CCR7	CCR7	ENSG00000126353	CCR7_AP3_CCTC	AAGCTCTTCAAGGACCTGGGTCTACGAGTTTGCAGTCACG TTT TGCGTCTATTTAGTGGAGCCCCTCCTATCTTCTTTAGTTCCGCAACGATCTCTTC	CCTC	TCELLA8	central_memory_T_cells	T:CD4+CM	NA	naïve_like	CD8_naive	Y
CD8_naive	CCR7	CCR7	CCR7	ENSG00000126353	CCR7_AP4_CCTC	TCGTGGTCTTCATAGTCTTCTGCTTGTGGTAGCAAATA TTT TGCGTCTATTTAGTGGAGCCCCTCCTATCTTCTTTCAAGGTGATCATCGCTGTGG	CCTC	TCELLA8	central_memory_T_cells	T:CD4+CM	NA	naïve_like	CD8_naive	Y
CD8_naive	CCR7	CCR7	CCR7	ENSG00000126353	CCR7_AP5_CCTC	GATACTAGCCACAGTGCTCTAGTCGGAAGTACTACTCTCT TTT TGCGTCTATTTAGTGGAGCCCCTCCTATCTTCTTTCTGTCCTGTGTGGGCATCTG	CCTC	TCELLA8	central_memory_T_cells	T:CD4+CM	NA	naïve_like	CD8_naive	Y
CD8_naive	IL7R	IL7R	IL7R	ENSG00000168685	IL7R_AP1_GGTT	TGAAAGTGCCCTGTTGGAGATCTACGATTTTACCAGTGGC TTT TGCGTCTATTTAGTGGAGCCGGTTCTATCTTCTTTATGCTATAAAAGAGCCATAT	GGTT	TCELLA6	central_memory_T_cells	T:CD8+NAIVE	NA	naïve_like	CD8_naive	Y
CD8_naive	IL7R	IL7R	IL7R	ENSG00000168685	IL7R_AP2_GGTT	CAGCAAAGTGCAGCAAACCCCTGATTCCTTTGACTCACAT TTT TGCGTCTATTTAGTGGAGCCGGTTCTATCTTCTTTGCAACTGAGTAATGTCAGCT	GGTT	TCELLA6	central_memory_T_cells	T:CD8+NAIVE	NA	naïve_like	CD8_naive	Y
CD8_naive	IL7R	IL7R	IL7R	ENSG00000168685	IL7R_AP3_GGTT	GATCTCAGAGGAAACTGTCGTCTACGAGTTTGCAGTCACG TTT TGCGTCTATTTAGTGGAGCCGGTTCTATCTTCTTTACCCAACTGCATCCGTCCAT	GGTT	TCELLA6	central_memory_T_cells	T:CD8+NAIVE	NA	naïve_like	CD8_naive	Y
CD8_naive	IL7R	IL7R	IL7R	ENSG00000168685	IL7R_AP4_GGTT	GATGGCTGGGAGTCTAATTGTGCTTGTGGTAGCAAATA TTT TGCGTCTATTTAGTGGAGCCGGTTCTATCTTCTTTGAAGGGAGGGGCCAAGATAT	GGTT	TCELLA6	central_memory_T_cells	T:CD8+NAIVE	NA	naïve_like	CD8_naive	Y
CD8_naive	IL7R	IL7R	IL7R	ENSG00000168685	IL7R_AP5_GGTT	AGTCTCCCTCACAGCACAGAAGTCGGAAGTACTACTCTCT TTT TGCGTCTATTTAGTGGAGCCGGTTCTATCTTCTTTAAGGGAAGTCTAGAGTTCCT	GGTT	TCELLA6	central_memory_T_cells	T:CD8+NAIVE	NA	naïve_like	CD8_naive	Y
CD8_Tcell	CD8A	CD8A	CD8A	ENSG00000153563	CD8A(1)_AP1_GCAA	ACTGTGCCCAGAGCCTCGAGTCTACGATTTTACCAGTGGCTTTTGCGTCTATTTAGTGGAGCCGCAACTATCTTCTTTTACTTCTTGATACCTGGGAT	GCAA	TCELLA6	central_memory_T_cells	T:CD8+NAIVE	Tcell_CD8	NA	CD8_Tcell	Y
CD8_Tcell	CD8A	CD8A	CD8A	ENSG00000153563	CD8A(2)_AP2_GCAA	CGGTAGGGCGTGGAAAGGGGCTGATTCCTTTGACTCACATTTTTGCGTCTATTTAGTGGAGCCGCAACTATCTTCTTTATACTGTTGTGCGCACATCG	GCAA	TCELLA6	central_memory_T_cells	T:CD8+NAIVE	Tcell_CD8	NA	CD8_Tcell	Y
CD8_Tcell	CD8A	CD8A	CD8A	ENSG00000153563	CD8A(3)_AP3_GCAA	GTCAAATCGGGAGACAAGCCTCTACGAGTTTGCAGTCACGTTTTGCGTCTATTTAGTGGAGCCGCAACTATCTTCTTTGCAAATGTCCCCGGCCTGTG	GCAA	TCELLA6	central_memory_T_cells	T:CD8+NAIVE	Tcell_CD8	NA	CD8_Tcell	Y
CD8_Tcell	CD8A	CD8A	CD8A	ENSG00000153563	CD8A(4)_AP4_GCAA	TGCTCGGCCCTGAGCAACTCTGCTTGTGGTAGCAAATATTTTGCGTCTATTTAGTGGAGCCGCAACTATCTTCTTTAGAACGAGGGCTACTATTTC	GCAA	TCELLA6	central_memory_T_cells	T:CD8+NAIVE	Tcell_CD8	NA	CD8_Tcell	Y
CD8_Tcell	CD8A	CD8A	CD8A	ENSG00000153563	CD8A(5)_AP5_GCAA	CAGGCTCCGGGCCGGCCGAAAGTCGGAAGTACTACTCTCTTTTTGCGTCTATTTAGTGGAGCCGCAACTATCTTCTTTACATCCTCCAAATGCGAAAT	GCAA	TCELLA6	central_memory_T_cells	T:CD8+NAIVE	Tcell_CD8	NA	CD8_Tcell	Y
CD8_Tcell	CD8A	CD8A	CD8A	ENSG00000153563	CD8A(6)_AP1_GCAA	ACAGCATCCGAAAAAAAAAATCTACGATTTTACCAGTGGCTTTTGCGTCTATTTAGTGGAGCCGCAACTATCTTCTTTGCATCCTCTTTAATGGGTAA	GCAA	TCELLA6	central_memory_T_cells	T:CD8+NAIVE	Tcell_CD8	NA	CD8_Tcell	Y
CD8_Tcell	CD8A	CD8A	CD8A	ENSG00000153563	CD8A(7)_AP2_GCAA	CCTTAGGAATAATCTCCTGTCTGATTCCTTTGACTCACATTTTTGCGTCTATTTAGTGGAGCCGCAACTATCTTCTTTGAACCACTCATAATTCTTCA	GCAA	TCELLA6	central_memory_T_cells	T:CD8+NAIVE	Tcell_CD8	NA	CD8_Tcell	Y
CD8_Tcell	CD8A	CD8A	CD8A	ENSG00000153563	CD8A(8)_AP3_GCAA	ATACAGGGATGAGGCAGACCTCTACGAGTTTGCAGTCACGTTTTGCGTCTATTTAGTGGAGCCGCAACTATCTTCTTTGGCCTCTGCTCAACTAGCAG	GCAA	TCELLA6	central_memory_T_cells	T:CD8+NAIVE	Tcell_CD8	NA	CD8_Tcell	Y
CD8_Tcell	CD8A	CD8A	CD8A	ENSG00000153563	CD8A(9)_AP4_GCAA	CTCTTGAATCTCTGAATTTGTGCTTGTGGTAGCAAATATTTTGCGTCTATTTAGTGGAGCCGCAACTATCTTCTTTAGTGAGGTTAAACTAAGGCC	GCAA	TCELLA6	central_memory_T_cells	T:CD8+NAIVE	Tcell_CD8	NA	CD8_Tcell	Y
CD8_Tcell	CD8A	CD8A	CD8A	ENSG00000153563	CD8A(10)_AP5_GCAA	ATTGCAGAGGGGCCCATGAAAGTCGGAAGTACTACTCTCTTTTTGCGTCTATTTAGTGGAGCCGCAACTATCTTCTTTATTGCTCTCCCAGCCCTTGC	GCAA	TCELLA6	central_memory_T_cells	T:CD8+NAIVE	Tcell_CD8	NA	CD8_Tcell	Y
CD8_Tcell	CD8A	CD8A	CD8A	ENSG00000153563	CD8A(11)_AP1_GCAA	GTGAGCTTAACCCTGGAAAATCTACGATTTTACCAGTGGCTTTTGCGTCTATTTAGTGGAGCCGCAACTATCTTCTTTACCTAAAATAAAATGAAGTG	GCAA	TCELLA6	central_memory_T_cells	T:CD8+NAIVE	Tcell_CD8	NA	CD8_Tcell	Y
CD8_Tcell	CD8A	CD8A	CD8A	ENSG00000153563	CD8A(12)_AP2_GCAA	TCTTTCCGAGGCCCCTGTCTCTGATTCCTTTGACTCACATTTTTGCGTCTATTTAGTGGAGCCGCAACTATCTTCTTTCTCCACACCATTCAGGTCTT	GCAA	TCELLA6	central_memory_T_cells	T:CD8+NAIVE	Tcell_CD8	NA	CD8_Tcell	Y
CD8_Tcell	CD8A	CD8A	CD8A	ENSG00000153563	CD8A(13)_AP3_GCAA	CAAAGGGGGAGGCTAAAGCCTCTACGAGTTTGCAGTCACGTTTTGCGTCTATTTAGTGGAGCCGCAACTATCTTCTTTCCTCTTCCCCGCCCGTTTTA	GCAA	TCELLA6	central_memory_T_cells	T:CD8+NAIVE	Tcell_CD8	NA	CD8_Tcell	Y
CD8_Tcell	CD8A	CD8A	CD8A	ENSG00000153563	CD8A(14)_AP4_GCAA	GGCGGGGTGGGAAAGATTACTGCTTGTGGTAGCAAATATTTTGCGTCTATTTAGTGGAGCCGCAACTATCTTCTTTATGATTATTATTTTAGTGGG	GCAA	TCELLA6	central_memory_T_cells	T:CD8+NAIVE	Tcell_CD8	NA	CD8_Tcell	Y
CD8_Tcell	CD8A	CD8A	CD8A	ENSG00000153563	CD8A(15)_AP5_GCAA	ACCATTTCCAAGGACTATTTAGTCGGAAGTACTACTCTCTTTTTGCGTCTATTTAGTGGAGCCGCAACTATCTTCTTTTCTGTCACTCTCACAAGACA	GCAA	TCELLA6	central_memory_T_cells	T:CD8+NAIVE	Tcell_CD8	NA	CD8_Tcell	Y
CD8_Tcell	CD8A	CD8A	CD8A	ENSG00000153563	CD8A(16)_AP1_GCAA	TAGTGAAGGCAAAGGAAGGGTCTACGATTTTACCAGTGGCTTTTGCGTCTATTTAGTGGAGCCGCAACTATCTTCTTTGACAGTACAAGAGACGCCTT	GCAA	TCELLA6	central_memory_T_cells	T:CD8+NAIVE	Tcell_CD8	NA	CD8_Tcell	Y
CD8_Tcell	CD8A	CD8A	CD8A	ENSG00000153563	CD8A(17)_AP2_GCAA	GGCTGCTCTAGCGAGTTCCTCTGATTCCTTTGACTCACATTTTTGCGTCTATTTAGTGGAGCCGCAACTATCTTCTTTCCTTCCTCGGTGAAAACTGG	GCAA	TCELLA6	central_memory_T_cells	T:CD8+NAIVE	Tcell_CD8	NA	CD8_Tcell	Y
CD8_Tcell	CD8A	CD8A	CD8A	ENSG00000153563	CD8A(18)_AP3_GCAA	ACACCGACACCCAAAGCTTCTCTACGAGTTTGCAGTCACGTTTTGCGTCTATTTAGTGGAGCCGCAACTATCTTCTTTATGAGGTCAGCAGCGCACTG	GCAA	TCELLA6	central_memory_T_cells	T:CD8+NAIVE	Tcell_CD8	NA	CD8_Tcell	Y
CD8_Tcell	CD8A	CD8A	CD8A	ENSG00000153563	CD8A(19)_AP4_GCAA	CTGATCAGGAGAGAGACTGGTGCTTGTGGTAGCAAATATTTTGCGTCTATTTAGTGGAGCCGCAACTATCTTCTTTATAACAACGTGGCTGGAGGA	GCAA	TCELLA6	central_memory_T_cells	T:CD8+NAIVE	Tcell_CD8	NA	CD8_Tcell	Y
CD8_Tcell	CD8A	CD8A	CD8A	ENSG00000153563	CD8A(20)_AP5_GCAA	GCAGGCCATGGGAGGCTGCAAGTCGGAAGTACTACTCTCTTTTTGCGTCTATTTAGTGGAGCCGCAACTATCTTCTTTTTGAATTTCCATCCAGCAAT	GCAA	TCELLA6	central_memory_T_cells	T:CD8+NAIVE	Tcell_CD8	NA	CD8_Tcell	Y
CD8_Tcell	CD8B	CD8B	CD8B	ENSG00000172116	CD8B_AP1_GAGG	TGAAAACATAGGCAAGAAGCTCTACGATTTTACCAGTGGC TTT TGCGTCTATTTAGTGGAGCCGAGGCTATCTTCTTTGCTGCTTAACCCATGGATCC	GAGG	TCELLA6	central_memory_T_cells	T:CD8+NAIVE	Tcell_CD8	NA	CD8_Tcell	Y
CD8_Tcell	CD8B	CD8B	CD8B	ENSG00000172116	CD8B_AP2_GAGG	CTCAAGGGGAAGGTATATCACTGATTCCTTTGACTCACAT TTT TGCGTCTATTTAGTGGAGCCGAGGCTATCTTCTTTGCTTCGTTTCATGAAACAGC	GAGG	TCELLA6	central_memory_T_cells	T:CD8+NAIVE	Tcell_CD8	NA	CD8_Tcell	Y
CD8_Tcell	CD8B	CD8B	CD8B	ENSG00000172116	CD8B_AP3_GAGG	CCCACCACTGCCCAGCCCACTCTACGAGTTTGCAGTCACG TTT TGCGTCTATTTAGTGGAGCCGAGGCTATCTTCTTTTGAGTGTGGTTGATTTCCTT	GAGG	TCELLA6	central_memory_T_cells	T:CD8+NAIVE	Tcell_CD8	NA	CD8_Tcell	Y
CD8_Tcell	CD8B	CD8B	CD8B	ENSG00000172116	CD8B_AP4_GAGG	ACAGTGGCATCTACTTCTGCTGCTTGTGGTAGCAAATA TTT TGCGTCTATTTAGTGGAGCCGAGGCTATCTTCTTTCACAAGCGTGAAGCCGGAAG	GAGG	TCELLA6	central_memory_T_cells	T:CD8+NAIVE	Tcell_CD8	NA	CD8_Tcell	Y
CD8_Tcell	CD8B	CD8B	CD8B	ENSG00000172116	CD8B_AP5_GAGG	AGCCGGTTCATTCTCAATCTAGTCGGAAGTACTACTCTCT TTT TGCGTCTATTTAGTGGAGCCGAGGCTATCTTCTTTTAGCTGTGTTTCGGGATGCA	GAGG	TCELLA6	central_memory_T_cells	T:CD8+NAIVE	Tcell_CD8	NA	CD8_Tcell	Y
DC	HLA-DR_beta	HLA-DQB1	HLA-DQB1	ENSG00000179344	HLA-DR_beta_AP1_GAAA	GCATCTATAACCGAGAAGAGTCTACGATTTTACCAGTGGC TTT TGCGTCTATTTAGTGGAGCCGAAACTATCTTCTTTCGTGCGTCTTGTGAGCAGAA	GAAA	DENDA2	macrophages	mDC:	DC	NA	DC	Y	Bcell/DC/monocyte/macrophage
DC	HLA-DR_beta	HLA-DQB1	HLA-DQB1	ENSG00000179344	HLA-DR_beta_AP2_GAAA	TTCACCAACGGGACAGAGCGCTGATTCCTTTGACTCACAT TTT TGCGTCTATTTAGTGGAGCCGAAACTATCTTCTTTAGTTTAAGGGCATGTGCTAC	GAAA	DENDA2	macrophages	mDC:	DC	NA	DC	Y	Bcell/DC/monocyte/macrophage
DC	ITGAX	ITGAX	ITGAX	ENSG00000140678	ITGAX_AP1_TCCC	GAGGGACCTGCCTGTCAGCATCTACGATTTTACCAGTGGC TTT TGCGTCTATTTAGTGGAGCCTCCCCTATCTTCTTTCAGGTCAATAACCTGGGACA	TCCC	NA	NA	NA	cDC	NA	DC	Y
DC	ITGAX	ITGAX	ITGAX	ENSG00000140678	ITGAX_AP2_TCCC	TGGGGAGTAACCTGGAGCTGCTGATTCCTTTGACTCACAT TTT TGCGTCTATTTAGTGGAGCCTCCCCTATCTTCTTTAGGCTTGAAGTCCCTGCTGG	TCCC	NA	NA	NA	cDC	NA	DC	Y
DC	ITGAX	ITGAX	ITGAX	ENSG00000140678	ITGAX_AP3_TCCC	TGTGCTCTGGGTGGGGGTGATCTACGAGTTTGCAGTCACG TTT TGCGTCTATTTAGTGGAGCCTCCCCTATCTTCTTTCTCCTGCTCAGGACCAGACC	TCCC	NA	NA	NA	cDC	NA	DC	Y
DC	ITGAX	ITGAX	ITGAX	ENSG00000140678	ITGAX_AP4_TCCC	CATGTCTCAGGAGAATGTGGTGCTTGTGGTAGCAAATA TTT TGCGTCTATTTAGTGGAGCCTCCCCTATCTTCTTTATGAGCCCTACCTTCATCAA	TCCC	NA	NA	NA	cDC	NA	DC	Y
DC	ITGAX	ITGAX	ITGAX	ENSG00000140678	ITGAX_AP5_TCCC	GGTTGGATTAGCTTTTCAAAAGTCGGAAGTACTACTCTCT TTT TGCGTCTATTTAGTGGAGCCTCCCCTATCTTCTTTATCATCCGCTATGCAATTGG	TCCC	NA	NA	NA	cDC	NA	DC	Y
fibroblast	CD34	CD34	CD34	ENSG00000174059	CD34_AP1_ACCA	ACTGAGCTCCATGTGCCCCCTCTACGATTTTACCAGTGGC TTT TGCGTCTATTTAGTGGAGCCACCACTATCTTCTTTTCCCTTGTTCTCTAAGTTCC	ACCA	ERY1	dc	0	immune_cell, fibroblast, lymph node endothelial cells	NA	fibroblast	Y
fibroblast	CD34	CD34	CD34	ENSG00000174059	CD34_AP2_ACCA	GAAGCTCCCAGGAACAATCGCTGATTCCTTTGACTCACAT TTT TGCGTCTATTTAGTGGAGCCACCACTATCTTCTTTGGGGAAAGCCAAGGTCTGGA	ACCA	ERY1	dc	0	immune_cell, fibroblast, lymph node endothelial cells	NA	fibroblast	Y
fibroblast	CD34	CD34	CD34	ENSG00000174059	CD34_AP3_ACCA	TTACGCCCAACCCTTCCCCATCTACGAGTTTGCAGTCACG TTT TGCGTCTATTTAGTGGAGCCACCACTATCTTCTTTCATGCTGGAGGTGACATCTC	ACCA	ERY1	dc	0	immune_cell, fibroblast, lymph node endothelial cells	NA	fibroblast	Y
fibroblast	CD34	CD34	CD34	ENSG00000174059	CD34_AP4_ACCA	CTCAGGGAAAGGCCAGTGTGTGCTTGTGGTAGCAAATA TTT TGCGTCTATTTAGTGGAGCCACCACTATCTTCTTTACCTGGGACCTCCCCTGAGG	ACCA	ERY1	dc	0	immune_cell, fibroblast, lymph node endothelial cells	NA	fibroblast	Y
fibroblast	CD34	CD34	CD34	ENSG00000174059	CD34_AP5_ACCA	AGAACAGAAATTTCCAGCAAAGTCGGAAGTACTACTCTCT TTT TGCGTCTATTTAGTGGAGCCACCACTATCTTCTTTTACTGCTGGTCTTGGCCAAC	ACCA	ERY1	dc	0	immune_cell, fibroblast, lymph node endothelial cells	NA	fibroblast	Y
fibroblast	FAP	FAP	FAP	ENSG00000078098	FAP_AP1_ATGC	GATGATAATCTTGAGCACTATCTACGATTTTACCAGTGGC TTT TGCGTCTATTTAGTGGAGCCATGCCTATCTTCTTTTCATGGGTCTCCCAACAAAG	ATGC	NA	NA	NA	activated fibroblast	NA	fibroblast	Y
fibroblast	FAP	FAP	FAP	ENSG00000078098	FAP_AP2_ATGC	GAAGTTGAAGACCAGATTACCTGATTCCTTTGACTCACAT TTT TGCGTCTATTTAGTGGAGCCATGCCTATCTTCTTTATCGAAAGCTGGGTGTTTAT	ATGC	NA	NA	NA	activated fibroblast	NA	fibroblast	Y
fibroblast	FAP	FAP	FAP	ENSG00000078098	FAP_AP3_ATGC	CAAGAAATTAAAATCCTGGATCTACGAGTTTGCAGTCACG TTT TGCGTCTATTTAGTGGAGCCATGCCTATCTTCTTTTTCATGATGGACGCACTGAT	ATGC	NA	NA	NA	activated fibroblast	NA	fibroblast	Y
fibroblast	FAP	FAP	FAP	ENSG00000078098	FAP_AP4_ATGC	TGGGAGGCCATAAATATATTTGCTTGTGGTAGCAAATA TTT TGCGTCTATTTAGTGGAGCCATGCCTATCTTCTTTTTCAAATTACAAGTGGCAAG	ATGC	NA	NA	NA	activated fibroblast	NA	fibroblast	Y
fibroblast	FAP	FAP	FAP	ENSG00000078098	FAP_AP5_ATGC	GGCTCACGTGGGTTACTGATAGTCGGAAGTACTACTCTCT TTT TGCGTCTATTTAGTGGAGCCATGCCTATCTTCTTTAAGTGATTATTATTTCAGTT	ATGC	NA	NA	NA	activated fibroblast	NA	fibroblast	Y
hypoxia_angiogenesis	CA9	CA9	CA9	ENSG00000107159	CA9_AP1_TATA	GGTTTTTGGCCTCCTTTTTGTCTACGATTTTACCAGTGGC TTT TGCGTCTATTTAGTGGAGCCTATACTATCTTCTTTGCTGGTGACATCCTAGCCCT	TATA	NA	NA	NA	hypoxia marker	NA	hypoxia_angiogenesis	Y
hypoxia_angiogenesis	CA9	CA9	CA9	ENSG00000107159	CA9_AP2_TATA	GACCTGGTGACTCTCGGCTACTGATTCCTTTGACTCACAT TTT TGCGTCTATTTAGTGGAGCCTATACTATCTTCTTTCCTCTCTGACACCCTGTGGG	TATA	NA	NA	NA	hypoxia marker	NA	hypoxia_angiogenesis	Y
hypoxia_angiogenesis	CA9	CA9	CA9	ENSG00000107159	CA9_AP3_TATA	TCAGCCGCTACTTCCAATATTCTACGAGTTTGCAGTCACG TTT TGCGTCTATTTAGTGGAGCCTATACTATCTTCTTTTGCACTCCTGCCCTCTGACT	TATA	NA	NA	NA	hypoxia marker	NA	hypoxia_angiogenesis	Y
hypoxia_angiogenesis	CA9	CA9	CA9	ENSG00000107159	CA9_AP4_TATA	TCGCTTGGAAGAAATCGCTGTGCTTGTGGTAGCAAATA TTT TGCGTCTATTTAGTGGAGCCTATACTATCTTCTTTGCCTATGAGCAGTTGCTGTC	TATA	NA	NA	NA	hypoxia marker	NA	hypoxia_angiogenesis	Y
hypoxia_angiogenesis	CA9	CA9	CA9	ENSG00000107159	CA9_AP5_TATA	GCCTCCTGGGCTAGAGATGGAGTCGGAAGTACTACTCTCT TTT TGCGTCTATTTAGTGGAGCCTATACTATCTTCTTTCACAGTGTGCAACTGACCCT	TATA	NA	NA	NA	hypoxia marker	NA	hypoxia_angiogenesis	Y
hypoxia_angiogenesis	NOS	NOS1	NOS1	ENSG00000089250	NOS_AP1_TTTC	CTGAAGCCCCAAGACCCAGTTCTACGATTTTACCAGTGGC TTT TGCGTCTATTTAGTGGAGCCTTTCCTATCTTCTTTGCAGCACATGGCTCAACAGC	TTTC	NA	NA	NA	NA	NA	hypoxia_angiogenesis	Y
hypoxia_angiogenesis	NOS	NOS1	NOS1	ENSG00000089250	NOS_AP2_TTTC	TGTGAGGATGGCCAAGGCCTCTGATTCCTTTGACTCACAT TTT TGCGTCTATTTAGTGGAGCCTTTCCTATCTTCTTTCCATCCTGGTGGAACTCTCC	TTTC	NA	NA	NA	NA	NA	hypoxia_angiogenesis	Y
hypoxia_angiogenesis	NOS	NOS1	NOS1	ENSG00000089250	NOS_AP3_TTTC	TCGGCTCCAGCATGTACCCTTCTACGAGTTTGCAGTCACG TTT TGCGTCTATTTAGTGGAGCCTTTCCTATCTTCTTTCAGGTACGCTGTGTTTGGCC	TTTC	NA	NA	NA	NA	NA	hypoxia_angiogenesis	Y
hypoxia_angiogenesis	NOS	NOS1	NOS1	ENSG00000089250	NOS_AP4_TTTC	CCTCTTTGCGACAGAGACAGTGCTTGTGGTAGCAAATA TTT TGCGTCTATTTAGTGGAGCCTTTCCTATCTTCTTTTCCCGAGTCAGAGTCACCAT	TTTC	NA	NA	NA	NA	NA	hypoxia_angiogenesis	Y
hypoxia_angiogenesis	NOS	NOS1	NOS1	ENSG00000089250	NOS_AP5_TTTC	TCCTTCATGAAGTACATGCAAGTCGGAAGTACTACTCTCT TTT TGCGTCTATTTAGTGGAGCCTTTCCTATCTTCTTTACCACCACTCGGCTGCAGAA	TTTC	NA	NA	NA	NA	NA	hypoxia_angiogenesis	Y
immune_tolerance	C10orf54	VSIR	VISTA	ENSG00000107738	C10orf54_AP1_TAGC	GTGACTGCTGGTGGGCAGGCTCTACGATTTTACCAGTGGC TTT TGCGTCTATTTAGTGGAGCCTAGCCTATCTTCTTTACACACCATGGAGGCCACTG	TAGC	NA	NA	NA	NA	NA	immune_tolerance	Y
immune_tolerance	C10orf54	VSIR	VISTA	ENSG00000107738	C10orf54_AP2_TAGC	TCTTCATCCATGGCCACAGGCTGATTCCTTTGACTCACAT TTT TGCGTCTATTTAGTGGAGCCTAGCCTATCTTCTTTACTCTGAGCTCCCAGTTCCA	TAGC	NA	NA	NA	NA	NA	immune_tolerance	Y
immune_tolerance	C10orf54	VSIR	VISTA	ENSG00000107738	C10orf54_AP3_TAGC	CTGCCATAGGAAGAGGGTGCTCTACGAGTTTGCAGTCACG TTT TGCGTCTATTTAGTGGAGCCTAGCCTATCTTCTTTACCACAATGCTTGATGCCAG	TAGC	NA	NA	NA	NA	NA	immune_tolerance	Y
immune_tolerance	C10orf54	VSIR	VISTA	ENSG00000107738	C10orf54_AP4_TAGC	GGATGGGGGCCCCAGGTACTTGCTTGTGGTAGCAAATA TTT TGCGTCTATTTAGTGGAGCCTAGCCTATCTTCTTTACCCCCTGTAGCGTTTAGCA	TAGC	NA	NA	NA	NA	NA	immune_tolerance	Y
immune_tolerance	C10orf54	VSIR	VISTA	ENSG00000107738	C10orf54_AP5_TAGC	AGGTGCAAACCCTGGAGATGAGTCGGAAGTACTACTCTCT TTT TGCGTCTATTTAGTGGAGCCTAGCCTATCTTCTTTTAAAAACTACATGGGGAAAC	TAGC	NA	NA	NA	NA	NA	immune_tolerance	Y
immune_tolerance	CD274	PD-L1	B7-H1	ENSG00000120217	CD274_AP1_CCGG	CACAACAACTAATGAGATTTTCTACGATTTTACCAGTGGC TTT TGCGTCTATTTAGTGGAGCCCCGGCTATCTTCTTTACCAGCACACTGAGAATCAA	CCGG	MEP	mast_cells	MAST:	checkpoint_inhibitors	NA	immune_tolerance	Y
immune_tolerance	CD274	PD-L1	B7-H1	ENSG00000120217	CD274_AP2_CCGG	TGTCAGGCTGAGGGCTACCCCTGATTCCTTTGACTCACAT TTT TGCGTCTATTTAGTGGAGCCCCGGCTATCTTCTTTCCTCTGAACATGAACTGACA	CCGG	MEP	mast_cells	MAST:	checkpoint_inhibitors	NA	immune_tolerance	Y
immune_tolerance	CD274	PD-L1	B7-H1	ENSG00000120217	CD274_AP3_CCGG	GTGCCGACTACAAGCGAATTTCTACGAGTTTGCAGTCACG TTT TGCGTCTATTTAGTGGAGCCCCGGCTATCTTCTTTCTGCATGATCAGCTATGGTG	CCGG	MEP	mast_cells	MAST:	checkpoint_inhibitors	NA	immune_tolerance	Y
immune_tolerance	CD274	PD-L1	B7-H1	ENSG00000120217	CD274_AP4_CCGG	AGAGGAAGACCTGAAGGTTCTGCTTGTGGTAGCAAATA TTT TGCGTCTATTTAGTGGAGCCCCGGCTATCTTCTTTATTATTCAATTTGTGCATGG	CCGG	MEP	mast_cells	MAST:	checkpoint_inhibitors	NA	immune_tolerance	Y
immune_tolerance	CD274	PD-L1	B7-H1	ENSG00000120217	CD274_AP5_CCGG	TGGGAAATGGAGGATAAGAAAGTCGGAAGTACTACTCTCT TTT TGCGTCTATTTAGTGGAGCCCCGGCTATCTTCTTTTGGCTGCACTAATTGTCTAT	CCGG	MEP	mast_cells	MAST:	checkpoint_inhibitors	NA	immune_tolerance	Y
immune_tolerance	IDO2	IDO2	IDO2	ENSG00000188676	IDO2_AP1_GATC	CCTATTCATGTTTCTGCTCTTCTACGATTTTACCAGTGGC TTT TGCGTCTATTTAGTGGAGCCGATCCTATCTTCTTTCATCCAGGAAGGATCTCAGC	GATC	NA	NA	NA	NA	NA	immune_tolerance	Y
immune_tolerance	IDO2	IDO2	IDO2	ENSG00000188676	IDO2_AP2_GATC	ATGGTCACCAAATACCTCATCTGATTCCTTTGACTCACAT TTT TGCGTCTATTTAGTGGAGCCGATCCTATCTTCTTTTGCGGAGCTATCACATCACC	GATC	NA	NA	NA	NA	NA	immune_tolerance	Y
immune_tolerance	IDO2	IDO2	IDO2	ENSG00000188676	IDO2_AP3_GATC	TGCAGGGCTGATGTATGAAGTCTACGAGTTTGCAGTCACG TTT TGCGTCTATTTAGTGGAGCCGATCCTATCTTCTTTAAAGACAACCCAGCAATGCC	GATC	NA	NA	NA	NA	NA	immune_tolerance	Y
immune_tolerance	IDO2	IDO2	IDO2	ENSG00000188676	IDO2_AP4_GATC	ATAAAGGCTCTTGTTCAGGCTGCTTGTGGTAGCAAATA TTT TGCGTCTATTTAGTGGAGCCGATCCTATCTTCTTTAGAAAGAAGCAGTGCCTGGG	GATC	NA	NA	NA	NA	NA	immune_tolerance	Y
immune_tolerance	IDO2	IDO2	IDO2	ENSG00000188676	IDO2_AP5_GATC	GCAGGAAGGAGAGGCGCAGCAGTCGGAAGTACTACTCTCT TTT TGCGTCTATTTAGTGGAGCCGATCCTATCTTCTTTCTCACCATGGGTTATGTCTG	GATC	NA	NA	NA	NA	NA	immune_tolerance	Y
immune_tolerance	PDCD1	PDCD1	PDCD1	ENSG00000188389	PDCD1_AP1_CATG	CTCAGGCCCTTTGTGGGGCATCTACGATTTTACCAGTGGC TTT TGCGTCTATTTAGTGGAGCCCATGCTATCTTCTTTTACACATGCCCAGGCAGCAC	CATG	TCELLA3	effector_memory_T_cells	T:CD8+EM	checkpoint_inhibitors	exhausted_like	immune_tolerance	Y
immune_tolerance	PDCD1	PDCD1	PDCD1	ENSG00000188389	PDCD1_AP2_CATG	AGATGCAGTCACTGCTTCAGCTGATTCCTTTGACTCACAT TTT TGCGTCTATTTAGTGGAGCCCATGCTATCTTCTTTCGTCCCCTACAGGGAGGGCC	CATG	TCELLA3	effector_memory_T_cells	T:CD8+EM	checkpoint_inhibitors	exhausted_like	immune_tolerance	Y
immune_tolerance	PDCD1	PDCD1	PDCD1	ENSG00000188389	PDCD1_AP3_CATG	GCGCATTTCCTCAGGAGAAGTCTACGAGTTTGCAGTCACG TTT TGCGTCTATTTAGTGGAGCCCATGCTATCTTCTTTTCCACCATGAGCCCGGGTCA	CATG	TCELLA3	effector_memory_T_cells	T:CD8+EM	checkpoint_inhibitors	exhausted_like	immune_tolerance	Y
immune_tolerance	PDCD1	PDCD1	PDCD1	ENSG00000188389	PDCD1_AP4_CATG	GCAGACGGAGTATGCCACCATGCTTGTGGTAGCAAATA TTT TGCGTCTATTTAGTGGAGCCCATGCTATCTTCTTTCCCGTGCCCTGTGTCCCTGA	CATG	TCELLA3	effector_memory_T_cells	T:CD8+EM	checkpoint_inhibitors	exhausted_like	immune_tolerance	Y
immune_tolerance	PDCD1	PDCD1	PDCD1	ENSG00000188389	PDCD1_AP5_CATG	GTGCCTGTGTTCTCTGTGGAAGTCGGAAGTACTACTCTCT TTT TGCGTCTATTTAGTGGAGCCCATGCTATCTTCTTTTGAAGGAGGACCCCTCAGCC	CATG	TCELLA3	effector_memory_T_cells	T:CD8+EM	checkpoint_inhibitors	exhausted_like	immune_tolerance	Y
immune_tolerance	TDO2	TDO2	TDO2	ENSG00000151790	TDO2_AP1_CACA	GTGCACAGAATGCTGGGCAGTCTACGATTTTACCAGTGGC TTT TGCGTCTATTTAGTGGAGCCCACACTATCTTCTTTGATATAACCATGTGTGCATG	CACA	NA	NA	NA	NA	NA	immune_tolerance	Y
immune_tolerance	TDO2	TDO2	TDO2	ENSG00000151790	TDO2_AP2_CACA	GAGTCTGAAGAAAAAGAGGACTGATTCCTTTGACTCACAT TTT TGCGTCTATTTAGTGGAGCCCACACTATCTTCTTTTAAGGATTCAGGCTAAAGAA	CACA	NA	NA	NA	NA	NA	immune_tolerance	Y
immune_tolerance	TDO2	TDO2	TDO2	ENSG00000151790	TDO2_AP3_CACA	TTAGTGGAGGCATGGCTGGATCTACGAGTTTGCAGTCACG TTT TGCGTCTATTTAGTGGAGCCCACACTATCTTCTTTAGGAAAAGACACTTCTGGAA	CACA	NA	NA	NA	NA	NA	immune_tolerance	Y
immune_tolerance	TDO2	TDO2	TDO2	ENSG00000151790	TDO2_AP4_CACA	GAACATGAGAGTCCCTTATATGCTTGTGGTAGCAAATA TTT TGCGTCTATTTAGTGGAGCCCACACTATCTTCTTTAACAAGATAGGTGTTCTTCA	CACA	NA	NA	NA	NA	NA	immune_tolerance	Y
immune_tolerance	TDO2	TDO2	TDO2	ENSG00000151790	TDO2_AP5_CACA	GCTTAAGGTTGTTTCTCGGAAGTCGGAAGTACTACTCTCT TTT TGCGTCTATTTAGTGGAGCCCACACTATCTTCTTTGTCAGAGATGAAAGGAACAT	CACA	NA	NA	NA	NA	NA	immune_tolerance	Y
macrophage	CD163	CD163	CD163	ENSG00000177575	CD163_AP1_CGCG	GGTCCAGCTTTGAAAGCATTTCTACGATTTTACCAGTGGC TTT TGCGTCTATTTAGTGGAGCCCGCGCTATCTTCTTTTGTGTCAACAACTTGGCTGT	CGCG	MONO2	macrophages	MACROPHAGE:	macrophage	NA	macrophage	Y
macrophage	CD163	CD163	CD163	ENSG00000177575	CD163_AP2_CGCG	TGACCAGTGAAGCCAGCAGACTGATTCCTTTGACTCACAT TTT TGCGTCTATTTAGTGGAGCCCGCGCTATCTTCTTTAGAATTCATGTCTCTGAGAC	CGCG	MONO2	macrophages	MACROPHAGE:	macrophage	NA	macrophage	Y
macrophage	CD163	CD163	CD163	ENSG00000177575	CD163_AP3_CGCG	GCACGTTTTGGAAAAGGAAATCTACGAGTTTGCAGTCACG TTT TGCGTCTATTTAGTGGAGCCCGCGCTATCTTCTTTCCCTTTCTACCCCAGGAGGA	CGCG	MONO2	macrophages	MACROPHAGE:	macrophage	NA	macrophage	Y
macrophage	CD163	CD163	CD163	ENSG00000177575	CD163_AP4_CGCG	TCTGGACGTGTTGAAGTGAATGCTTGTGGTAGCAAATA TTT TGCGTCTATTTAGTGGAGCCCGCGCTATCTTCTTTTTGGAGGGGACATTCCCTGT	CGCG	MONO2	macrophages	MACROPHAGE:	macrophage	NA	macrophage	Y
macrophage	CD163	CD163	CD163	ENSG00000177575	CD163_AP5_CGCG	CATGCAAGCAACTGGGATGTAGTCGGAAGTACTACTCTCT TTT TGCGTCTATTTAGTGGAGCCCGCGCTATCTTCTTTCAGTTACGATGCTGCTGTGG	CGCG	MONO2	macrophages	MACROPHAGE:	macrophage	NA	macrophage	Y
macrophage	CD68	CD68	CD68	ENSG00000129226	CD68_AP1_GTGT	AATGTTATTTTCCTTCCCTTTCTACGATTTTACCAGTGGC TTT TGCGTCTATTTAGTGGAGCCGTGTCTATCTTCTTTCACGCAACTGGCTCAAAGAC	GTGT	MONO2	macrophages	MACROPHAGE:	macrophage	NA	macrophage	Y
macrophage	CD68	CD68	CD68	ENSG00000129226	CD68_AP2_GTGT	GGAGACGCCCATCCGCCTACCTGATTCCTTTGACTCACAT TTT TGCGTCTATTTAGTGGAGCCGTGTCTATCTTCTTTTATTGCTTTCTGCATCATCC	GTGT	MONO2	macrophages	MACROPHAGE:	macrophage	NA	macrophage	Y
macrophage	CD68	CD68	CD68	ENSG00000129226	CD68_AP3_GTGT	TCGACCTGCTCTCCCTGAGGTCTACGAGTTTGCAGTCACG TTT TGCGTCTATTTAGTGGAGCCGTGTCTATCTTCTTTTCTTTCACCAGCTGTCCACC	GTGT	MONO2	macrophages	MACROPHAGE:	macrophage	NA	macrophage	Y
macrophage	CD68	CD68	CD68	ENSG00000129226	CD68_AP4_GTGT	GAGCTACATGGCGGTGGAGTTGCTTGTGGTAGCAAATA TTT TGCGTCTATTTAGTGGAGCCGTGTCTATCTTCTTTCAGCAGAAGGTTGTCTACCT	GTGT	MONO2	macrophages	MACROPHAGE:	macrophage	NA	macrophage	Y
macrophage	CD68	CD68	CD68	ENSG00000129226	CD68_AP5_GTGT	ACTGAACCCCAACAAAACCAAGTCGGAAGTACTACTCTCT TTT TGCGTCTATTTAGTGGAGCCGTGTCTATCTTCTTTGAGGCCTGGGGCATCTCTGT	GTGT	MONO2	macrophages	MACROPHAGE:	macrophage	NA	macrophage	Y
macrophage	CD86	CD86	CD86	ENSG00000114013	CD86_AP1_AATT	TCAACAAGTCTTGAAACAAGTCTACGATTTTACCAGTGGC TTT TGCGTCTATTTAGTGGAGCCAATTCTATCTTCTTTTGTCTGGTCTGTCCACCCCA	AATT	MONO2	macrophages_LPSh	MONOCYTE:	macrophage	NA	macrophage	Y
macrophage	CD86	CD86	CD86	ENSG00000114013	CD86_AP2_AATT	GAACTGAATAAACAGGAAAACTGATTCCTTTGACTCACAT TTT TGCGTCTATTTAGTGGAGCCAATTCTATCTTCTTTCCAACAAGCCATAGTGGAGA	AATT	MONO2	macrophages_LPSh	MONOCYTE:	macrophage	NA	macrophage	Y
macrophage	CD86	CD86	CD86	ENSG00000114013	CD86_AP3_AATT	TGTACCTGTGACTAAACAACTCTACGAGTTTGCAGTCACG TTT TGCGTCTATTTAGTGGAGCCAATTCTATCTTCTTTTGGTGCCCCACTGAATTTTG	AATT	MONO2	macrophages_LPSh	MONOCYTE:	macrophage	NA	macrophage	Y
macrophage	CD86	CD86	CD86	ENSG00000114013	CD86_AP4_AATT	CAGCTCTGCTCCGTATGCCATGCTTGTGGTAGCAAATA TTT TGCGTCTATTTAGTGGAGCCAATTCTATCTTCTTTGAATAGCCTCCCTGTAACTC	AATT	MONO2	macrophages_LPSh	MONOCYTE:	macrophage	NA	macrophage	Y
macrophage	CD86	CD86	CD86	ENSG00000114013	CD86_AP5_AATT	CAACACAATGGAGAGGGAAGAGTCGGAAGTACTACTCTCT TTT TGCGTCTATTTAGTGGAGCCAATTCTATCTTCTTTAACTCTTATAAATGTGGAAC	AATT	MONO2	macrophages_LPSh	MONOCYTE:	macrophage	NA	macrophage	Y
macrophage	CSF1R	CSF1R	CD115	ENSG00000182578	CSF1R_AP1_CTAG	ACCAATCTGCCGAGCAGCAGTCTACGATTTTACCAGTGGC TTT TGCGTCTATTTAGTGGAGCCCTAGCTATCTTCTTTACAGGAGAGAGCGGGACTAT	CTAG	NA	NA	NA	macrophage differentiation/function	NA	macrophage	Y
macrophage	CSF1R	CSF1R	CD115	ENSG00000182578	CSF1R_AP2_CTAG	CAAGATTGGGGACTTCGGGCCTGATTCCTTTGACTCACAT TTT TGCGTCTATTTAGTGGAGCCCTAGCTATCTTCTTTTTGACCAATGGTCATGTGGC	CTAG	NA	NA	NA	macrophage differentiation/function	NA	macrophage	Y
macrophage	CSF1R	CSF1R	CD115	ENSG00000182578	CSF1R_AP3_CTAG	TCGGAGCTGGAGCCTTTGGGTCTACGAGTTTGCAGTCACG TTT TGCGTCTATTTAGTGGAGCCCTAGCTATCTTCTTTCCTGCAGTTTGGTAAGACCC	CTAG	NA	NA	NA	macrophage differentiation/function	NA	macrophage	Y
macrophage	CSF1R	CSF1R	CD115	ENSG00000182578	CSF1R_AP4_CTAG	GTCCTGAGCCAGGAGCCCTTTGCTTGTGGTAGCAAATA TTT TGCGTCTATTTAGTGGAGCCCTAGCTATCTTCTTTGGGATGACCCATACCCTGAG	CTAG	NA	NA	NA	macrophage differentiation/function	NA	macrophage	Y
macrophage	CSF1R	CSF1R	CD115	ENSG00000182578	CSF1R_AP5_CTAG	CCTGACCCTCAACCTCGATCAGTCGGAAGTACTACTCTCT TTT TGCGTCTATTTAGTGGAGCCCTAGCTATCTTCTTTAATAACCGTTACCAAAAAGT	CTAG	NA	NA	NA	macrophage differentiation/function	NA	macrophage	Y
macrophage	CXCL8	CXCL8	IL8	ENSG00000169429	CXCL8_AP1_CCAA	GAAGCACTTTAAGTTTTTTCTCTACGATTTTACCAGTGGC TTT TGCGTCTATTTAGTGGAGCCCCAACTATCTTCTTTTGATGTTGTGAGGACATGTG	CCAA	NA	NA	NA	NA	NA	macrophage	Y
macrophage	CXCL8	CXCL8	IL8	ENSG00000169429	CXCL8_AP2_CCAA	TAGTCTGCTAGCCAGGATCCCTGATTCCTTTGACTCACAT TTT TGCGTCTATTTAGTGGAGCCCCAACTATCTTCTTTTCTGTTAAATCTGGCAACCC	CCAA	NA	NA	NA	NA	NA	macrophage	Y
macrophage	CXCL8	CXCL8	IL8	ENSG00000169429	CXCL8_AP3_CCAA	CTTTAATTTCAGGAATTGAATCTACGAGTTTGCAGTCACG TTT TGCGTCTATTTAGTGGAGCCCCAACTATCTTCTTTGGGCCAAGAGAATATCCGAA	CCAA	NA	NA	NA	NA	NA	macrophage	Y
macrophage	CXCL8	CXCL8	IL8	ENSG00000169429	CXCL8_AP4_CCAA	ACAAGATTCCTGGTTAAATTTGCTTGTGGTAGCAAATA TTT TGCGTCTATTTAGTGGAGCCCCAACTATCTTCTTTGTAGGGTTGCCAGATGCAAT	CCAA	NA	NA	NA	NA	NA	macrophage	Y
macrophage	CXCL8	CXCL8	IL8	ENSG00000169429	CXCL8_AP5_CCAA	GATGCCAGTGAAACTTCAAGAGTCGGAAGTACTACTCTCT TTT TGCGTCTATTTAGTGGAGCCCCAACTATCTTCTTTGGTATCCAAGAATCAGTGAA	CCAA	NA	NA	NA	NA	NA	macrophage	Y
macrophage	ITGAM	ITGAM	ITGAM	ENSG00000169896	ITGAM_AP1_TCAG	CCTCTCCGGCAGAAGGGAACTCTACGATTTTACCAGTGGC TTT TGCGTCTATTTAGTGGAGCCTCAGCTATCTTCTTTGGTAGGTGACGGCAGCGTAG	TCAG	NA	NA	NA	monocytes/macrophages/ granulocytes/ NK	NA	macrophage	Y
macrophage	ITGAM	ITGAM	ITGAM	ENSG00000169896	ITGAM_AP2_TCAG	GGACGGGCTTGGGCTTCCATCTGATTCCTTTGACTCACAT TTT TGCGTCTATTTAGTGGAGCCTCAGCTATCTTCTTTACAGCGAAGTATCCCCGACA	TCAG	NA	NA	NA	monocytes/macrophages/ granulocytes/ NK	NA	macrophage	Y
macrophage	ITGAM	ITGAM	ITGAM	ENSG00000169896	ITGAM_AP3_TCAG	TCTCACTCCGACTTTCTGGCTCTACGAGTTTGCAGTCACG TTT TGCGTCTATTTAGTGGAGCCTCAGCTATCTTCTTTACACCAAGGAGCGCTTGCCC	TCAG	NA	NA	NA	monocytes/macrophages/ granulocytes/ NK	NA	macrophage	Y
macrophage	ITGAM	ITGAM	ITGAM	ENSG00000169896	ITGAM_AP4_TCAG	TTGTTTCCCTTTGAGAAGAATGCTTGTGGTAGCAAATA TTT TGCGTCTATTTAGTGGAGCCTCAGCTATCTTCTTTCTCAGAGACTCTTCACAGCC	TCAG	NA	NA	NA	monocytes/macrophages/ granulocytes/ NK	NA	macrophage	Y
macrophage	ITGAM	ITGAM	ITGAM	ENSG00000169896	ITGAM_AP5_TCAG	CTCTACGGGGAGCAGGGCCAAGTCGGAAGTACTACTCTCT TTT TGCGTCTATTTAGTGGAGCCTCAGCTATCTTCTTTGGTGGCAGTGTGATGCTGTT	TCAG	NA	NA	NA	monocytes/macrophages/ granulocytes/ NK	NA	macrophage	Y
monocyte	CD14	CD14	CD14	ENSG00000170458	CD14_AP1_CGGC	TGAACTCCGGCGTGGTCCCATCTACGATTTTACCAGTGGC TTT TGCGTCTATTTAGTGGAGCCCGGCCTATCTTCTTTCCTCCCCCACGAGGGCTCAA	CGGC	MONO2	neutrophils	MONOCYTE:	myeloid	NA	monocyte	Y
monocyte	CD14	CD14	CD14	ENSG00000170458	CD14_AP2_CGGC	CAGGAATGGAGACGCCCACACTGATTCCTTTGACTCACAT TTT TGCGTCTATTTAGTGGAGCCCGGCCTATCTTCTTTGAATCTAGCGCTGCGCAACA	CGGC	MONO2	neutrophils	MONOCYTE:	myeloid	NA	monocyte	Y
monocyte	CD14	CD14	CD14	ENSG00000170458	CD14_AP3_CGGC	CGCCTTCCCGGCCCTTACCATCTACGAGTTTGCAGTCACG TTT TGCGTCTATTTAGTGGAGCCCGGCCTATCTTCTTTTTTTCCTGCGAACAGGTTCG	CGGC	MONO2	neutrophils	MONOCYTE:	myeloid	NA	monocyte	Y
monocyte	CD14	CD14	CD14	ENSG00000170458	CD14_AP4_CGGC	CTCCGCTGCCTCTGGAAGCCTGCTTGTGGTAGCAAATA TTT TGCGTCTATTTAGTGGAGCCCGGCCTATCTTCTTTAAAGATAACCGGCACCATGC	CGGC	MONO2	neutrophils	MONOCYTE:	myeloid	NA	monocyte	Y
monocyte	CD14	CD14	CD14	ENSG00000170458	CD14_AP5_CGGC	TAAAGCGCGTCGATGCGGACAGTCGGAAGTACTACTCTCT TTT TGCGTCTATTTAGTGGAGCCCGGCCTATCTTCTTTTCTCAACCTAGAGCCGTTTC	CGGC	MONO2	neutrophils	MONOCYTE:	myeloid	NA	monocyte	Y
monocyte	FCGR3A	FCGR3A	FCGR3A	ENSG00000203747	FCGR3A_AP1_ATTA	GGACTCTATCAGAACTGGACTCTACGATTTTACCAGTGGC TTT TGCGTCTATTTAGTGGAGCCATTACTATCTTCTTTGTAGAATTGAGTCTTCCAGG	ATTA	NKA1	neutrophils	MONOCYTE:	monocytes	cytotoxic_like	monocyte	Y
monocyte	FCGR3A	FCGR3A	FCGR3A	ENSG00000203747	FCGR3A_AP2_ATTA	GGACCATACAGAGTGTGGGACTGATTCCTTTGACTCACAT TTT TGCGTCTATTTAGTGGAGCCATTACTATCTTCTTTTAGAATTAATGGTTGAGGCA	ATTA	NKA1	neutrophils	MONOCYTE:	monocytes	cytotoxic_like	monocyte	Y
monocyte	FCGR3A	FCGR3A	FCGR3A	ENSG00000203747	FCGR3A_AP3_ATTA	CGACTTTTCCTTGGTCTCCATCTACGAGTTTGCAGTCACG TTT TGCGTCTATTTAGTGGAGCCATTACTATCTTCTTTCAGATCCCTTATCCAACTCT	ATTA	NKA1	neutrophils	MONOCYTE:	monocytes	cytotoxic_like	monocyte	Y
monocyte	FCGR3A	FCGR3A	FCGR3A	ENSG00000203747	FCGR3A_AP4_ATTA	TTTAAATGGAGAAAGGACCCTGCTTGTGGTAGCAAATA TTT TGCGTCTATTTAGTGGAGCCATTACTATCTTCTTTGAGACTGGAAGGACCATAAA	ATTA	NKA1	neutrophils	MONOCYTE:	monocytes	cytotoxic_like	monocyte	Y
monocyte	FCGR3A	FCGR3A	FCGR3A	ENSG00000203747	FCGR3A_AP5_ATTA	AGAATGGCAAAGGCAGGAAGAGTCGGAAGTACTACTCTCT TTT TGCGTCTATTTAGTGGAGCCATTACTATCTTCTTTGCATAAGGTCACATATTTAC	ATTA	NKA1	neutrophils	MONOCYTE:	monocytes	cytotoxic_like	monocyte	Y
monocyte	HAVCR2	HAVCR2	HAVCR2	ENSG00000135077	HAVCR2_AP1_TACG	TCAAAGAGATCTGTGATCCCTCTACGATTTTACCAGTGGC TTT TGCGTCTATTTAGTGGAGCCTACGCTATCTTCTTTTCTAAAGGGGCCACTGATTT	TACG	MONO2	neutrophils	MONOCYTE:	monocytes	exhausted_like	monocyte	Y
monocyte	HAVCR2	HAVCR2	HAVCR2	ENSG00000135077	HAVCR2_AP2_TACG	ATCATGGATGTTAGAGCTCACTGATTCCTTTGACTCACAT TTT TGCGTCTATTTAGTGGAGCCTACGCTATCTTCTTTACCCAACCCAGAGACTGTTA	TACG	MONO2	neutrophils	MONOCYTE:	monocytes	exhausted_like	monocyte	Y
monocyte	HAVCR2	HAVCR2	HAVCR2	ENSG00000135077	HAVCR2_AP3_TACG	AGCAGGCAGCAACCCTCACATCTACGAGTTTGCAGTCACG TTT TGCGTCTATTTAGTGGAGCCTACGCTATCTTCTTTAGTATTATTGCTATGTCAGC	TACG	MONO2	neutrophils	MONOCYTE:	monocytes	exhausted_like	monocyte	Y
monocyte	HAVCR2	HAVCR2	HAVCR2	ENSG00000135077	HAVCR2_AP4_TACG	AGGGATCTGTGCTGGGCTGGTGCTTGTGGTAGCAAATA TTT TGCGTCTATTTAGTGGAGCCTACGCTATCTTCTTTATAGGCATCTACATCGGAGC	TACG	MONO2	neutrophils	MONOCYTE:	monocytes	exhausted_like	monocyte	Y
monocyte	HAVCR2	HAVCR2	HAVCR2	ENSG00000135077	HAVCR2_AP5_TACG	CAAACCAGCCAAGGTCACCCAGTCGGAAGTACTACTCTCT TTT TGCGTCTATTTAGTGGAGCCTACGCTATCTTCTTTTTTAACCTGAAGTTGGTCAT	TACG	MONO2	neutrophils	MONOCYTE:	monocytes	exhausted_like	monocyte	Y
monocyte	IDO1	IDO1	IDO1	ENSG00000131203	IDO1_AP1_CAAC	CTCTGAAGACCCTTCAAAACTCTACGATTTTACCAGTGGC TTT TGCGTCTATTTAGTGGAGCCCAACCTATCTTCTTTCAGCCAAAGGAGAATAAGAC	CAAC	MONO2	neutrophils	MONOCYTE:	NA	NA	monocyte	Y
monocyte	IDO1	IDO1	IDO1	ENSG00000131203	IDO1_AP2_CAAC	TCCCTCAGTCCGTGAGTTTGCTGATTCCTTTGACTCACAT TTT TGCGTCTATTTAGTGGAGCCCAACCTATCTTCTTTCTGTGCTCATTAGAGTCAAA	CAAC	MONO2	neutrophils	MONOCYTE:	NA	NA	monocyte	Y
monocyte	IDO1	IDO1	IDO1	ENSG00000131203	IDO1_AP3_CAAC	GTGTATGAAGGGTTCTGGGATCTACGAGTTTGCAGTCACG TTT TGCGTCTATTTAGTGGAGCCCAACCTATCTTCTTTCCCAGCTATCAGACGGTCTG	CAAC	MONO2	neutrophils	MONOCYTE:	NA	NA	monocyte	Y
monocyte	IDO1	IDO1	IDO1	ENSG00000131203	IDO1_AP4_CAAC	TAGCTTCTTGCTTGGAGAAATGCTTGTGGTAGCAAATA TTT TGCGTCTATTTAGTGGAGCCCAACCTATCTTCTTTGCTAAAGGCGCTGTTGGAAA	CAAC	MONO2	neutrophils	MONOCYTE:	NA	NA	monocyte	Y
monocyte	IDO1	IDO1	IDO1	ENSG00000131203	IDO1_AP5_CAAC	TGTTCTCATTTCGTGATGGAAGTCGGAAGTACTACTCTCT TTT TGCGTCTATTTAGTGGAGCCCAACCTATCTTCTTTTTATGAGAACATGGACGTTT	CAAC	MONO2	neutrophils	MONOCYTE:	NA	NA	monocyte	Y
monocyte	IL10	IL10	IL10	ENSG00000136634	IL10_AP1_TAAT	TTTATCTTGTCTCTGGGCTTTCTACGATTTTACCAGTGGC TTT TGCGTCTATTTAGTGGAGCCTAATCTATCTTCTTTTTTCCCTGACCTCCCTCTAA	TAAT	MONO2	neutrophils	MONOCYTE:	NA	NA	monocyte	Y
monocyte	IL10	IL10	IL10	ENSG00000136634	IL10_AP2_TAAT	ATTTCTATTTATTTACTGAGCTGATTCCTTTGACTCACAT TTT TGCGTCTATTTAGTGGAGCCTAATCTATCTTCTTTCCTCTGATACCTCAACCCCC	TAAT	MONO2	neutrophils	MONOCYTE:	NA	NA	monocyte	Y
monocyte	IL10	IL10	IL10	ENSG00000136634	IL10_AP3_TAAT	TCTAGGACATAAATTAGAGGTCTACGAGTTTGCAGTCACG TTT TGCGTCTATTTAGTGGAGCCTAATCTATCTTCTTTAGGGTGGCGACTCTATAGAC	TAAT	MONO2	neutrophils	MONOCYTE:	NA	NA	monocyte	Y
monocyte	IL10	IL10	IL10	ENSG00000136634	IL10_AP4_TAAT	TGACATCTTCATCAACTACATGCTTGTGGTAGCAAATA TTT TGCGTCTATTTAGTGGAGCCTAATCTATCTTCTTTTACAAAGCCATGAGTGAGTT	TAAT	MONO2	neutrophils	MONOCYTE:	NA	NA	monocyte	Y
monocyte	IL10	IL10	IL10	ENSG00000136634	IL10_AP5_TAAT	AAGACCCTCAGGCTGAGGCTAGTCGGAAGTACTACTCTCT TTT TGCGTCTATTTAGTGGAGCCTAATCTATCTTCTTTACTCCCTGGGGGAGAACCTG	TAAT	MONO2	neutrophils	MONOCYTE:	NA	NA	monocyte	Y
NK	EOMES	EOMES	EOMES	ENSG00000163508	EOMES_AP1_AACC	CAAGAAAAGCTTTTGTGAAATCTACGATTTTACCAGTGGC TTT TGCGTCTATTTAGTGGAGCCAACCCTATCTTCTTTAAGATACTAGGCCCAGGAGT	AACC	NKA3	NK	NK:CD56-16+3-	NA	NA	NK	Y
NK	EOMES	EOMES	EOMES	ENSG00000163508	EOMES_AP2_AACC	AAGAAGCAGGCTGTGAACATCTGATTCCTTTGACTCACAT TTT TGCGTCTATTTAGTGGAGCCAACCCTATCTTCTTTGGGGAGACACTAACCCTTCA	AACC	NKA3	NK	NK:CD56-16+3-	NA	NA	NK	Y
NK	EOMES	EOMES	EOMES	ENSG00000163508	EOMES_AP3_AACC	AAAGACACCTCAAAAGGCATTCTACGAGTTTGCAGTCACG TTT TGCGTCTATTTAGTGGAGCCAACCCTATCTTCTTTTTAATGCTGAAGAGTATAGT	AACC	NKA3	NK	NK:CD56-16+3-	NA	NA	NK	Y
NK	EOMES	EOMES	EOMES	ENSG00000163508	EOMES_AP4_AACC	CTGTGTTCTCTGAAGATCAGTGCTTGTGGTAGCAAATA TTT TGCGTCTATTTAGTGGAGCCAACCCTATCTTCTTTGACCTCCAGAACAAGCCCCA	AACC	NKA3	NK	NK:CD56-16+3-	NA	NA	NK	Y
NK	EOMES	EOMES	EOMES	ENSG00000163508	EOMES_AP5_AACC	AGAGCGAAGAGGTGGCCAACAGTCGGAAGTACTACTCTCT TTT TGCGTCTATTTAGTGGAGCCAACCCTATCTTCTTTCGGCCTCCTTTCACCCCAAC	AACC	NKA3	NK	NK:CD56-16+3-	NA	NA	NK	Y
NK	EOMES	EOMES	EOMES	ENSG00000163508	EOMES(6)_AP1_AACC	TCCCTAACTTGGTAATGTGATCTACGATTTTACCAGTGGCTTTTGCGTCTATTTAGTGGAGCCAACCCTATCTTCTTTTCTTCTTGCGCCATCCCCTC	AACC	NKA3	NK	NK:CD56-16+3-	NA	NA	NK	Y
NK	EOMES	EOMES	EOMES	ENSG00000163508	EOMES(7)_AP2_AACC	GATATTTGGGAATATTCTGTCTGATTCCTTTGACTCACATTTTTGCGTCTATTTAGTGGAGCCAACCCTATCTTCTTTGAGAGTTTCATCATCCCCAT	AACC	NKA3	NK	NK:CD56-16+3-	NA	NA	NK	Y
NK	EOMES	EOMES	EOMES	ENSG00000163508	EOMES(8)_AP3_AACC	AGTCACCAAAAAAAAAAAAATCTACGAGTTTGCAGTCACGTTTTGCGTCTATTTAGTGGAGCCAACCCTATCTTCTTTCAGGAGAGAGCAAGCTAAGG	AACC	NKA3	NK	NK:CD56-16+3-	NA	NA	NK	Y
NK	EOMES	EOMES	EOMES	ENSG00000163508	EOMES(9)_AP4_AACC	CCCTAGTCCAGGATTGCCTCTGCTTGTGGTAGCAAATATTTTGCGTCTATTTAGTGGAGCCAACCCTATCTTCTTTTTTGGAACAAGCCATGTTTG	AACC	NKA3	NK	NK:CD56-16+3-	NA	NA	NK	Y
NK	EOMES	EOMES	EOMES	ENSG00000163508	EOMES(10)_AP5_AACC	AGGTGTTTTGCTTCTGAAAGAGTCGGAAGTACTACTCTCTTTTTGCGTCTATTTAGTGGAGCCAACCCTATCTTCTTTCAAATAGAAGCCGAGTGTTA	AACC	NKA3	NK	NK:CD56-16+3-	NA	NA	NK	Y
NK	EOMES	EOMES	EOMES	ENSG00000163508	EOMES(11)_AP1_AACC	GCAATTCTCTAAAAGAAGGTTCTACGATTTTACCAGTGGCTTTTGCGTCTATTTAGTGGAGCCAACCCTATCTTCTTTCTTGATGCATCCTGTTTTGT	AACC	NKA3	NK	NK:CD56-16+3-	NA	NA	NK	Y
NK	EOMES	EOMES	EOMES	ENSG00000163508	EOMES(12)_AP2_AACC	GCAGATGGACTTGGTGGTGTCTGATTCCTTTGACTCACATTTTTGCGTCTATTTAGTGGAGCCAACCCTATCTTCTTTCAAAAATTAGCTAACTTTTT	AACC	NKA3	NK	NK:CD56-16+3-	NA	NA	NK	Y
NK	EOMES	EOMES	EOMES	ENSG00000163508	EOMES(13)_AP3_AACC	GGCGGCTGTCTCCTAGCAACTCTACGAGTTTGCAGTCACGTTTTGCGTCTATTTAGTGGAGCCAACCCTATCTTCTTTCACCAGTGCTTGTAAGCGAA	AACC	NKA3	NK	NK:CD56-16+3-	NA	NA	NK	Y
NK	EOMES	EOMES	EOMES	ENSG00000163508	EOMES(14)_AP4_AACC	CCTGCAATGGCAGGGTGGGGTGCTTGTGGTAGCAAATATTTTGCGTCTATTTAGTGGAGCCAACCCTATCTTCTTTATTACCCAGACCCAACCTTT	AACC	NKA3	NK	NK:CD56-16+3-	NA	NA	NK	Y
NK	EOMES	EOMES	EOMES	ENSG00000163508	EOMES(15)_AP5_AACC	ATATACTTCTAGCACATTGCAGTCGGAAGTACTACTCTCTTTTTGCGTCTATTTAGTGGAGCCAACCCTATCTTCTTTATCAGTTCCTATGAATCTGA	AACC	NKA3	NK	NK:CD56-16+3-	NA	NA	NK	Y
NK	EOMES	EOMES	EOMES	ENSG00000163508	EOMES(16)_AP1_AACC	TGTCAACACTTTACCTCAAGTCTACGATTTTACCAGTGGCTTTTGCGTCTATTTAGTGGAGCCAACCCTATCTTCTTTTCCTTCTTCCCGGAGCCCTT	AACC	NKA3	NK	NK:CD56-16+3-	NA	NA	NK	Y
NK	EOMES	EOMES	EOMES	ENSG00000163508	EOMES(17)_AP2_AACC	TCAGAAACGCAATTCATTGCCTGATTCCTTTGACTCACATTTTTGCGTCTATTTAGTGGAGCCAACCCTATCTTCTTTAGACCCAGACTTTTACCTTC	AACC	NKA3	NK	NK:CD56-16+3-	NA	NA	NK	Y
NK	EOMES	EOMES	EOMES	ENSG00000163508	EOMES(18)_AP3_AACC	AAATAACAACAACACCCAGATCTACGAGTTTGCAGTCACGTTTTGCGTCTATTTAGTGGAGCCAACCCTATCTTCTTTCTCACCAATAACAAAGGCGC	AACC	NKA3	NK	NK:CD56-16+3-	NA	NA	NK	Y
NK	EOMES	EOMES	EOMES	ENSG00000163508	EOMES(19)_AP4_AACC	TAGAGGTGGTGCTGGCGGACTGCTTGTGGTAGCAAATATTTTGCGTCTATTTAGTGGAGCCAACCCTATCTTCTTTTGCCCACTACAATGTGTTCG	AACC	NKA3	NK	NK:CD56-16+3-	NA	NA	NK	Y
NK	EOMES	EOMES	EOMES	ENSG00000163508	EOMES(20)_AP5_AACC	TCCACCTCCTGCTTTCCAACAGTCGGAAGTACTACTCTCTTTTTGCGTCTATTTAGTGGAGCCAACCCTATCTTCTTTAGAGGGCTTCTGGGTTAGTT	AACC	NKA3	NK	NK:CD56-16+3-	NA	NA	NK	Y
NK	NKG2D	KLRG1	KLRG1	ENSG00000139187	KLRG1_AP1_TCGA	GGTACTTCCTCCTTCTGAGCTCTACGATTTTACCAGTGGC TTT TGCGTCTATTTAGTGGAGCCTCGACTATCTTCTTTGAAATGAGTGAGGGCAAGGT	TCGA	NA	NA	NA	NK cells, γδ T cells, CD8+ αβ T cells.	cytotoxic_like (NK cells and cytotoxic T cells)	NK	Y
NK	NKG2D	KLRG1	KLRG1	ENSG00000139187	KLRG1_AP2_TCGA	TACTGATCCCTGATGGTATACTGATTCCTTTGACTCACAT TTT TGCGTCTATTTAGTGGAGCCTCGACTATCTTCTTTTGCTGTACTCCTCTGTACAT	TCGA	NA	NA	NA	NK cells, γδ T cells, CD8+ αβ T cells.	cytotoxic_like (NK cells and cytotoxic T cells)	NK	Y
NK	NKG2D	KLRG1	KLRG1	ENSG00000139187	KLRG1_AP3_TCGA	GATCTAAGCAAATTTTGAAATCTACGAGTTTGCAGTCACG TTT TGCGTCTATTTAGTGGAGCCTCGACTATCTTCTTTTGTGAGCAATTTAAAGACCA	TCGA	NA	NA	NA	NK cells, γδ T cells, CD8+ αβ T cells.	cytotoxic_like (NK cells and cytotoxic T cells)	NK	Y
NK	NKG2D	KLRG1	KLRG1	ENSG00000139187	KLRG1_AP4_TCGA	GACAACCTCCTAGGGATTGATGCTTGTGGTAGCAAATA TTT TGCGTCTATTTAGTGGAGCCTCGACTATCTTCTTTAGATATGGCATTAGATGCAA	TCGA	NA	NA	NA	NK cells, γδ T cells, CD8+ αβ T cells.	cytotoxic_like (NK cells and cytotoxic T cells)	NK	Y
NK	NKG2D	KLRG1	KLRG1	ENSG00000139187	KLRG1_AP5_TCGA	GAAGTTCCTTTACACTGGGTAGTCGGAAGTACTACTCTCT TTT TGCGTCTATTTAGTGGAGCCTCGACTATCTTCTTTGTCTTCAAGCCTCAAGCTGT	TCGA	NA	NA	NA	NK cells, γδ T cells, CD8+ αβ T cells.	cytotoxic_like (NK cells and cytotoxic T cells)	NK	Y
NK	MICA	MICA	MICA	ENSG00000183214	MICA_AP1_TGAC	GAATGGAACCTACCAGACCTTCTACGATTTTACCAGTGGC TTT TGCGTCTATTTAGTGGAGCCTGACCTATCTTCTTTGGGGATGTCCTGCCTGATGG	TGAC	NKA3	eosinophils_PMAh	NK:CD56+16+3-	NK	NA	NK	Y
NK	MICA	MICA	MICA	ENSG00000183214	MICA_AP2_TGAC	GAATGTCACCCGCAGCGAGGCTGATTCCTTTGACTCACAT TTT TGCGTCTATTTAGTGGAGCCTGACCTATCTTCTTTAGAACAGTGCCCCCCATGGT	TGAC	NKA3	eosinophils_PMAh	NK:CD56+16+3-	NK	NA	NK	Y
NK	MICA	MICA	MICA	ENSG00000183214	MICA_AP3_TGAC	ACACACTATCACGCTATGCATCTACGAGTTTGCAGTCACG TTT TGCGTCTATTTAGTGGAGCCTGACCTATCTTCTTTAAGATGCCATGAAGACCAAG	TGAC	NKA3	eosinophils_PMAh	NK:CD56+16+3-	NK	NA	NK	Y
NK	MICA	MICA	MICA	ENSG00000183214	MICA_AP4_TGAC	AGGTACATCTGGATGGTCAGTGCTTGTGGTAGCAAATA TTT TGCGTCTATTTAGTGGAGCCTGACCTATCTTCTTTGCAGTCAGGGTTTCTTGCTG	TGAC	NKA3	eosinophils_PMAh	NK:CD56+16+3-	NK	NA	NK	Y
NK	MICA	MICA	MICA	ENSG00000183214	MICA_AP5_TGAC	TGCGGCCAAGGCCGGGCACGAGTCGGAAGTACTACTCTCT TTT TGCGTCTATTTAGTGGAGCCTGACCTATCTTCTTTGCAGCAAAATTCAAAACACA	TGAC	NKA3	eosinophils_PMAh	NK:CD56+16+3-	NK	NA	NK	Y
NK	MICB	MICB	MICB	ENSG00000204516	MICB_AP1_TGCA	CTATCTCCTATACCAATAAATCTACGATTTTACCAGTGGC TTT TGCGTCTATTTAGTGGAGCCTGCACTATCTTCTTTTTCTTCCACCCCTCTTCTTG	TGCA	NKA2	NK	NK:CD56+16+3-	NK	NA	NK	Y
NK	MICB	MICB	MICB	ENSG00000204516	MICB_AP2_TGCA	GGAGGCTATATGATCAAACACTGATTCCTTTGACTCACAT TTT TGCGTCTATTTAGTGGAGCCTGCACTATCTTCTTTGACCAACTCAACATTCCATT	TGCA	NKA2	NK	NK:CD56+16+3-	NK	NA	NK	Y
NK	MICB	MICB	MICB	ENSG00000204516	MICB_AP3_TGCA	GGGTCCAGAGCTTGTGAGCCTCTACGAGTTTGCAGTCACG TTT TGCGTCTATTTAGTGGAGCCTGCACTATCTTCTTTAAGAAAACATCAGCGGCAGA	TGCA	NKA2	NK	NK:CD56+16+3-	NK	NA	NK	Y
NK	MICB	MICB	MICB	ENSG00000204516	MICB_AP4_TGCA	GGAGCAGAGGTTCACCTGCTTGCTTGTGGTAGCAAATA TTT TGCGTCTATTTAGTGGAGCCTGCACTATCTTCTTTACCAGGATTCGCCAAGGAGA	TGCA	NKA2	NK	NK:CD56+16+3-	NK	NA	NK	Y
NK	MICB	MICB	MICB	ENSG00000204516	MICB_AP5_TGCA	CTATGCAGGCAGACTGCCTGAGTCGGAAGTACTACTCTCT TTT TGCGTCTATTTAGTGGAGCCTGCACTATCTTCTTTGACCAAGACACACTATCGCG	TGCA	NKA2	NK	NK:CD56+16+3-	NK	NA	NK	Y
NK	NCAM1	NCAM1	NCAM1	ENSG00000149294	NCAM1_AP1_TTAA	GAGACTCAGGGCTGAATCCTTCTACGATTTTACCAGTGGC TTT TGCGTCTATTTAGTGGAGCCTTAACTATCTTCTTTTTTTGTTAAGGTCCCTTGTG	TTAA	NKA3	effector_memory_T_cells	NK:CD56+16+3-	NK	NA	NK	Y
NK	NCAM1	NCAM1	NCAM1	ENSG00000149294	NCAM1_AP2_TTAA	ATTAAGCATTTAAGTGCCCACTGATTCCTTTGACTCACAT TTT TGCGTCTATTTAGTGGAGCCTTAACTATCTTCTTTAATAATTGGCTTTGCTTGCA	TTAA	NKA3	effector_memory_T_cells	NK:CD56+16+3-	NK	NA	NK	Y
NK	NCAM1	NCAM1	NCAM1	ENSG00000149294	NCAM1_AP3_TTAA	ACCACCATGGCCACAGCTGCTCTACGAGTTTGCAGTCACG TTT TGCGTCTATTTAGTGGAGCCTTAACTATCTTCTTTCTTTGGAAGAACCTGGCAGG	TTAA	NKA3	effector_memory_T_cells	NK:CD56+16+3-	NK	NA	NK	Y
NK	NCAM1	NCAM1	NCAM1	ENSG00000149294	NCAM1_AP4_TTAA	TCTCCTCCGAGTGGAAACCATGCTTGTGGTAGCAAATA TTT TGCGTCTATTTAGTGGAGCCTTAACTATCTTCTTTTCTGGTCAGGTACCGAGCGC	TTAA	NKA3	effector_memory_T_cells	NK:CD56+16+3-	NK	NA	NK	Y
NK	NCAM1	NCAM1	NCAM1	ENSG00000149294	NCAM1_AP5_TTAA	CCCAAAGCTACAGGGCCCTGAGTCGGAAGTACTACTCTCT TTT TGCGTCTATTTAGTGGAGCCTTAACTATCTTCTTTTACCTTGAAGTGCAATATGC	TTAA	NKA3	effector_memory_T_cells	NK:CD56+16+3-	NK	NA	NK	Y
NK	NCR1	NCR1	NCR1	ENSG00000189430	NCR1_AP1_TTCT	CTGAAAGCTGGTGTTGAGCCTCTACGATTTTACCAGTGGC TTT TGCGTCTATTTAGTGGAGCCTTCTCTATCTTCTTTCACAGTGGCCATGGGTGGAT	TTCT	NKA3	NK	NK:CD56-16+3-	NK	NA	NK	Y
NK	NCR1	NCR1	NCR1	ENSG00000189430	NCR1_AP2_TTCT	GAAGACTGGCTCAGCAGGAACTGATTCCTTTGACTCACAT TTT TGCGTCTATTTAGTGGAGCCTTCTCTATCTTCTTTCTCTAGTGTGGTTCCTGGTT	TTCT	NKA3	NK	NK:CD56-16+3-	NK	NA	NK	Y
NK	NCR1	NCR1	NCR1	ENSG00000189430	NCR1_AP3_TTCT	TGCCCTCTGGGATCACACTGTCTACGAGTTTGCAGTCACG TTT TGCGTCTATTTAGTGGAGCCTTCTCTATCTTCTTTGACCCCACCTTTCCTGACCA	TTCT	NKA3	NK	NK:CD56-16+3-	NK	NA	NK	Y
NK	NCR1	NCR1	NCR1	ENSG00000189430	NCR1_AP4_TTCT	AGTGAGCCAGTGAAGCTCCTTGCTTGTGGTAGCAAATA TTT TGCGTCTATTTAGTGGAGCCTTCTCTATCTTCTTTACCATGCCTGGTCTTTCCCC	TTCT	NKA3	NK	NK:CD56-16+3-	NK	NA	NK	Y
NK	NCR1	NCR1	NCR1	ENSG00000189430	NCR1_AP5_TTCT	GGTCCAGGCGGAGTTCCCCCAGTCGGAAGTACTACTCTCT TTT TGCGTCTATTTAGTGGAGCCTTCTCTATCTTCTTTGTACAGCGCGGATACGGGAA	TTCT	NKA3	NK	NK:CD56-16+3-	NK	NA	NK	Y
NK	NKG2D	KLRK1	KLRK1	ENSG00000213809	NKG2D_AP1_TTGG	GTATGTCTCAAAATGCCAGCTCTACGATTTTACCAGTGGC TTT TGCGTCTATTTAGTGGAGCCTTGGCTATCTTCTTTGTATGAGAGCCAGGCTTCTT	TTGG	NA	NA	NA	NA	NA	NK	Y
NK	NKG2D	KLRK1	KLRK1	ENSG00000213809	NKG2D_AP2_TTGG	ACTGGATATGTTACAAAAATCTGATTCCTTTGACTCACAT TTT TGCGTCTATTTAGTGGAGCCTTGGCTATCTTCTTTCTGTGGCCCATGTCCTAAAA	TTGG	NA	NA	NA	NA	NA	NK	Y
NK	NKG2D	KLRK1	KLRK1	ENSG00000213809	NKG2D_AP3_TTGG	TTATTATGGTAGCAATATGGTCTACGAGTTTGCAGTCACG TTT TGCGTCTATTTAGTGGAGCCTTGGCTATCTTCTTTAGCCATGGGAATCCGTTTCA	TTGG	NA	NA	NA	NA	NA	NK	Y
NK	NKG2D	KLRK1	KLRK1	ENSG00000213809	NKG2D_AP4_TTGG	TTCAACACGATGGCAAAAGCTGCTTGTGGTAGCAAATA TTT TGCGTCTATTTAGTGGAGCCTTGGCTATCTTCTTTGATCTGAAGAAGAGTGATTT	TTGG	NA	NA	NA	NA	NA	NK	Y
NK	NKG2D	KLRK1	KLRK1	ENSG00000213809	NKG2D_AP5_TTGG	GGTGGATTCGTGGTCGGAGGAGTCGGAAGTACTACTCTCT TTT TGCGTCTATTTAGTGGAGCCTTGGCTATCTTCTTTCACTTATAAGTATTTGATGG	TTGG	NA	NA	NA	NA	NA	NK	Y
NK	TBX21	TBX21	TBX21	ENSG00000073861	TBX21_AP1_GTCA	CTGAGAGGGGTGTCCCCTTGTCTACGATTTTACCAGTGGC TTT TGCGTCTATTTAGTGGAGCCGTCACTATCTTCTTTTTCCTGGCCCACGATGAAAC	GTCA	NKA2	NK	NK:CD56+16+3+NKT	NA	NA	NK	Y
NK	TBX21	TBX21	TBX21	ENSG00000073861	TBX21_AP2_GTCA	CAGTGGTGACAGCTCCTCCCCTGATTCCTTTGACTCACAT TTT TGCGTCTATTTAGTGGAGCCGTCACTATCTTCTTTCGCGTGTCCCCCTATCCTTC	GTCA	NKA2	NK	NK:CD56+16+3+NKT	NA	NA	NK	Y
NK	TBX21	TBX21	TBX21	ENSG00000073861	TBX21_AP3_GTCA	GGACTCTGCCCATGGAACCCTCTACGAGTTTGCAGTCACG TTT TGCGTCTATTTAGTGGAGCCGTCACTATCTTCTTTCAGCTGGTTCCGCCCTATGC	GTCA	NKA2	NK	NK:CD56+16+3+NKT	NA	NA	NK	Y
NK	TBX21	TBX21	TBX21	ENSG00000073861	TBX21_AP4_GTCA	TCAGCATGAAGCCTGCATTCTGCTTGTGGTAGCAAATA TTT TGCGTCTATTTAGTGGAGCCGTCACTATCTTCTTTTGAGGCTGAGTTTCGAGCAG	GTCA	NKA2	NK	NK:CD56+16+3+NKT	NA	NA	NK	Y
NK	TBX21	TBX21	TBX21	ENSG00000073861	TBX21_AP5_GTCA	ATCTGTTGACACCAGCATCCAGTCGGAAGTACTACTCTCT TTT TGCGTCTATTTAGTGGAGCCGTCACTATCTTCTTTAACTTTGAGTCCATGTACAC	GTCA	NKA2	NK	NK:CD56+16+3+NKT	NA	NA	NK	Y
other	ARG1	ARG1	ARG1	ENSG00000118520	ARG1_AP1_GCGC	GAGGGTAATCACAAGCCTATTCTACGATTTTACCAGTGGC TTT TGCGTCTATTTAGTGGAGCCGCGCCTATCTTCTTTCTTGTTTCGGACTTGCTCGG	GCGC	NA	NA	NA	NA	NA	other	Y
other	ARG1	ARG1	ARG1	ENSG00000118520	ARG1_AP2_GCGC	ACAGGGCTACTCTCAGGATTCTGATTCCTTTGACTCACAT TTT TGCGTCTATTTAGTGGAGCCGCGCCTATCTTCTTTTCACAGAAGAAATCTACAAA	GCGC	NA	NA	NA	NA	NA	other	Y
other	ARG1	ARG1	ARG1	ENSG00000118520	ARG1_AP3_GCGC	TAGGAATTGGCAAGGTGATGTCTACGAGTTTGCAGTCACG TTT TGCGTCTATTTAGTGGAGCCGCGCCTATCTTCTTTAATGACTGAAGTGGACAGAC	GCGC	NA	NA	NA	NA	NA	other	Y
other	ARG1	ARG1	ARG1	ENSG00000118520	ARG1_AP4_GCGC	CCTGGGTGACTCCCTGTATATGCTTGTGGTAGCAAATA TTT TGCGTCTATTTAGTGGAGCCGCGCCTATCTTCTTTTCCCGATGTGCCAGGATTCT	GCGC	NA	NA	NA	NA	NA	other	Y
other	ARG1	ARG1	ARG1	ENSG00000118520	ARG1_AP5_GCGC	ATCTGGGTGGATGCTCACACAGTCGGAAGTACTACTCTCT TTT TGCGTCTATTTAGTGGAGCCGCGCCTATCTTCTTTTCCACCCTGATCTTGGAGTC	GCGC	NA	NA	NA	NA	NA	other	Y
other	ARG2	ARG2	ARG2	ENSG00000081181	ARG2_AP1_AAAG	CTGTTGTTCCTTCACATTTATCTACGATTTTACCAGTGGC TTT TGCGTCTATTTAGTGGAGCCAAAGCTATCTTCTTTATATCATACTGGTCTTGTTG	AAAG	NA	NA	NA	NA	NA	other	Y
other	ARG2	ARG2	ARG2	ENSG00000081181	ARG2_AP2_AAAG	AGGGGATAGATGAATACTAACTGATTCCTTTGACTCACAT TTT TGCGTCTATTTAGTGGAGCCAAAGCTATCTTCTTTTCCAGAATTATGAGGCATTG	AAAG	NA	NA	NA	NA	NA	other	Y
other	ARG2	ARG2	ARG2	ENSG00000081181	ARG2_AP3_AAAG	AGACAAGAGAAGGAGGGCATTCTACGAGTTTGCAGTCACG TTT TGCGTCTATTTAGTGGAGCCAAAGCTATCTTCTTTGATTGCTTCAAGCTTTGGTC	AAAG	NA	NA	NA	NA	NA	other	Y
other	ARG2	ARG2	ARG2	ENSG00000081181	ARG2_AP4_AAAG	ATACAGGGTTGCTATCAGCATGCTTGTGGTAGCAAATA TTT TGCGTCTATTTAGTGGAGCCAAAGCTATCTTCTTTTATTGCTGAGGAAATACACA	AAAG	NA	NA	NA	NA	NA	other	Y
other	ARG2	ARG2	ARG2	ENSG00000081181	ARG2_AP5_AAAG	CAAAGACCAATCCATTTGAGAGTCGGAAGTACTACTCTCT TTT TGCGTCTATTTAGTGGAGCCAAAGCTATCTTCTTTATCTGCTGATTGGCAAGAGA	AAAG	NA	NA	NA	NA	NA	other	Y
other	FUT4	FUT4	FUT4	ENSG00000196371	FUT4_AP1_CTCC	GCACCTGGAATGACATTTGTTCTACGATTTTACCAGTGGC TTT TGCGTCTATTTAGTGGAGCCCTCCCTATCTTCTTTATGACTCTAATTACATGAAT	CTCC	NA	NA	NA	NA	NA	other	Y
other	FUT4	FUT4	FUT4	ENSG00000196371	FUT4_AP2_CTCC	GAATTCCAGCTATGTGACATCTGATTCCTTTGACTCACAT TTT TGCGTCTATTTAGTGGAGCCCTCCCTATCTTCTTTAGGTAACCTAGTTTAGATTT	CTCC	NA	NA	NA	NA	NA	other	Y
other	FUT4	FUT4	FUT4	ENSG00000196371	FUT4_AP3_CTCC	TTATCTCTGACAGTTTTTAGTCTACGAGTTTGCAGTCACG TTT TGCGTCTATTTAGTGGAGCCCTCCCTATCTTCTTTCTGTTGTTGGCAGTTTTTGT	CTCC	NA	NA	NA	NA	NA	other	Y
other	FUT4	FUT4	FUT4	ENSG00000196371	FUT4_AP4_CTCC	ATCTGTTCCCCTGTCCTGTGTGCTTGTGGTAGCAAATA TTT TGCGTCTATTTAGTGGAGCCCTCCCTATCTTCTTTTGACTTCTTTCACAAGTACT	CTCC	NA	NA	NA	NA	NA	other	Y
other	FUT4	FUT4	FUT4	ENSG00000196371	FUT4_AP5_CTCC	TGCTCTATGGGAAAAAAACGAGTCGGAAGTACTACTCTCT TTT TGCGTCTATTTAGTGGAGCCCTCCCTATCTTCTTTGTTCTTCAAACACCCATTTT	CTCC	NA	NA	NA	NA	NA	other	Y
other	IL4	IL4	IL4	ENSG00000113520	IL4_AP1_GTAC	GCGGGCTTGAATTCCTGTCCTCTACGATTTTACCAGTGGC TTT TGCGTCTATTTAGTGGAGCCGTACCTATCTTCTTTACAGGAACCTCTGGGGCCTG	GTAC	NA	NA	NA	TH2, mast cells, basophils, eosinophils	NA	other	Y
other	IL4	IL4	IL4	ENSG00000113520	IL4_AP2_GTAC	AGCTGATCCGATTCCTGAAACTGATTCCTTTGACTCACAT TTT TGCGTCTATTTAGTGGAGCCGTACCTATCTTCTTTGCAGTTCCACAGGCACAAGC	GTAC	NA	NA	NA	TH2, mast cells, basophils, eosinophils	NA	other	Y
other	IL4	IL4	IL4	ENSG00000113520	IL4_AP3_GTAC	CACTCGCTGCCTGGGTGCGATCTACGAGTTTGCAGTCACG TTT TGCGTCTATTTAGTGGAGCCGTACCTATCTTCTTTTACAGCCACCATGAGAAGGA	GTAC	NA	NA	NA	TH2, mast cells, basophils, eosinophils	NA	other	Y
other	IL4	IL4	IL4	ENSG00000113520	IL4_AP4_GTAC	CACAACTGAGAAGGAAACCTTGCTTGTGGTAGCAAATA TTT TGCGTCTATTTAGTGGAGCCGTACCTATCTTCTTTAGCCTCACAGAGCAGAAGAA	GTAC	NA	NA	NA	TH2, mast cells, basophils, eosinophils	NA	other	Y
other	IL4	IL4	IL4	ENSG00000113520	IL4_AP5_GTAC	AGATCATCAAAACTTTGAACAGTCGGAAGTACTACTCTCT TTT TGCGTCTATTTAGTGGAGCCGTACCTATCTTCTTTGTGCGATATCACCTTACAGG	GTAC	NA	NA	NA	TH2, mast cells, basophils, eosinophils	NA	other	Y
other	IL5	IL5	IL5	ENSG00000113525	IL5_AP1_GGAG	TATAATTTAACTTCAGAGGGTCTACGATTTTACCAGTGGC TTT TGCGTCTATTTAGTGGAGCCGGAGCTATCTTCTTTAGTCAGGCCTTAATTTTCAG	GGAG	NA	NA	NA	TH2 and mast cells	NA	other	Y
other	IL5	IL5	IL5	ENSG00000113525	IL5_AP2_GGAG	TTGGAGGAGAAGGACATTTTCTGATTCCTTTGACTCACAT TTT TGCGTCTATTTAGTGGAGCCGGAGCTATCTTCTTTGTTTGTTGCAGCCAAAGATT	GGAG	NA	NA	NA	TH2 and mast cells	NA	other	Y
other	IL5	IL5	IL5	ENSG00000113525	IL5_AP3_GGAG	TGCAAGAGTTTCTTGGTGTATCTACGAGTTTGCAGTCACG TTT TGCGTCTATTTAGTGGAGCCGGAGCTATCTTCTTTAAACCAATTCCTAGACTACC	GGAG	NA	NA	NA	TH2 and mast cells	NA	other	Y
other	IL5	IL5	IL5	ENSG00000113525	IL5_AP4_GGAG	GGAGAAGAAAGACGGAGAGTTGCTTGTGGTAGCAAATA TTT TGCGTCTATTTAGTGGAGCCGGAGCTATCTTCTTTACGGCCAAAAAAAAAAGTGT	GGAG	NA	NA	NA	TH2 and mast cells	NA	other	Y
other	IL5	IL5	IL5	ENSG00000113525	IL5_AP5_GGAG	AGAAATCTTTCAGGGAATAGAGTCGGAAGTACTACTCTCT TTT TGCGTCTATTTAGTGGAGCCGGAGCTATCTTCTTTAATCACCAACTGTGCACTGA	GGAG	NA	NA	NA	TH2 and mast cells	NA	other	Y
other	TGFB1	TGFB1	TGFB1	ENSG00000105329	TGFB1_AP1_GTTG	CGCAGTACAGCAAGGTCCTGTCTACGATTTTACCAGTGGC TTT TGCGTCTATTTAGTGGAGCCGTTGCTATCTTCTTTCTACATTTGGAGCCTGGACA	GTTG	NA	NA	NA	controls proliferation and differentiation in many cell types	NA	other	Y
other	TGFB1	TGFB1	TGFB1	ENSG00000105329	TGFB1_AP2_GTTG	CGCCCACTGCTCCTGTGACACTGATTCCTTTGACTCACAT TTT TGCGTCTATTTAGTGGAGCCGTTGCTATCTTCTTTATTGAGGGCTTTCGCCTTAG	GTTG	NA	NA	NA	controls proliferation and differentiation in many cell types	NA	other	Y
other	TGFB1	TGFB1	TGFB1	ENSG00000105329	TGFB1_AP3_GTTG	ATACCTCAGCAACCGGCTGCTCTACGAGTTTGCAGTCACG TTT TGCGTCTATTTAGTGGAGCCGTTGCTATCTTCTTTTACAGCAACAATTCCTGGCG	GTTG	NA	NA	NA	controls proliferation and differentiation in many cell types	NA	other	Y
other	TGFB1	TGFB1	TGFB1	ENSG00000105329	TGFB1_AP4_GTTG	TCAACACATCAGAGCTCCGATGCTTGTGGTAGCAAATA TTT TGCGTCTATTTAGTGGAGCCGTTGCTATCTTCTTTACACAGCATATATATGTTCT	GTTG	NA	NA	NA	controls proliferation and differentiation in many cell types	NA	other	Y
other	TGFB1	TGFB1	TGFB1	ENSG00000105329	TGFB1_AP5_GTTG	ATGGAGCTGGTGAAGCGGAAAGTCGGAAGTACTACTCTCT TTT TGCGTCTATTTAGTGGAGCCGTTGCTATCTTCTTTCCACCTGCAAGACTATCGAC	GTTG	NA	NA	NA	controls proliferation and differentiation in many cell types	NA	other	Y
pan_immune_cell_marker	PTPRC	PTPRC	CD45	ENSG00000081237	PTPRC_AP1_GGCC	CTGAAGCAAAGGAACAGGCTTCTACGATTTTACCAGTGGC TTT TGCGTCTATTTAGTGGAGCCGGCCCTATCTTCTTTTGGTGCCCCAGAAAAGCTCC	GGCC	NA	NA	NA	NA	NA	pan_immune_cell_marker	Y
pan_immune_cell_marker	PTPRC	PTPRC	CD45	ENSG00000081237	PTPRC_AP2_GGCC	CACAAGAGTACACCTCTACTCTGATTCCTTTGACTCACAT TTT TGCGTCTATTTAGTGGAGCCGGCCCTATCTTCTTTCCTCTGAAGGGAACAAGCAT	GGCC	NA	NA	NA	NA	NA	pan_immune_cell_marker	Y
pan_immune_cell_marker	PTPRC	PTPRC	CD45	ENSG00000081237	PTPRC_AP3_GGCC	ATCCTCTGATGATGACAGTGTCTACGAGTTTGCAGTCACG TTT TGCGTCTATTTAGTGGAGCCGGCCCTATCTTCTTTAGTGAGCATGATTCAGATGA	GGCC	NA	NA	NA	NA	NA	pan_immune_cell_marker	Y
pan_immune_cell_marker	PTPRC	PTPRC	CD45	ENSG00000081237	PTPRC_AP4_GGCC	TCAGTTCACCAGCTGGCCAGTGCTTGTGGTAGCAAATA TTT TGCGTCTATTTAGTGGAGCCGGCCCTATCTTCTTTGGAAGAGAGGTGACTCACAT	GGCC	NA	NA	NA	NA	NA	pan_immune_cell_marker	Y
pan_immune_cell_marker	PTPRC	PTPRC	CD45	ENSG00000081237	PTPRC_AP5_GGCC	AAGTTTCCTATAAAGGAAGCAGTCGGAAGTACTACTCTCT TTT TGCGTCTATTTAGTGGAGCCGGCCCTATCTTCTTTGCATCCCGCGGGTGTTCAGC	GGCC	NA	NA	NA	NA	NA	pan_immune_cell_marker	Y
pan_immune_cell_marker	PTPRC_trans5	PTPRC	CD45	ENSG00000081237	PTPRC_trans5_AP1_AGCT	GTTTAACCTAAAAATAACAATCTACGATTTTACCAGTGGC TTT TGCGTCTATTTAGTGGAGCCAGCTCTATCTTCTTTGCAGGCAGACACCAGAATTG	GGCC	NA	NA	NA	NA	NA	pan_immune_cell_marker	N(appears non-specific)
pan_immune_cell_marker	PTPRC_trans5	PTPRC	CD45	ENSG00000081237	PTPRC_trans5_AP2_AGCT	ACTTTGCATCCTTCAATCCACTGATTCCTTTGACTCACAT TTT TGCGTCTATTTAGTGGAGCCAGCTCTATCTTCTTTCAGGCACACCCAGGAACAAT	GGCC	NA	NA	NA	NA	NA	pan_immune_cell_marker	N(appears non-specific)
pan_immune_cell_marker	PTPRC_trans5	PTPRC	CD45	ENSG00000081237	PTPRC_trans5_AP3_AGCT	AGTTGCTTGGATGATGCCCATCTACGAGTTTGCAGTCACG TTT TGCGTCTATTTAGTGGAGCCAGCTCTATCTTCTTTCTTTTTCTAGCCGTGCTGGC	GGCC	NA	NA	NA	NA	NA	pan_immune_cell_marker	N(appears non-specific)
pan_immune_cell_marker	PTPRC_trans5	PTPRC	CD45	ENSG00000081237	PTPRC_trans5_AP4_AGCT	CCCAACACCTTCCCCCACTGTGCTTGTGGTAGCAAATA TTT TGCGTCTATTTAGTGGAGCCAGCTCTATCTTCTTTGTATTTGTGACAGGGCAAAG	GGCC	NA	NA	NA	NA	NA	pan_immune_cell_marker	N(appears non-specific)
pan_immune_cell_marker	PTPRC_trans5	PTPRC	CD45	ENSG00000081237	PTPRC_trans5_AP5_AGCT	GATATGACCATGTATTTGTGAGTCGGAAGTACTACTCTCT TTT TGCGTCTATTTAGTGGAGCCAGCTCTATCTTCTTTAGGGACACGGCTGACTTCCA	GGCC	NA	NA	NA	NA	NA	pan_immune_cell_marker	N(appears non-specific)
proliferation	MKI67	MKI67	MKI67	ENSG00000148773	MKI67_AP1_TGGT	CCTGTCCTCTCTGTGTTCCCTCTACGATTTTACCAGTGGC TTT TGCGTCTATTTAGTGGAGCCTGGTCTATCTTCTTTATTTACTTTCCACTTTGCCC	TGGT	NA	NA	NA	NA	NA	proliferation	Y
proliferation	MKI67	MKI67	MKI67	ENSG00000148773	MKI67_AP2_TGGT	TAAGGCTGTCAGTCTGCTTACTGATTCCTTTGACTCACAT TTT TGCGTCTATTTAGTGGAGCCTGGTCTATCTTCTTTTTACAAGTGAATTCTGTAAG	TGGT	NA	NA	NA	NA	NA	proliferation	Y
proliferation	MKI67	MKI67	MKI67	ENSG00000148773	MKI67_AP3_TGGT	CAGTGGAAAACCTCTAAAAATCTACGATTTTACCAGTGGC TTT TGCGTCTATTTAGTGGAGCCTGGTCTATCTTCTTTGCTCCAAAGCAAACACCTGA	TGGT	NA	NA	NA	NA	NA	proliferation	Y
proliferation	MKI67	MKI67	MKI67	ENSG00000148773	MKI67_AP4_TGGT	CAGTTGAGAGGCTCACGCAATGCTTGTGGTAGCAAATA TTT TGCGTCTATTTAGTGGAGCCTGGTCTATCTTCTTTAGTAAAAGAGGAGCTCTCAG	TGGT	NA	NA	NA	NA	NA	proliferation	Y
proliferation	MKI67	MKI67	MKI67	ENSG00000148773	MKI67_AP5_TGGT	ACAGAAGTATCCTGCAAATCAGTCGGAAGTACTACTCTCT TTT TGCGTCTATTTAGTGGAGCCTGGTCTATCTTCTTTCAATGACCGATGACAAAATC	TGGT	NA	NA	NA	NA	NA	proliferation	Y
Tcell	CD3D	CD3D	CD3D	ENSG00000167286	CD3D_AP1_ACAC	ATGCTCAGTACAGCCACCTTTCTACGATTTTACCAGTGGC TTT TGCGTCTATTTAGTGGAGCCACACCTATCTTCTTTGCCCCTCCGAGATCGAGATG	ACAC	TCELLA3	effector_memory_T_cells	T:CD8+EM	Tcell	NA	Tcell	Y
Tcell	CD3D	CD3D	CD3D	ENSG00000167286	CD3D_AP2_ACAC	CGTGCAAGTTCATTATCGAACTGATTCCTTTGACTCACAT TTT TGCGTCTATTTAGTGGAGCCACACCTATCTTCTTTTACAAGGACAAAGAATCTAC	ACAC	TCELLA3	effector_memory_T_cells	T:CD8+EM	Tcell	NA	Tcell	Y
Tcell	CD3D	CD3D	CD3D	ENSG00000167286	CD3D_AP3_ACAC	GACTGGACCTGGGAAAACGCTCTACGAGTTTGCAGTCACG TTT TGCGTCTATTTAGTGGAGCCACACCTATCTTCTTTACTGCTCTCAGACATTACAA	ACAC	TCELLA3	effector_memory_T_cells	T:CD8+EM	Tcell	NA	Tcell	Y
Tcell	CD3D	CD3D	CD3D	ENSG00000167286	CD3D_AP4_ACAC	GGACAGAGTGTTTGTGAATTTGCTTGTGGTAGCAAATA TTT TGCGTCTATTTAGTGGAGCCACACCTATCTTCTTTATACCTATAGAGGAACTTGA	ACAC	TCELLA3	effector_memory_T_cells	T:CD8+EM	Tcell	NA	Tcell	Y
Tcell	CD3D	CD3D	CD3D	ENSG00000167286	CD3D_AP5_ACAC	AGCACGTTTCTCTCTGGCCTAGTCGGAAGTACTACTCTCT TTT TGCGTCTATTTAGTGGAGCCACACCTATCTTCTTTTCCGCTGGGAGATGGAACAT	ACAC	TCELLA3	effector_memory_T_cells	T:CD8+EM	Tcell	NA	Tcell	Y
Tcell_CD4	CD4	CD4	CD4	ENSG00000010610	CD4_AP1_AGTC	CTCCAGTTTATAGACCAGAATCTACGATTTTACCAGTGGC TTT TGCGTCTATTTAGTGGAGCCAGTCCTATCTTCTTTGACAGAACTAAGATGATCAT	AGTC	MONO2	macrophages	MACROPHAGE:	Tcell_CD4	NA	Tcell_CD4	Y
Tcell_CD4	CD4	CD4	CD4	ENSG00000010610	CD4_AP2_AGTC	GCCAGTCAAGGATGGATGCACTGATTCCTTTGACTCACAT TTT TGCGTCTATTTAGTGGAGCCAGTCCTATCTTCTTTGCACAAAATCACACAGCCAA	AGTC	MONO2	macrophages	MACROPHAGE:	Tcell_CD4	NA	Tcell_CD4	Y
Tcell_CD4	CD4	CD4	CD4	ENSG00000010610	CD4_AP3_AGTC	GTGTTGCTCTCTAGTTTCCATCTACGAGTTTGCAGTCACG TTT TGCGTCTATTTAGTGGAGCCAGTCCTATCTTCTTTGCCCCGGCTTCACTGGTTGA	AGTC	MONO2	macrophages	MACROPHAGE:	Tcell_CD4	NA	Tcell_CD4	Y
Tcell_CD4	CD4	CD4	CD4	ENSG00000010610	CD4_AP4_AGTC	AGATCAAGAGACTCCTCAGTTGCTTGTGGTAGCAAATA TTT TGCGTCTATTTAGTGGAGCCAGTCCTATCTTCTTTCCAAGCAGAGCGGATGTCTC	AGTC	MONO2	macrophages	MACROPHAGE:	Tcell_CD4	NA	Tcell_CD4	Y
Tcell_CD4	CD4	CD4	CD4	ENSG00000010610	CD4_AP5_AGTC	AGCGGGAGAAGGCGGTGTGGAGTCGGAAGTACTACTCTCT TTT TGCGTCTATTTAGTGGAGCCAGTCCTATCTTCTTTCAAGGAGGCAAAGGTCTCGA	AGTC	MONO2	macrophages	MACROPHAGE:	Tcell_CD4	NA	Tcell_CD4	Y
Tcell_CD4	CD4	CD4	CD4	ENSG00000010610	CD4(6)_AP1_AGTC	GCTTACTTTGCATTTGTGCCTCTACGATTTTACCAGTGGCTTTTGCGTCTATTTAGTGGAGCCAGTCCTATCTTCTTTGCTGCTGGGGCTCCCCATTT	AGTC	MONO2	macrophages	MACROPHAGE:	Tcell_CD4	NA	Tcell_CD4	Y
Tcell_CD4	CD4	CD4	CD4	ENSG00000010610	CD4(7)_AP2_AGTC	GGGTTACAAATCTTCTTGATCTGATTCCTTTGACTCACATTTTTGCGTCTATTTAGTGGAGCCAGTCCTATCTTCTTTTTCAGGACACAGGGAAATCA	AGTC	MONO2	macrophages	MACROPHAGE:	Tcell_CD4	NA	Tcell_CD4	Y
Tcell_CD4	CD4	CD4	CD4	ENSG00000010610	CD4(8)_AP3_AGTC	CGCAAGCTGGGAGCACAGGCTCTACGAGTTTGCAGTCACGTTTTGCGTCTATTTAGTGGAGCCAGTCCTATCTTCTTTTTTGGCTCTTCTAATCAGAG	AGTC	MONO2	macrophages	MACROPHAGE:	Tcell_CD4	NA	Tcell_CD4	Y
Tcell_CD4	CD4	CD4	CD4	ENSG00000010610	CD4(9)_AP4_AGTC	GGTCCATCTCAGAGAATTTATGCTTGTGGTAGCAAATATTTTGCGTCTATTTAGTGGAGCCAGTCCTATCTTCTTTAGCACAGCACCCATGGGAAG	AGTC	MONO2	macrophages	MACROPHAGE:	Tcell_CD4	NA	Tcell_CD4	Y
Tcell_CD4	CD4	CD4	CD4	ENSG00000010610	CD4(10)_AP5_AGTC	CGGGACTAACCCAGGTCCCTAGTCGGAAGTACTACTCTCTTTTTGCGTCTATTTAGTGGAGCCAGTCCTATCTTCTTTGGACTAGCAAGTGCTGGAGT	AGTC	MONO2	macrophages	MACROPHAGE:	Tcell_CD4	NA	Tcell_CD4	Y
Tcell_CD4	CD4	CD4	CD4	ENSG00000010610	CD4(11)_AP1_AGTC	ACAGCCCCATGTACACGGCCTCTACGATTTTACCAGTGGCTTTTGCGTCTATTTAGTGGAGCCAGTCCTATCTTCTTTCACAAACAGCCCCTCTGGAC	AGTC	MONO2	macrophages	MACROPHAGE:	Tcell_CD4	NA	Tcell_CD4	Y
Tcell_CD4	CD4	CD4	CD4	ENSG00000010610	CD4(12)_AP2_AGTC	TCAGGGCCAGCCCTGGCTGGCTGATTCCTTTGACTCACATTTTTGCGTCTATTTAGTGGAGCCAGTCCTATCTTCTTTTTTGGATCCCAGGGGAGTGT	AGTC	MONO2	macrophages	MACROPHAGE:	Tcell_CD4	NA	Tcell_CD4	Y
Tcell_CD4	CD4	CD4	CD4	ENSG00000010610	CD4(13)_AP3_AGTC	GTAGCAGATCCCAGGCCTCTTCTACGAGTTTGCAGTCACGTTTTGCGTCTATTTAGTGGAGCCAGTCCTATCTTCTTTTGCCTGCGGACCAGATGAAT	AGTC	MONO2	macrophages	MACROPHAGE:	Tcell_CD4	NA	Tcell_CD4	Y
Tcell_CD4	CD4	CD4	CD4	ENSG00000010610	CD4(14)_AP4_AGTC	TGGCCCTGATTGTGCTGGGGTGCTTGTGGTAGCAAATATTTTGCGTCTATTTAGTGGAGCCAGTCCTATCTTCTTTGTCCACCCCGGTGCAGCCAA	AGTC	MONO2	macrophages	MACROPHAGE:	Tcell_CD4	NA	Tcell_CD4	Y
Tcell_CD4	CD4	CD4	CD4	ENSG00000010610	CD4(15)_AP5_AGTC	AGTTGCATCAGGAAGTGAACAGTCGGAAGTACTACTCTCTTTTTGCGTCTATTTAGTGGAGCCAGTCCTATCTTCTTTCCTTGAAGCGAAAACAGGAA	AGTC	MONO2	macrophages	MACROPHAGE:	Tcell_CD4	NA	Tcell_CD4	Y
Tcell_CD4	CD4	CD4	CD4	ENSG00000010610	CD4(16)_AP1_AGTC	CACCTTTGACCTGAAGAACATCTACGATTTTACCAGTGGCTTTTGCGTCTATTTAGTGGAGCCAGTCCTATCTTCTTTTCCTCCTCCAAGTCTTGGAT	AGTC	MONO2	macrophages	MACROPHAGE:	Tcell_CD4	NA	Tcell_CD4	Y
Tcell_CD4	CD4	CD4	CD4	ENSG00000010610	CD4(17)_AP2_AGTC	AATAGACATCGTGGTGCTAGCTGATTCCTTTGACTCACATTTTTGCGTCTATTTAGTGGAGCCAGTCCTATCTTCTTTCAGAAGAAGGTGGAGTTCAA	AGTC	MONO2	macrophages	MACROPHAGE:	Tcell_CD4	NA	Tcell_CD4	Y
Tcell_CD4	CD4	CD4	CD4	ENSG00000010610	CD4(18)_AP3_AGTC	ATGTAGGAGTCCAAGGGGTATCTACGAGTTTGCAGTCACGTTTTGCGTCTATTTAGTGGAGCCAGTCCTATCTTCTTTGGTAGTAGCCCCTCAGTGCA	AGTC	MONO2	macrophages	MACROPHAGE:	Tcell_CD4	NA	Tcell_CD4	Y
Tcell_CD4	CD4	CD4	CD4	ENSG00000010610	CD4(19)_AP4_AGTC	GAATCTTAAGATAGAAGACTTGCTTGTGGTAGCAAATATTTTGCGTCTATTTAGTGGAGCCAGTCCTATCTTCTTTAACTTTCCCCTGATCATCAA	AGTC	MONO2	macrophages	MACROPHAGE:	Tcell_CD4	NA	Tcell_CD4	Y
Tcell_CD4	CD4	CD4	CD4	ENSG00000010610	CD4(20)_AP5_AGTC	TCCAAGTCCTCACACAGATAAGTCGGAAGTACTACTCTCTTTTTGCGTCTATTTAGTGGAGCCAGTCCTATCTTCTTTTGGGCTCCTGGTTGCAGAGC	AGTC	MONO2	macrophages	MACROPHAGE:	Tcell_CD4	NA	Tcell_CD4	Y
Treg	CTLA4	CTLA4	CTLA4	ENSG00000163599	CTLA4_AP1_AGAA	GTATTGCATATATACATATATCTACGATTTTACCAGTGGC TTT TGCGTCTATTTAGTGGAGCCAGAACTATCTTCTTTAGCCAGTGATGCTAAAGGTT	AGAA	TCELLA6	central_memory_T_cells	T:Reg	checkpoint_inhibitors	exhausted_like	Treg	Y
Treg	CTLA4	CTLA4	CTLA4	ENSG00000163599	CTLA4_AP2_AGAA	TTGTACACACCTTATATTTACTGATTCCTTTGACTCACAT TTT TGCGTCTATTTAGTGGAGCCAGAACTATCTTCTTTGAGCGAGGGAGAAGACTATA	AGAA	TCELLA6	central_memory_T_cells	T:Reg	checkpoint_inhibitors	exhausted_like	Treg	Y
Treg	CTLA4	CTLA4	CTLA4	ENSG00000163599	CTLA4_AP3_AGAA	ACGTGTACTACAATTTAAAGTCTACGAGTTTGCAGTCACG TTT TGCGTCTATTTAGTGGAGCCAGAACTATCTTCTTTTTGGATGCGGAACCCAAATT	AGAA	TCELLA6	central_memory_T_cells	T:Reg	checkpoint_inhibitors	exhausted_like	Treg	Y
Treg	CTLA4	CTLA4	CTLA4	ENSG00000163599	CTLA4_AP4_AGAA	ATGAAGAAGAGAGTCCATATTGCTTGTGGTAGCAAATA TTT TGCGTCTATTTAGTGGAGCCAGAACTATCTTCTTTCCATCAATTGAGAAACCATT	AGAA	TCELLA6	central_memory_T_cells	T:Reg	checkpoint_inhibitors	exhausted_like	Treg	Y
Treg	CTLA4	CTLA4	CTLA4	ENSG00000163599	CTLA4_AP5_AGAA	TCATGTACCCACCGCCATACAGTCGGAAGTACTACTCTCT TTT TGCGTCTATTTAGTGGAGCCAGAACTATCTTCTTTCTACATCTGCAAGGTGGAGC	AGAA	TCELLA6	central_memory_T_cells	T:Reg	checkpoint_inhibitors	exhausted_like	Treg	Y
Treg	ENTPD1	ENTPD1	ENTPD1	ENSG00000138185	ENTPD1_AP1_AGGG	GTGAAGTCTGTTTGAAGGATTCTACGATTTTACCAGTGGC TTT TGCGTCTATTTAGTGGAGCCAGGGCTATCTTCTTTAATCCACTCTGTCTCCTGCA	AGGG	TCELLA7	th2_cells	T:Reg	NA	NA	Treg	Y
Treg	ENTPD1	ENTPD1	ENTPD1	ENSG00000138185	ENTPD1_AP2_AGGG	TGCTCAGCCTTGGGAGGAGACTGATTCCTTTGACTCACAT TTT TGCGTCTATTTAGTGGAGCCAGGGCTATCTTCTTTGAGATGATGAAAAAGTTCTG	AGGG	TCELLA7	th2_cells	T:Reg	NA	NA	Treg	Y
Treg	ENTPD1	ENTPD1	ENTPD1	ENSG00000138185	ENTPD1_AP3_AGGG	ACAATGCCATCAAAGCATCCTCTACGAGTTTGCAGTCACG TTT TGCGTCTATTTAGTGGAGCCAGGGCTATCTTCTTTCAGGGTATTGGAAACTATCA	AGGG	TCELLA7	th2_cells	T:Reg	NA	NA	Treg	Y
Treg	ENTPD1	ENTPD1	ENTPD1	ENSG00000138185	ENTPD1_AP4_AGGG	TACACACATAGCTTCTTGTGTGCTTGTGGTAGCAAATA TTT TGCGTCTATTTAGTGGAGCCAGGGCTATCTTCTTTATGGCAAGGACTACAATGTC	AGGG	TCELLA7	th2_cells	T:Reg	NA	NA	Treg	Y
Treg	ENTPD1	ENTPD1	ENTPD1	ENSG00000138185	ENTPD1_AP5_AGGG	GAAGGTGCCTATGGCTGGATAGTCGGAAGTACTACTCTCT TTT TGCGTCTATTTAGTGGAGCCAGGGCTATCTTCTTTGGATCATTACTGGCCAAGAG	AGGG	TCELLA7	th2_cells	T:Reg	NA	NA	Treg	Y
Treg	FOXP3	FOXP3	FOXP3	ENSG00000049768	FOXP3_AP1_GGGA	CCTCAGTACACTCAAACAACTCTACGATTTTACCAGTGGC TTT TGCGTCTATTTAGTGGAGCCGGGACTATCTTCTTTCCCAAAACACAGAGAGCCTG	GGGA	TCELLA6	central_memory_T_cells	T:Reg	Treg	NA	Treg	Y
Treg	FOXP3	FOXP3	FOXP3	ENSG00000049768	FOXP3_AP2_GGGA	AACAGAGCCTTCACAACCAGCTGATTCCTTTGACTCACAT TTT TGCGTCTATTTAGTGGAGCCGGGACTATCTTCTTTCCAGTCGAGCCCTGCAGCCA	GGGA	TCELLA6	central_memory_T_cells	T:Reg	Treg	NA	Treg	Y
Treg	FOXP3	FOXP3	FOXP3	ENSG00000049768	FOXP3_AP3_GGGA	TTCAGAAACCATCCTGCCACTCTACGAGTTTGCAGTCACG TTT TGCGTCTATTTAGTGGAGCCGGGACTATCTTCTTTTCACACGCATGTTTGCCTTC	GGGA	TCELLA6	central_memory_T_cells	T:Reg	Treg	NA	Treg	Y
Treg	FOXP3	FOXP3	FOXP3	ENSG00000049768	FOXP3_AP4_GGGA	CTCTGGAGCAGCAGCTGGTGTGCTTGTGGTAGCAAATA TTT TGCGTCTATTTAGTGGAGCCGGGACTATCTTCTTTCCAGAGAGAGATGGTACAGT	GGGA	TCELLA6	central_memory_T_cells	T:Reg	Treg	NA	Treg	Y
Treg	FOXP3	FOXP3	FOXP3	ENSG00000049768	FOXP3_AP5_GGGA	CTGCTGGCAAATGGTGTCTGAGTCGGAAGTACTACTCTCT TTT TGCGTCTATTTAGTGGAGCCGGGACTATCTTCTTTTGCCCCAGAGCTCCTACCCA	GGGA	TCELLA6	central_memory_T_cells	T:Reg	Treg	NA	Treg	Y
Treg	FOXP3	FOXP3	FOXP3	ENSG00000049768	FOXP3(6)_AP1_GGGA	GAGCTCCCCACAAAAAAAAATCTACGATTTTACCAGTGGCTTTTGCGTCTATTTAGTGGAGCCGGGACTATCTTCTTTGTCCCCAATAAACTGCAGCC	GGGA	TCELLA6	central_memory_T_cells	T:Reg	Treg	NA	Treg	Y
Treg	FOXP3	FOXP3	FOXP3	ENSG00000049768	FOXP3(7)_AP2_GGGA	CTTAGACTGCAGAGGAACTACTGATTCCTTTGACTCACATTTTTGCGTCTATTTAGTGGAGCCGGGACTATCTTCTTTAGCCCTGATCCATGCCTCAG	GGGA	TCELLA6	central_memory_T_cells	T:Reg	Treg	NA	Treg	Y
Treg	FOXP3	FOXP3	FOXP3	ENSG00000049768	FOXP3(8)_AP3_GGGA	CACACACAGCCACACACACTTCTACGAGTTTGCAGTCACGTTTTGCGTCTATTTAGTGGAGCCGGGACTATCTTCTTTTCTCTTGAGTCCCGTGCAGA	GGGA	TCELLA6	central_memory_T_cells	T:Reg	Treg	NA	Treg	Y
Treg	FOXP3	FOXP3	FOXP3	ENSG00000049768	FOXP3(9)_AP4_GGGA	CACACGGCCTGTTAGAATTCTGCTTGTGGTAGCAAATATTTTGCGTCTATTTAGTGGAGCCGGGACTATCTTCTTTCCAACACGTGCTCGCTCACA	GGGA	TCELLA6	central_memory_T_cells	T:Reg	Treg	NA	Treg	Y
Treg	FOXP3	FOXP3	FOXP3	ENSG00000049768	FOXP3(10)_AP5_GGGA	CGCACCCACAGCCAGCCTCAAGTCGGAAGTACTACTCTCTTTTTGCGTCTATTTAGTGGAGCCGGGACTATCTTCTTTAACCCACACACCCCAAGGCA	GGGA	TCELLA6	central_memory_T_cells	T:Reg	Treg	NA	Treg	Y
Treg	FOXP3	FOXP3	FOXP3	ENSG00000049768	FOXP3(11)_AP1_GGGA	CAATCACACACAAGCACAGCTCTACGATTTTACCAGTGGCTTTTGCGTCTATTTAGTGGAGCCGGGACTATCTTCTTTCTCAAAGCTGCATCATCACA	GGGA	TCELLA6	central_memory_T_cells	T:Reg	Treg	NA	Treg	Y
Treg	FOXP3	FOXP3	FOXP3	ENSG00000049768	FOXP3(12)_AP2_GGGA	GCTGGAAAAGTCACACAGACCTGATTCCTTTGACTCACATTTTTGCGTCTATTTAGTGGAGCCGGGACTATCTTCTTTCTCGCACAGATTACTTCAGG	GGGA	TCELLA6	central_memory_T_cells	T:Reg	Treg	NA	Treg	Y
Treg	FOXP3	FOXP3	FOXP3	ENSG00000049768	FOXP3(13)_AP3_GGGA	ACTGTCTTGCCTGCCAGGGCTCTACGAGTTTGCAGTCACGTTTTGCGTCTATTTAGTGGAGCCGGGACTATCTTCTTTGACCAAGAAGTGAGGTTTCC	GGGA	TCELLA6	central_memory_T_cells	T:Reg	Treg	NA	Treg	Y
Treg	FOXP3	FOXP3	FOXP3	ENSG00000049768	FOXP3(14)_AP4_GGGA	GGGCCAAACTGGTGGGAGGCTGCTTGTGGTAGCAAATATTTTGCGTCTATTTAGTGGAGCCGGGACTATCTTCTTTAAAGGAGGATGGACGAACAG	GGGA	TCELLA6	central_memory_T_cells	T:Reg	Treg	NA	Treg	Y
Treg	FOXP3	FOXP3	FOXP3	ENSG00000049768	FOXP3(15)_AP5_GGGA	AGTTCCTCCACAACATGGACAGTCGGAAGTACTACTCTCTTTTTGCGTCTATTTAGTGGAGCCGGGACTATCTTCTTTTGGAAACAGCACATTCCCAG	GGGA	TCELLA6	central_memory_T_cells	T:Reg	Treg	NA	Treg	Y
Treg	FOXP3	FOXP3	FOXP3	ENSG00000049768	FOXP3(16)_AP1_GGGA	GGCAGGGCACAATGTCTCCTTCTACGATTTTACCAGTGGCTTTTGCGTCTATTTAGTGGAGCCGGGACTATCTTCTTTACCATCTTCTGGATGAGAAG	GGGA	TCELLA6	central_memory_T_cells	T:Reg	Treg	NA	Treg	Y
Treg	FOXP3	FOXP3	FOXP3	ENSG00000049768	FOXP3(17)_AP2_GGGA	GTGGCCAGCCTGGAATGGGTCTGATTCCTTTGACTCACATTTTTGCGTCTATTTAGTGGAGCCGGGACTATCTTCTTTGCCTCCCACCTGGGATCAAC	GGGA	TCELLA6	central_memory_T_cells	T:Reg	Treg	NA	Treg	Y
Treg	FOXP3	FOXP3	FOXP3	ENSG00000049768	FOXP3(18)_AP3_GGGA	TCTTCTCCCTCAAGGCCCGGTCTACGAGTTTGCAGTCACGTTTTGCGTCTATTTAGTGGAGCCGGGACTATCTTCTTTACCCACCACCGCCACTGGGG	GGGA	TCELLA6	central_memory_T_cells	T:Reg	Treg	NA	Treg	Y
Treg	FOXP3	FOXP3	FOXP3	ENSG00000049768	FOXP3(19)_AP4_GGGA	CAGGGCCGAGATCTTCGAGGTGCTTGTGGTAGCAAATATTTTGCGTCTATTTAGTGGAGCCGGGACTATCTTCTTTGGGGCCCAGGGGGAACCTTC	GGGA	TCELLA6	central_memory_T_cells	T:Reg	Treg	NA	Treg	Y
Treg	FOXP3	FOXP3	FOXP3	ENSG00000049768	FOXP3(20)_AP5_GGGA	GTCAGTCCACTTCACCAAGCAGTCGGAAGTACTACTCTCTTTTTGCGTCTATTTAGTGGAGCCGGGACTATCTTCTTTAGCCAGGCTGATCCTTTTCT	GGGA	TCELLA6	central_memory_T_cells	T:Reg	Treg	NA	Treg	Y
Treg	ICOS	ICOS	ICOS	ENSG00000163600	ICOS_AP1_ATCG	CAGGGCACAATTCCCTCTCATCTACGATTTTACCAGTGGC TTT TGCGTCTATTTAGTGGAGCCATCGCTATCTTCTTTTGTGAAGAGCACATATGTGT	ATCG	TCELLA7	th2_cells	T:Reg	NA	NA	Treg	Y
Treg	ICOS	ICOS	ICOS	ENSG00000163600	ICOS_AP2_ATCG	AGACTCCCCTGAGCCAGAGGCTGATTCCTTTGACTCACAT TTT TGCGTCTATTTAGTGGAGCCATCGCTATCTTCTTTGGTGGAATTCCAGGGTTGAG	ATCG	TCELLA7	th2_cells	T:Reg	NA	NA	Treg	Y
Treg	ICOS	ICOS	ICOS	ENSG00000163600	ICOS_AP3_ATCG	TCCAGAAAGACATGTTCTTTTCTACGAGTTTGCAGTCACG TTT TGCGTCTATTTAGTGGAGCCATCGCTATCTTCTTTCCCTACAAGAATATTTTTGC	ATCG	TCELLA7	th2_cells	T:Reg	NA	NA	Treg	Y
Treg	ICOS	ICOS	ICOS	ENSG00000163600	ICOS_AP4_ATCG	CCAGTTGACCATTTTACCAATGCTTGTGGTAGCAAATA TTT TGCGTCTATTTAGTGGAGCCATCGCTATCTTCTTTTCTCCTTCAATTGCTGAACC	ATCG	TCELLA7	th2_cells	T:Reg	NA	NA	Treg	Y
Treg	ICOS	ICOS	ICOS	ENSG00000163600	ICOS_AP5_ATCG	AAAACAAACACATTTACAAGAGTCGGAAGTACTACTCTCT TTT TGCGTCTATTTAGTGGAGCCATCGCTATCTTCTTTCTAGCAGTGCATCAGCCAGT	ATCG	TCELLA7	th2_cells	T:Reg	NA	NA	Treg	Y
Treg	IL2RA	IL2RA	IL2RA	ENSG00000134460	IL2RA_AP1_CGTA	TTAGAATCACCGGGAGGCCTTCTACGATTTTACCAGTGGC TTT TGCGTCTATTTAGTGGAGCCCGTACTATCTTCTTTTTATCAAAAAGTTCAGCATA	CGTA	TCELLA7	th1_cells	T:Reg	Treg	NA	Treg	Y
Treg	IL2RA	IL2RA	IL2RA	ENSG00000134460	IL2RA_AP2_CGTA	AGGGATCCGTACATTCAATGCTGATTCCTTTGACTCACAT TTT TGCGTCTATTTAGTGGAGCCCGTACTATCTTCTTTAGTGTCTAAAAACACCAAAA	CGTA	TCELLA7	th1_cells	T:Reg	Treg	NA	Treg	Y
Treg	IL2RA	IL2RA	IL2RA	ENSG00000134460	IL2RA_AP3_CGTA	TTTGGGATTGCTATGAATGATCTACGAGTTTGCAGTCACG TTT TGCGTCTATTTAGTGGAGCCCGTACTATCTTCTTTCCTCTTTAAGAGTTAGTTTC	CGTA	TCELLA7	th1_cells	T:Reg	Treg	NA	Treg	Y
Treg	IL2RA	IL2RA	IL2RA	ENSG00000134460	IL2RA_AP4_CGTA	TGCCTAATAAACATCCTTCATGCTTGTGGTAGCAAATA TTT TGCGTCTATTTAGTGGAGCCCGTACTATCTTCTTTGCTGATTCTCCCGTTCACGT	CGTA	TCELLA7	th1_cells	T:Reg	Treg	NA	Treg	Y
Treg	IL2RA	IL2RA	IL2RA	ENSG00000134460	IL2RA_AP5_CGTA	TCCATCTTATTTTCATGTATAGTCGGAAGTACTACTCTCT TTT TGCGTCTATTTAGTGGAGCCCGTACTATCTTCTTTGGGCAAAACCACTAGAACTC	CGTA	TCELLA7	th1_cells	T:Reg	Treg	NA	Treg	Y
Treg	TNFRSF18	TNFRSF18	TNFRSF18	ENSG00000186891	TNFRSF18_AP1_ACTG	CGCCCTGGACCATGCAGTTCTCTACGATTTTACCAGTGGC TTT TGCGTCTATTTAGTGGAGCCACTGCTATCTTCTTTAGGAAGGTGGCAGTGACCAG	ACTG	TCELLA7	th2_cells	T:Reg	NA	NA	Treg	Y
Treg	TNFRSF18	TNFRSF18	TNFRSF18	ENSG00000186891	TNFRSF18_AP2_ACTG	CCTCGGGGACCTTCTCCGGGCTGATTCCTTTGACTCACAT TTT TGCGTCTATTTAGTGGAGCCACTGCTATCTTCTTTCTTCCAGTGTATCGACTGTG	ACTG	TCELLA7	th2_cells	T:Reg	NA	NA	Treg	Y
Treg	TNFRSF18	TNFRSF18	TNFRSF18	ENSG00000186891	TNFRSF18_AP3_ACTG	CAGGGGAAATTCAGTTTTGGTCTACGAGTTTGCAGTCACG TTT TGCGTCTATTTAGTGGAGCCACTGCTATCTTCTTTCAGGCCAGGGGGTACAGTCC	ACTG	TCELLA7	th2_cells	T:Reg	NA	NA	Treg	Y
Treg	TNFRSF18	TNFRSF18	TNFRSF18	ENSG00000186891	TNFRSF18_AP4_ACTG	CCCTTGCTGCACGACCTGCCTGCTTGTGGTAGCAAATA TTT TGCGTCTATTTAGTGGAGCCACTGCTATCTTCTTTCCTGAATTCCACTGCGGAGA	ACTG	TCELLA7	th2_cells	T:Reg	NA	NA	Treg	Y
Treg	TNFRSF18	TNFRSF18	TNFRSF18	ENSG00000186891	TNFRSF18_AP5_ACTG	TGGGACTGCATGTGTGTCCAAGTCGGAAGTACTACTCTCT TTT TGCGTCTATTTAGTGGAGCCACTGCTATCTTCTTTGCGAGGAGTGCTGTTCCGAG	ACTG	TCELLA7	th2_cells	T:Reg	NA	NA	Treg	Y
Treg	TNFRSF4	TNFRSF4	TNFRSF4	ENSG00000186827	TNFRSF4_AP1_CGAT	TCCAAGAGGAGCAGGCCGACTCTACGATTTTACCAGTGGC TTT TGCGTCTATTTAGTGGAGCCCGATCTATCTTCTTTAGGCAGTTTCCGGACCCCCA	CGAT	TCELLA7	th2_cells	T:Reg	NA	NA	Treg	Y
Treg	TNFRSF4	TNFRSF4	TNFRSF4	ENSG00000186827	TNFRSF4_AP2_CGAT	CTGTGAGGACAGGGACCCCCCTGATTCCTTTGACTCACAT TTT TGCGTCTATTTAGTGGAGCCCGATCTATCTTCTTTAGCAATAGCTCGGACGCAAT	CGAT	TCELLA7	th2_cells	T:Reg	NA	NA	Treg	Y
Treg	TNFRSF4	TNFRSF4	TNFRSF4	ENSG00000186827	TNFRSF4_AP3_CGAT	TGGACCAACTGCACCTTGGCTCTACGAGTTTGCAGTCACG TTT TGCGTCTATTTAGTGGAGCCCGATCTATCTTCTTTACAACCAGGCCTGCAAGCCC	CGAT	TCELLA7	th2_cells	T:Reg	NA	NA	Treg	Y
Treg	TNFRSF4	TNFRSF4	TNFRSF4	ENSG00000186827	TNFRSF4_AP4_CGAT	AGTGAGCGGAAGCAGCTGTGTGCTTGTGGTAGCAAATA TTT TGCGTCTATTTAGTGGAGCCCGATCTATCTTCTTTGGTGTAACCTCAGAAGTGGG	CGAT	TCELLA7	th2_cells	T:Reg	NA	NA	Treg	Y
Treg	TNFRSF4	TNFRSF4	TNFRSF4	ENSG00000186827	TNFRSF4_AP5_CGAT	TCCAAGCCGTGCAAGCCCTGAGTCGGAAGTACTACTCTCT TTT TGCGTCTATTTAGTGGAGCCCGATCTATCTTCTTTTCTACAACGACGTGGTCAGC	CGAT	TCELLA7	th2_cells	T:Reg	NA	NA	Treg	Y
Treg	TNFRSF9	TNFRSF9	TNFRSF9	ENSG00000049249	TNFRSF9_AP1_CTGA	AGCTAGGTCAGGCACGGTGGTCTACGATTTTACCAGTGGC TTT TGCGTCTATTTAGTGGAGCCCTGACTATCTTCTTTTTCTACTTCAGAAGTGTCTT	CTGA	TCELLA7	th2_cells	T:Reg	NA	NA	Treg	Y
Treg	TNFRSF9	TNFRSF9	TNFRSF9	ENSG00000049249	TNFRSF9_AP2_CTGA	GGTTTCATTATGTTGCCCAGCTGATTCCTTTGACTCACAT TTT TGCGTCTATTTAGTGGAGCCCTGACTATCTTCTTTAGCAGAGGTGAGGTTTCTGA	CTGA	TCELLA7	th2_cells	T:Reg	NA	NA	Treg	Y
Treg	TNFRSF9	TNFRSF9	TNFRSF9	ENSG00000049249	TNFRSF9_AP3_CTGA	CTGTTCTAATGTACTCCCGTTCTACGAGTTTGCAGTCACG TTT TGCGTCTATTTAGTGGAGCCCTGACTATCTTCTTTCAAATTGCTTTTCAAAGTGG	CTGA	TCELLA7	th2_cells	T:Reg	NA	NA	Treg	Y
Treg	TNFRSF9	TNFRSF9	TNFRSF9	ENSG00000049249	TNFRSF9_AP4_CTGA	CACCATTTGCCTTTGTTTGTTGCTTGTGGTAGCAAATA TTT TGCGTCTATTTAGTGGAGCCCTGACTATCTTCTTTTCCCATGGCCAAACCTGGTG	CTGA	TCELLA7	th2_cells	T:Reg	NA	NA	Treg	Y
Treg	TNFRSF9	TNFRSF9	TNFRSF9	ENSG00000049249	TNFRSF9_AP5_CTGA	TCAGGCCTGGAGGAAGTTTTAGTCGGAAGTACTACTCTCT TTT TGCGTCTATTTAGTGGAGCCCTGACTATCTTCTTTAGGGTCAAGGACAAAAAACC	CTGA	TCELLA7	th2_cells	T:Reg	NA	NA	Treg	Y

## Sheet: D. ISS expression panel design
Group	new_group?	ISS Target name	Gene symbol	Ensembl ID	Sequence	OncotypeDX	Subtyping	included in analysis
Reference genes		ACTB	ACTB	ENSG00000075624	AGCCTCGCCTTTGCCTCCTCTATGATTACTGACTGCGTCTATTTAGTGGAGCCACGACTATCTTCTTTCGCCCCGCGAGCACAG	ref		Y
		GAPDH	GAPDH	ENSG00000111640	CAGCCGCATCTTCTTTTGCGTCCTCTATGATTACTGACTGCGTCTATTTAGTGGAGCCGCTACTATCTTCTTTTGCTCCTCCTGTTCGACAGT	ref		Y
		GUS1	GUSB	ENSG00000169919	CGACGAGAGTGCTGGGGTCCTCTATGATTACTGACTGCGTCTATTTAGTGGAGCCCAGTCTATCTTCTTTCATGACTGAACAGTCAC	ref		Y
		RPLP0	RPLP0	ENSG00000089157	AGATGCAGCAGATCCGTCCTCTATGATTACTGACTGCGTCTATTTAGTGGAGCCCATGCTATCTTCTTTAATGTGGGCTCCAAGC	ref		Y
		TFRC	TFRC	ENSG00000072274	CCCACTGTTGTATACGCTTCCTCTATGATTACTGACTGCGTCTATTTAGTGGAGCCCTAGCTATCTTCTTTCTTCAAGGTTTCTGCCAG	ref		Y
DNA repair		BRCA1	BRCA1	ENSG00000012048	GTCTGTCTACATTGAATTGGTCCTCTATGATTACTGACTGCGTCTATTTAGTGGAGCCACACCTATCTTTCGGATACAACCTCAAAAGAC			Y
		BRCA2	BRCA2	ENSG00000139618	AGTTCCAGATATTGCCTGCTTCCTCTATGATTACTGACTGCGTCTATTTAGTGGAGCCCAGGCTATCTTTAATGAAGAAGCCACTGGAGA			Y
		EMSY	EMSY	ENSG00000158636	GGTTAAGCCCTCTGTTATGATTCCTCTATGATTACTGACTGCGTCTATTTAGTGGAGCCACTTCTATCTTCTTTCTAAGCCTATCCATGTATTCCA			Y
		RAD51	RAD51	ENSG00000051180	AGAAATTGGAAGAAGCTGGATCCTCTATGATTACTGACTGCGTCTATTTAGTGGAGCCTGTCCTATCTTTCATAAATGCCAACGATGTGA			Y
		RAD54L	RAD54L	ENSG00000085999	GCCAGAGTCCAGAGTGCAAGTCCTCTATGATTACTGACTGCGTCTATTTAGTGGAGCCCTGGCTATCTTTATTGATGTGGACACTTTTAC			Y
ER/PR signaling		ER	ESR1	ENSG00000091831	AAAAGACCGAAGAGGAGGTCCTCTATGATTACTGACTGCGTCTATTTAGTGGAGCCTGCACTATCTTCTTTGATGAAAGGTGGGATACG	down	+	Y
		ERLIN2	ERLIN2	ENSG00000147475	CGACTACCTTCTCTGACTGTTCCTCTATGATTACTGACTGCGTCTATTTAGTGGAGCCGTGGCTATCTTCTTTGAATGTTCCTCCCTCCC			Y
		PR	PGR	ENSG00000082175	CGGACGTGGAGGGCGCATATTCCTCTATGATTACTGACTGCGTCTATTTAGTGGAGCCTCAGCTATCTTCTTTGCAGGACCAGCAGTCGCTGT	down	+	Y
HER2		ERBB2	ERBB2	ENSG00000141736	TGCCAGCCTGTCCTTCCTGCTCCTCTATGATTACTGACTGCGTCTATTTAGTGGAGCCTGACCTATCTTCTTTCTCACCTACCTGCCCACCAA	up	+	Y
Basal markers	myoepithelial/luminal progenitors/ basal cancer	KRT5	KRT5	ENSG00000186081	TAGTGGTGGCAGCTTCAGGATCCTCTATGATTACTGACTGCGTCTATTTAGTGGAGCCTCGCCTATCTTTAAGAGGATATCCATCAGCAC		+	Y
		KRT6	KRT6A/B/C	ENSG00000205420,ENSG00000185479,ENSG00000170465	GCCGGCATTGGCTTTGGTTCCTCTATGATTACTGACTGCGTCTATTTAGTGGAGCCATCACTATCTTCTTTATTTGGTTTCGGTGGTGGA		+	Y
	myoepithelial/luminal progenitors/ basal cancer	KRT14	KRT14	ENSG00000186847	AGCTTCATTATCTGAGTTGCATTCCTCTATGATTACTGACTGCGTCTATTTAGTGGAGCCTGTACTATCTTCTTTCCCTCCTGGCAATCAATAC			Y
Luminal Markers		KRT7	KRT7	ENSG00000135480	GGAAGTTGATCTCATCATTCTCCTCTATGATTACTGACTGCGTCTATTTAGTGGAGCCCATACTATCTTTCGTCTCATTGAGGGTCCTGA			Y
		KRT8	KRT8	ENSG00000170421	GTGTCTGAGTCCTCTGACGTTCCTCTATGATTACTGACTGCGTCTATTTAGTGGAGCCTCATCTATCTTTAGACACGTGATGGGAAGCTG		+	Y
Cell adhesion		CLDN3	CLDN3	ENSG00000165215	GAACATCTGGGAGGGCCTGTTCCTCTATGATTACTGACTGCGTCTATTTAGTGGAGCCGACCCTATCTTTAGCAACATCATCACGTCGCA			Y
		CLDN4	CLDN4	ENSG00000189143	ATCATCCAAGACTTCTACAATCCTCTATGATTACTGACTGCGTCTATTTAGTGGAGCCTACCCTATCTTTTCCTGGACGGCCCACAAC			Y
		CLDN7	CLDN7	ENSG00000181885	CCATGGGTGGAGGCATAATTTCCTCTATGATTACTGACTGCGTCTATTTAGTGGAGCCAGCCCTATCTTTAGTGAAGAAGGCCCGTATAG			Y
EMT		MMP11	MMP11	ENSG00000099953	TGCCCAGTAGCCCGGCTCCTCTATGATTACTGACTGCGTCTATTTAGTGGAGCCACGTCTATCTTCTTTCCCTGGCATGCAGCCC	up		Y
		CTSL2	CTSV	ENSG00000136943	TTTCGCTCGTCCTGGCTTCCTCTATGATTACTGACTGCGTCTATTTAGTGGAGCCTAGCCTATCTTCTTTCTGGTTTTGAAACATGAATC	up		Y
		PAK1	PAK1	ENSG00000149269	GCTTCTCCCATTTCCTGATTCCTCTATGATTACTGACTGCGTCTATTTAGTGGAGCCCTGCCTATCTTCTTTCCCTCTTCTCCTTGCCTT			Y
		ACTA2	ACTA2	ENSG00000107796	GACGGGAATCCTGTGAAGCATCCTCTATGATTACTGACTGCGTCTATTTAGTGGAGCCGGAACTATCTTCTTTTTGCCTATCCCCGGGACTAA			Y
		CDH1	CDH1	ENSG00000039068	CCCGATTCAAAGTGGGCACATCCTCTATGATTACTGACTGCGTCTATTTAGTGGAGCCAGACCTATCTTCTTTAGCCTATTTTTCCCTCGACA			Y
		CDH2	CDH2	ENSG00000170558	AAGTTCCCATCATAATCACATCCTCTATGATTACTGACTGCGTCTATTTAGTGGAGCCTGCTCTATCTTTTCTTGAAGCTGGTATCTATG			Y
		COL3A1	COL3A1	ENSG00000168542	TTCTCGTAAAAACCCCGCTATCCTCTATGATTACTGACTGCGTCTATTTAGTGGAGCCATGGCTATCTTTAGCCTCATTAGTCCTGATGG			Y
		EpCAM	EpCAM	ENSG00000119888	CCAGTGTACTTCAGTTGGTCCTCTATGATTACTGACTGCGTCTATTTAGTGGAGCCAACCCTATCTTCTTTGTGAATAATAATCGTCAATG			Y
		SNAIL	SNAI1	ENSG00000124216	CAAAGGCTGACAGACTCACTTCCTCTATGATTACTGACTGCGTCTATTTAGTGGAGCCCGCACTATCTTCTTTAGCTGCTTTGAGCTACAGGA			Y
		TWIST	TWIST1	ENSG00000122691	GCGGCCAGGTACATCGACTTTCCTCTATGATTACTGACTGCGTCTATTTAGTGGAGCCGTCCCTATCTTCTTTAGATTCAGACCCTCAAGCTG			Y
		VCAN	VCAN	ENSG00000038427	CGGGATTGAAGACACACAAGTCCTCTATGATTACTGACTGCGTCTATTTAGTGGAGCCGTCGCTATCTTTTACCGCTGTGACGTCATGTA			Y
		ZEB1	ZEB1	ENSG00000148516	TGCAAATGAACCCCAGGACATCCTCTATGATTACTGACTGCGTCTATTTAGTGGAGCCTCACCTATCTTCTTTGATCAGCCTCAATCTGCAAA			Y
		CXCL12	CXCL12	ENSG00000107562	CTGTACCTGTGCACGTTTCCTCTATGATTACTGACTGCGTCTATTTAGTGGAGCCAATACTATCTTCTTTCAGCTTATATTCATCCATGCC			Y
Proliferation		GRB7	GRB7	ENSG00000141738	CTCCACCTCATCTTAGCATCCTCTATGATTACTGACTGCGTCTATTTAGTGGAGCCTACGCTATCTTCTTTCCATGGAGCTGGATCTGT	up		Y
		BAG1	BAG1	ENSG00000107262	TCATGTTACCTCCCAGCAGGTCCTCTATGATTACTGACTGCGTCTATTTAGTGGAGCCGATCCTATCTTCTTTAGCAATGAGAAGCACGACCT	down		Y
		BIRC5	Survivin	ENSG00000089685	GACCCCATAGAGGAACATTCCTCTATGATTACTGACTGCGTCTATTTAGTGGAGCCAGTCCTATCTTCTTTGCTGGGAGCCAGATGAC	up		Y
		CCNB1	CCNB1	ENSG00000134057	GGCTAGTACAGGTTCAAATCCTCTATGATTACTGACTGCGTCTATTTAGTGGAGCCAGCTCTATCTTCTTTGAGCCATCCTAATTGACT	up		Y
		CCND1	CCND1	ENSG00000110092	CGCTTCCTCTCCAGAGTGTCCTCTATGATTACTGACTGCGTCTATTTAGTGGAGCCATAACTATCTTCTTTTCCTACTACCGCCTCACA			Y
		Ki-67	MKI67	ENSG00000148773	CGCCTGGTTACTATCAAATCCTCTATGATTACTGACTGCGTCTATTTAGTGGAGCCATGCCTATCTTCTTTAAATGTGGCCCACGAGA	up	+	Y
		MYBL2	MYBL2	ENSG00000101057	AAATGGACCCATGAGGAGTCCTCTATGATTACTGACTGCGTCTATTTAGTGGAGCCACTGCTATCTTCTTTGATAGCAAGTGCAAGGTC	up		Y
		PPM1D	PPM1D	ENSG00000170836	CTGACAGCCCTTCCTATAATTCCTCTATGATTACTGACTGCGTCTATTTAGTGGAGCCGTTGCTATCTTCTTTGATGAGTTATACCTGAACCTGA			Y
		RPS6KB1	RPS6KB1	ENSG00000108443	TGGAGTTTGGGAGCATTAATTCCTCTATGATTACTGACTGCGTCTATTTAGTGGAGCCTTGCCTATCTTCTTTATCGTGCTGTGGATTGG			Y
		STK15	AURKA	ENSG00000087586	ACATGCTCCATCTTCCTCCTCTATGATTACTGACTGCGTCTATTTAGTGGAGCCATCGCTATCTTCTTTATTTTGGGTGGTCAGT	up		Y
Angiogenesis/		EGFR	EGFR	ENSG00000146648	TGTTTGTCTTCCATTCCATTGTTCCTCTATGATTACTGACTGCGTCTATTTAGTGGAGCCAGGCCTATCTTCTTTCATGAGCGTTAGACTGACT		+	Y
growth factors		EPAS1	EPAS1	ENSG00000116016	AACACACAAGCTCCTCTCCTTCCTCTATGATTACTGACTGCGTCTATTTAGTGGAGCCAGGTCTATCTTCTTGGCAATCAGCTTCCTGCG			Y
		MET	MET	ENSG00000105976	GATATCAGCGATCTTCTCTCCTCTATGATTACTGACTGCGTCTATTTAGTGGAGCCAAGTCTATCTTCTTTTCTGAACTGGTGTCCCG			Y
		PDGFRA	PDGFRA	ENSG00000134853	CCATTTAATGTTTATGCTTTTCCTCTATGATTACTGACTGCGTCTATTTAGTGGAGCCCAGACTATCTTCTTTGAAAGAAGTTCCAGACCATC			Y
		PDGFRB	PDGFRB	ENSG00000113721	GAGTGACCACCCAGCCATTCCTCTATGATTACTGACTGCGTCTATTTAGTGGAGCCAGCGCTATCTTCTTTGGATGAGGAGTTTCTGAG			Y
		VEGFA	VEGFA	ENSG00000112715	TCCTGTGTGCCCCTGATCCTCTATGATTACTGACTGCGTCTATTTAGTGGAGCCCGATCTATCTTCTTTGAGTACATCTTCAAGCCA			Y
		SCUBE2	SCUBE2	ENSG00000175356	TTGGCTCATGACGGTCATAATCCTCTATGATTACTGACTGCGTCTATTTAGTGGAGCCGTCACTATCTTCTTTCTTGTTTTGATGGCTTCATG	down		Y
Stemness/		ALDH1	ALDH1A1	ENSG00000165092	GTATTCTACCACCAGGGCCATCCTCTATGATTACTGACTGCGTCTATTTAGTGGAGCCAAGACTATCTTCTTTTTGAATTTGCACACCATGGG			Y
differentiation		BCL2	BCL2	ENSG00000171791	AATACAACATCACAGAGGAATCCTCTATGATTACTGACTGCGTCTATTTAGTGGAGCCGTACCTATCTTCTTTGGATCATGCTGTACTTAAAA	down		Y
		EZH2	EZH2	ENSG00000106462	CCCTCCTCTGAAACAGCTTCCTCTATGATTACTGACTGCGTCTATTTAGTGGAGCCAATGCTATCTTCTTTATCTGCTACCTCCTCCC			Y
		GATA3	GATA3	ENSG00000107485	GTCCCTGTAATTGTTGTTTGTTCCTCTATGATTACTGACTGCGTCTATTTAGTGGAGCCTTCGCTATCTTCTTTGCCTACATGCTTTGTGAACAA			Y
		IL-6	IL6	ENSG00000136244	GGCATTCCTTCTTCTGGTCTCCTCTATGATTACTGACTGCGTCTATTTAGTGGAGCCCACCCTATCTTCTTTACCTCAGATTGTTGTTGTTAATG			Y
		KLF2	KLF2	ENSG00000127528	GTGCTGGACTTCATCCTGTTCCTCTATGATTACTGACTGCGTCTATTTAGTGGAGCCCGGCCTATCTTCTTTACGACGACCTCAACAGC			Y
		KLF4	KLF4	ENSG00000136826	GGTTCTAAAGGTACCAAACAAGTCCTCTATGATTACTGACTGCGTCTATTTAGTGGAGCCTGGTCTATCTTCTTTATGGTGCTTGGTGAGTCTT			Y
		NANOG	NANOG	ENSG00000111704	CCAGCCTTTACTCTTCCTACTCCTCTATGATTACTGACTGCGTCTATTTAGTGGAGCCACAGCTATCTTCTTTCCTCAGCACCTACCTACC			Y
		OCT4	POU5F1	ENSG00000204531	GGAGGGAAGGTGAAGTTCAATCCTCTATGATTACTGACTGCGTCTATTTAGTGGAGCCAAGGCTATCTTCTTTGGAGTTTGGGGCAACTGGTT			Y
		SOX2	SOX2	ENSG00000181449	CCAGGCTTAAGCCTTTCCTCCTCTATGATTACTGACTGCGTCTATTTAGTGGAGCCAACACTATCTTCTTTGGGAGAGAAGTTTGAGCC			Y
		SOX9	SOX9	ENSG00000125398	ATCCATATTTCTCTGCATCTTCTTCCTCTATGATTACTGACTGCGTCTATTTAGTGGAGCCTAACCTATCTTCTTTAACAATGCAAGCATGTGTC			Y
		BCL11a	BCL11a	ENSG00000119866	TTGACTATTGAGCTTACTTACTTGTCCTCTATGATTACTGACTGCGTCTATTTAGTGGAGCCCGGTCTATCTTCTTTAACTTTGCCAGCCATTTAC			Y
		CD24	CD24	ENSG00000272398	ACTCTCTCTTCTGCATCTCTACTCCTCTATGATTACTGACTGCGTCTATTTAGTGGAGCCTTAACTATCTTCTTTCCAGTCTCTTCGTGGTCTC			Y
Immune signaling/		TNFa	TNF	ENSG00000204490	TTGTAGCAAACCCTCAAGCTTCCTCTATGATTACTGACTGCGTCTATTTAGTGGAGCCACATCTATCTTCTTTCAAGCCTGTAGCCCATG			Y
inflammation		VAV1	VAV1	ENSG00000141968	ACAGATCACCAATTTCCAGCTTCCTCTATGATTACTGACTGCGTCTATTTAGTGGAGCCTTTACTATCTTCTTTGACAACGAGACACTGCG			Y
		XBP1	XBP1	ENSG00000100219	TTCCTTGACTATTACACTGCCTTCCTCTATGATTACTGACTGCGTCTATTTAGTGGAGCCAAACCTATCTTCTTTATCCAATACTGTTGCCCTT			Y
		ALG8	ALG8	ENSG00000159063	TGCCATATTGCCCTCTATTTCCTCTATGATTACTGACTGCGTCTATTTAGTGGAGCCGGTCCTATCTTCTTTCCCTCATCTGCACACTGAT			Y
Wnt signaling		CTNNB	CTNNB1	ENSG00000168036	CATCTGACCAGCCGACACCTCCTCTATGATTACTGACTGCGTCTATTTAGTGGAGCCAGCACTATCTTTCTGCCATCTGTGCTCTTCGT			Y
		LRP6	LRP6	ENSG00000070018	GGAAGTGAACGTACTACCTTTCCTCTATGATTACTGACTGCGTCTATTTAGTGGAGCCGTCTCTATCTTTTAGACAGAGCTGCAATGGAT			Y
	mainly expressed by luminal progenitros and myoepithelial cells	SFRP1	SFRP1	ENSG00000104332	CACCTTTCAGTCCGTGTTTATCCTCTATGATTACTGACTGCGTCTATTTAGTGGAGCCTGCCCTATCTTTATGAAAAACCATGAGTGCCC			Y
TGF-beta signaling		CUX1	CUX1	ENSG00000257923	CCCTGGAAAAAACTCGAACATCCTCTATGATTACTGACTGCGTCTATTTAGTGGAGCCAGGACTATCTTCTTTGGTTCAGAGCCTACAAACAG			Y
		ID1	ID1	ENSG00000125968	GACATGAACGGCTGTTACTCTCCTCTATGATTACTGACTGCGTCTATTTAGTGGAGCCCGAGCTATCTTCTTTAGGTAAACGTGCTGCTCTAC			Y
		TGFB3	TGFB3	ENSG00000119699	AGGTGCTACAACATGTGAGGTCCTCTATGATTACTGACTGCGTCTATTTAGTGGAGCCGCAACTATCTTCTTTCATTTGGTGTTCCTGGAAGC			Y
Notch signaling		NOTCH1	NOTCH1	ENSG00000148400	CCGCCGGAGCAGCTGTCCTCTATGATTACTGACTGCGTCTATTTAGTGGAGCCCGGACTATCTTTGGTGGTGGTGGTGCTGATG			Y
		HES1	HES1	ENSG00000114315	CCGGATAAACCAAAGACAGCTCCTCTATGATTACTGACTGCGTCTATTTAGTGGAGCCCGCCCTATCTTTCAGCCAGTGTCAACACGACA			Y
		HEY1	HEY1	ENSG00000164683	CTCAACAACTACGCTTCCCATCCTCTATGATTACTGACTGCGTCTATTTAGTGGAGCCCCAGCTATCTTCTTTGAGTTCGACTGGTTTCGCAT			Y
Fibroblast markers	also expressed by myoepithelial cells	CXCL14	CXCL14	ENSG00000145824	ACTGCGAGGAGAAGATGGTTTCCTCTATGATTACTGACTGCGTCTATTTAGTGGAGCCTGCGCTATCTTCTTTAATGAAGCCAAAGTACCCGC			Y
		VIM	VIM	ENSG00000026025	GACACTCCTACAAGATTTTCCTCTATGATTACTGACTGCGTCTATTTAGTGGAGCCCTGACTATCTTCTTTCTCTAGTTCTTAACAACC			Y
Lymphocyte marker		RANKL	TNFSF11	ENSG00000120659	CCCATCTGGTTCCCATAAAGTCCTCTATGATTACTGACTGCGTCTATTTAGTGGAGCCGCCTCTATCTTCTTTACTATTAATGCCACCGACAT			Y
Macrophage markers		CCL18	CCL18	ENSG00000275385	CCTTTCCCTTCAACTCTTCGTCCTCTATGATTACTGACTGCGTCTATTTAGTGGAGCCGGATCTATCTTCTTTACATTGTCTTTATCATCCTTTCC			Y
		CD163	CD163	ENSG00000177575	CCATTACTGTGGTCTTACTTCTTCCTCTATGATTACTGACTGCGTCTATTTAGTGGAGCCCGACCTATCTTCTTTGTCAACTTGAGTCCCTTCA			Y
		CD68	CD68	ENSG00000129226	CATGAGGCTGGCTGTGCTTTTCCTCTATGATTACTGACTGCGTCTATTTAGTGGAGCCGACTCTATCTTCTTTTTTGGGTGAGGCGGTTCAGC	up		Y
RNA transcription		BRF2	BRF2	ENSG00000104221	CTCCTACTTCTTGCTGCCTTCCTCTATGATTACTGACTGCGTCTATTTAGTGGAGCCTAAGCTATCTTCTTTAACCCTTTGAAGTGTCCC			Y
		INTS4	INTS4	ENSG00000149262	CTGTCAACTACTTCTCATCAAGTCCTCTATGATTACTGACTGCGTCTATTTAGTGGAGCCGGGACTATCTTCTTTCTCTGCCACCTATCTTCG			Y
Ungrouped		APPBP2	APPBP2	ENSG00000062725	AGTGCCCACCGTTATTTGTCCTCTATGATTACTGACTGCGTCTATTTAGTGGAGCCGGTACTATCTTCTTTCATATCATTCTCACCAACTTGT			Y
		GSTM1	GSTM1	ENSG00000134184	TACTGGGGTACTGGGACATCTCCTCTATGATTACTGACTGCGTCTATTTAGTGGAGCCTCGACTATCTTCTTTAACCAGCACCATGCCCATGA	down		Y
		PTHR2	PTH2R	ENSG00000144407	TGTTGTGATGTTTATTTACTTCCTTCCTCTATGATTACTGACTGCGTCTATTTAGTGGAGCCATTACTATCTTCTTTATATCGGGTGCAAGATTGC			Y
		ZNF703	ZNF703	ENSG00000183779	CCTTCCATTTGCGGTTCTTCCTCTATGATTACTGACTGCGTCTATTTAGTGGAGCCCAATCTATCTTCTTTCCCTTCATTCCCTCTTGTTT			Y
		RSF1	RSF1	ENSG00000048649	GCTAATTCTTCTGTGTGACTCTTCCTCTATGATTACTGACTGCGTCTATTTAGTGGAGCCGAGCCTATCTTCTTTCCTTCCAAACCATCCTGA			Y

## Sheet: E. P1 Genotype_matrix
Clone	SF3B1mut	STUB1mut	CREBBPmut	ARHGEF28mut	KIAA0652mut	OXSMmut	CKAP5mut	DENND1Amut	NOB1mut	RELAmut	PLXNA2mut	PQLC2mut	LRP1Bmut	PTEN1mut	PTEN2mut	TMEM8Amut	DSELmut	FGFR1exp	KIF14mut	AMZ1mut	KCNT1mut	FZD4mut	AP3B22mut	EMILIN2mut	CCDC105mut	ZNF468mut	SF3B1wt	STUB1wt	CREBBPwt	ARHGEF28wt	KIAA0652wt	OXSMwt	CKAP5wt	DENND1Awt	NOB1wt	RELAwt	PLXNA2wt	PQLC2wt	LRP1Bwt	PTEN1wt	PTEN2wt	TMEM8Awt	DSELwt	KIF14wt	AMZ1wt	KCNT1wt	FZD4wt	AP3B22wt	EMILIN2wt
P1-grey	1	1	1	1	0	1	0	0	1	1	0	1	0	0	0	0	0	3	0	0	1	0	1	0	1	0	1	2	2	1	2	0	2	2	0	1	2	1	2	1	1	2	2	2	3	1	2	1	2
P1-green	1	1	1	1	1	1	1	0	1	1	0	1	1	0	0	0	0	3	0	0	1	0	1	0	1	0	1	2	2	1	1	0	1	2	0	1	2	1	1	1	1	2	1	2	3	1	2	1	2
P1-purple	1	1	1	1	0	1	1	0	1	1	0	1	1	1	0	1	1	4	1	1	1	1	1	1	1	1	1	2	2	1	2	0	1	2	0	1	3	1	1	0	1	1	1	2	3	1	1	1	2
P1-blue	1	1	1	1	0	1	1	0	1	1	0	1	1	0	0	0	0	3	0	0	1	0	1	0	1	0	1	2	2	1	2	0	1	2	0	1	2	1	1	1	1	2	2	2	3	1	2	1	2
P1-red	1	1	1	1	0	1	0	1	1	1	1	1	0	0	1	0	0	16	0	0	1	0	1	0	1	0	1	2	2	1	2	0	2	0	0	1	3	1	2	1	0	2	2	4	4	0	2	1	2
P1-orange	1	1	1	1	0	1	0	1	1	1	1	1	0	0	0	0	0	12	0	0	1	0	1	0	1	0	1	2	2	1	2	0	2	0	0	1	1	1	2	1	1	2	2	2	4	0	2	1	2
wt	0	0	0	0	0	0	0	0	0	0	0	0	0	0	0	0	0	2	0	0	0	0	0	0	0	0	2	2	2	2	2	2	2	2	2	2	2	2	2	2	2	2	2	2	2	2	2	2	2
[truncated: 2 more columns]

## Sheet: F. P2 Genotype_matrix
Clone	TP53mut	TP53wt	COX19mut	COX19wt	PLXNA1mut	PLXNA1wt	RPL37Amut	RPL37Awt	ERBB2mut	ERBB2wt	ERBB2exp	CACNB1ex9-ex10wt	CACNB1intr10-ex10
P2-blue	2	0	1	2	1	4	0	4	0	2	2	3	0
P2-green	2	0	2	2	1	4	0	4	1	5	52	4	0
P2-orange	2	0	2	2	1	4	0	4	30	150	52	80	20
P2-purple	2	0	2	3	1	3	1	4	0	2	2	3	0
wt	0	2	0	2	0	2	0	2	0	2	2	2	0
