# Supplementary material for: Spatial genomics maps the structure, nature and evolution of cancer clones
Source: Nature. 2022 Nov 9;611(7936):594–602. doi: 10.1038/s41586-022-05425-2 (PMC9668746; doi:10.1038/s41586-022-05425-2)
Supplement: Supplementary file 5 — Clinical histopathological information. [file 41586_2022_5425_MOESM5_ESM.xlsx]

## Sheet: A. Clinico_path
	Manuscirpt ID	Case	Sex	Age at diagnosis (years)	Children	Maximum Tumour Size (mm)	Axillary nodes	Metastasis status at diagnosis	Histology	In Situ component	Multifocal (number invasive foci)	Grade Primary	ER Status primary	PR Status primary	HER2 primary (IHC)
	P2	PD14780	Female	66	Yes	Not recorded	3+	M0	Invasive carcinoma: No special type	No	Yes (3)	Unknown	Negative	Negative	Negative
	P1	PD9694	Female	37	Unknown	26	micromets(1LN)	M0	Invasive carcinoma: No special type	Extensive intermixed DCIS	Yes (2)	2	Positive	Positive	Negative
	Manuscript ID	Case	Sub-sample	Type	Path review (frozen H&E) summary		tissue size (mm2)	nuclei count
	P2-TN1	PD14780	a	Primary invasive tumour	Admixed carcinoma, stroma and lymphocytes scattered throughout but in differing proportions.		38	224826
	P2-TN2	PD14780	d	Primary invasie tumour	Admixed carcinoma and stroma, lymphoid island and necrotic areas		68.5	261305
	P2-LN	PD14780	e	Lymph node with metastasis	Lymph node replaced by carcinoma, cannot see capsule. Dense isalnds of tumour, may be in sinuses or discrete deposits.		44	394895
	P1-ER1	PD9694	a	Primary invasive tumour	Mainly invasive tumour (NST) with areas of DCIS		62.36	319925
	P1-ER2	PD9694	c	Primary invasive tumour	Mainly invasive tumour (NST) with areas of DCIS		51.3	298682
	P1-D1	PD9694	d	DCIS	DCIS and cancerisation of lobules (cribiform features, necrosis, combination of intermediate grade and intermediate to high grade)		132	642256
	P1-D2	PD9694	l	DCIS	DCIS and cancerisation of lobules (cribiform features, necrosis, combination of intermediate grade and intermediate to high grade)		34	173508
	P1-D3	PD9694	m	DCIS	DCIS and cancerisation of lobules, several normal lobules and a duct transforming from DCIS to normal along length		58	104523
						total	488.16	2419920

## Sheet: B. P1-D1 Histo_details
Verified_ID	single_unit_in_mutISS	Epithelial cells	Anatomic structure	Grade	growth_pattern_diff	Growth pattern	Cell orientation	Mitotic activity	Nuclear pleomorphism	Nucleoli	Chromatin structure	Vacuoli	Periductal fibrosis	Lymphocyte infiltrate, stroma	Lymphocyte infiltrate, tumor	Necrosis	Calcifications	Comment	original area	Single space	Use for feature correlation	Mixed features	comment	Anatomical position	Necrosis focal	Necrosis central	Lymph. infiltrate, tumor	Lymph. infiltrate, stroma
0	1	DCIS	Duct	Intermediate	Non_solid	Solid	Polarized w/rosettes	Sparse	2	Not visible	Fine	Nuclear	Absent	Absent	Absent	Present	Absent		Yes	Yes	Yes			Duct	Present	Present	Absent	Absent
1	1	DCIS	Terminal lobuli	Low	Solid	Solid	Polarized w/rosettes	None	1	Not visible	Fine	None	Absent	Subtle	Absent	Absent	Absent	A few single-cell necroses, Smaller and more monotonous nuclei	Yes	Yes	Yes			TDLU	Absent	Absent	Absent	Present
3	1	DCIS	TDLU/Terminal lob.	Intermediate	Solid	Solid	Polarized w/rosettes	None	2	Not visible	Fine	Nuclear	Absent	Absent	Absent	Absent	Absent	A few very small necroses, can be exudate	Yes	Yes	Yes			TDLU	Absent	Absent	Absent	Absent
4	1	DCIS	TDLU/Terminal lob.	Intermediate	Solid	Solid	Polarized w/rosettes	None	2	Not visible	Fine	Nuclear	Absent	Subtle	Absent	Present	Absent		Yes	Yes	Yes			TDLU	Present	Absent	Absent	Present
5	0	DCIS	TDLU/Terminal lob.	Intermediate	Solid	Solid	Unpolarized	None	2	Not visible	Fine	Nuclear	Absent	Absent	Absent	Present	Absent	One small necrosis	Yes	Yes	Yes			TDLU	Present	Absent	Absent	Absent
6	1	DCIS	TDLU/Terminal lob.	Intermediate	Solid	Solid	Unpolarized	None	2	Not visible	Fine	Nuclear	Absent	Absent	Absent	Absent	Absent		Yes	Yes	Yes			TDLU	Absent	Absent	Absent	Absent
8	1	DCIS	TDLU/Terminal lob.	Low	Solid	Solid	Polarized w/rosettes	None	1	Not visible	Fine	None	Absent	Absent	Absent	Present	Absent		Yes	Yes	Yes			TDLU	Present	Present	Absent	Absent
11	1	DCIS	TDLU/Terminal lob.	Low	Solid	Solid	Polarized w/rosettes	None	1	Not visible	Fine	None	Absent	Absent	Absent	Absent	Absent	A few single-cell necroses and exudate. An area with larger an mor plemorph nuclei.	Yes	Yes	Yes			TDLU	Absent	Absent	Absent	Absent
15	1	DCIS	TDLU/Terminal lob.	Low	Solid	Solid	Polarized w/rosettes	None	1	Not visible	Fine	None	Absent	Absent	Absent	Absent	Absent	A few very small necroses, can be exudate	Yes	Yes	Yes			TDLU	Absent	Absent	Absent	Absent
16	1	DCIS	TDLU/Terminal lob.	Low	Solid	Solid	Unpolarized	None	1	Not visible	Fine	None	Absent	Absent	Absent	Absent	Absent	A few single-cell necroses and exudate, macrophages in the central area. An area with larger an more plemorph nuclei.	Yes	Yes	Yes			TDLU	Absent	Absent	Absent	Absent
18	0	DCIS	Terminal lobuli	Intermediate	Non_solid	Solid	Polarized w/rosettes	None	2	Not visible	Fine	Nuclear	Absent	Subtle	Absent	Absent	Present	A few single-cell necroses, exudate	Yes	Yes	Yes			TDLU	Absent	Absent	Absent	Present
19	0	DCIS	TDLU	Low	Solid	Solid	Polarized w/rosettes	None	1	Not visible	Fine	None	Absent	Subtle	Absent	Absent	Absent	A few single-cell necroses and exudate	Yes	Yes	Yes			TDLU	Absent	Absent	Absent	Present
20	1	DCIS	TDLU	Intermediate	Non_solid	Solid	Unpolarized	None	2	Not visible	Fine	Nuclear	Absent	Subtle	Absent	Present	Absent		Yes	Yes	Yes			TDLU	Present	Present	Absent	Present
21	1	DCIS	TDLU	Low	Solid	Solid	Polarized w/rosettes	None	1	Not visible	Fine	None	Absent	Subtle	Absent	Absent	Absent	A few single-cell necroses and exudate	Yes	Yes	Yes			TDLU	Absent	Absent	Absent	Present
24	0	DCIS	Terminal lobuli	Intermediate	Non_solid	Solid	Polarized w/rosettes	None	2	Not visible	Fine	Nuclear	Absent	Subtle	Absent	Absent	Absent	A few single-cell necroses, exudate	Yes	Yes	Yes			TDLU	Absent	Absent	Absent	Present
26	0	DCIS	Terminal lobuli	Intermediate	Solid	Solid	Polarized w/rosettes	None	2	Not visible	Fine	Nuclear	Absent	Subtle	Absent	Absent	Absent	A few single-cell necroses, exudate	Yes	Yes	Yes			TDLU	Absent	Absent	Absent	Present
27	0	DCIS	TDLU/Terminal lob.	Low	Solid	Solid	Polarized w/rosettes	None	1	Not visible	Fine	None	Absent	Subtle	Absent	Absent	Absent	A few single-cell necroses and exudate	Yes	Yes	Yes			TDLU	Absent	Absent	Absent	Present
28	0	DCIS	Terminal lobuli	Low	Solid	Solid	Polarized w/rosettes	None	1	Not visible	Fine	None	Absent	Subtle	Absent	Absent	Absent	A few single-cell necroses and exudate	Yes	Yes	Yes			TDLU	Absent	Absent	Absent	Present
34	0	DCIS	Terminal lobuli	Intermediate	Non_solid	Solid	Polarized w/rosettes	None	2	Not visible	Fine	Nuclear	Absent	Subtle	Absent	Present	Absent	Exudate, Macrophages	Yes	Yes	Yes			TDLU	Present	Absent	Absent	Present
35	1	DCIS	Terminal lobuli	Intermediate	Non_solid	Solid	Polarized w/rosettes	None	2	Not visible	Fine	Nuclear	Absent	Subtle	Absent	Absent	Absent	A few single-cell necroses, exudate	Yes	Yes	Yes			TDLU	Absent	Absent	Absent	Present
36	0	DCIS	Terminal lobuli	Intermediate	Non_solid	Solid	Polarized w/rosettes	None	2	Not visible	Fine	Nuclear	Absent	Subtle	Absent	Absent	Absent	A few single-cell necroses, exudate	Yes	Yes	Yes			TDLU	Absent	Absent	Absent	Present
37	1	DCIS	Duct	Low	Solid	Solid	Polarized w/rosettes	None	1	Not visible	Fine	None	Absent	Subtle	Absent	Absent	Absent	A few single-cell necroses and exudate. Macrophages	Yes	Yes	Yes			Duct	Absent	Absent	Absent	Present
43	1	DCIS	TDLU/Terminal lob.	Low	Solid	Solid	Polarized w/rosettes	None	1	Not visible	Fine	None	Absent	Absent	Absent	Absent	Absent	Some exudate	Yes	Yes	Yes			TDLU	Absent	Absent	Absent	Absent
45	0	DCIS	TDLU/Terminal lob.	Low	Solid	Solid	Polarized w/rosettes	None	1	Not visible	Fine	None	Absent	Absent	Absent	Absent	Absent		Yes	Yes	Yes			TDLU	Absent	Absent	Absent	Absent
46	1	DCIS	TDLU/Terminal lob.	Intermediate	Non_solid	Solid	Polarized w/rosettes	None	2	Not visible	Fine	Nuclear	Absent	Absent	Absent	Absent	Absent		Yes	Yes	Yes			TDLU	Absent	Absent	Absent	Absent
47	0	DCIS	TDLU/Terminal lob.	Low	Solid	Solid	Polarized w/rosettes	None	1	Not visible	Fine	None	Absent	Absent	Absent	Absent	Absent		Yes	Yes	Yes			TDLU	Absent	Absent	Absent	Absent
48	1	DCIS	TDLU/Terminal lob.	Low	Solid	Solid	Polarized w/rosettes	None	1	Not visible	Fine	None	Absent	Absent	Absent	Absent	Present	A few necroses and exudate.	Yes	Yes	Yes			TDLU	Absent	Absent	Absent	Absent
49	1	DCIS	TDLU/Terminal lob.	Intermediate	Solid	Solid	Unpolarized	None	2	Not visible	Fine	Nuclear	Absent	Absent	Absent	Present	Absent	Pleomorphism inbetween 1 and 2?	Yes	Yes	Yes			TDLU	Absent	Present	Absent	Absent
51	1	DCIS	TDLU/Terminal lob.	Low	Solid	Solid	Polarized w/rosettes	None	1	Not visible	Fine	None	Absent	Absent	Absent	Absent	Absent		Yes	Yes	Yes			TDLU	Absent	Absent	Absent	Absent
52	1	DCIS	TDLU/Terminal lob.	Low	Solid	Solid	Polarized w/rosettes	None	1	Not visible	Fine	None	Absent	Absent	Absent	Absent	Absent		Yes	Yes	Yes			TDLU	Absent	Absent	Absent	Absent
53	1	DCIS	TDLU/Terminal lob.	Low	Solid	Solid	Polarized w/rosettes	None	1	Not visible	Fine	None	Absent	Absent	Absent	Present	Present		Yes	Yes	Yes			TDLU	Present	Present	Absent	Absent
54	1	DCIS	TDLU/Terminal lob.	Low	Solid	Solid	Polarized w/rosettes	None	1	Not visible	Fine	None	Absent	Absent	Absent	Absent	Absent	Exudate, not necrosis?	Yes	Yes	Yes			TDLU	Absent	Absent	Absent	Absent
57	1	DCIS	TDLU/Terminal lob.	Low	Solid	Solid	Unpolarized	None	1	Not visible	Fine	Nuclear	Absent	Absent	Absent	Present	Absent		Yes	Yes	Yes			TDLU	Present	Absent	Absent	Absent
58	1	DCIS	TDLU/Terminal lob.	Low	Solid	Solid	Unpolarized	None	1	Not visible	Fine	None	Absent	Absent	Absent	Absent	Absent		Yes	Yes	Yes			TDLU	Absent	Absent	Absent	Absent
61	1	DCIS	TDLU/Terminal lob.	Low	Solid	Solid	Polarized w/rosettes	None	1	Not visible	Fine	None	Absent	Absent	Absent	Absent	Absent		Yes	Yes	Yes			TDLU	Absent	Absent	Absent	Absent
62	0	DCIS	TDLU/Terminal lob.	Low	Solid	Solid	Polarized w/rosettes	None	1	Not visible	Fine	None	Absent	Absent	Absent	Absent	Absent		Yes	Yes	Yes			TDLU	Absent	Absent	Absent	Absent
63	0	DCIS	TDLU/Terminal lob.	Low	Solid	Solid	Polarized w/rosettes	None	1	Not visible	Fine	None	Absent	Absent	Absent	Absent	Absent		Yes	Yes	Yes			TDLU	Absent	Absent	Absent	Absent
64	1	DCIS	Terminal lobuli	Intermediate	Non_solid	Mixed	Polarized w/rosettes	None	2	Not visible	Fine	Nuclear	Absent	Subtle	Absent	Present	Absent	More exudate than necrosis?	Yes	Yes	Yes			TDLU	Present	Absent	Absent	Present
65	0	DCIS	Terminal lobuli	Intermediate	Non_solid	Mixed	Polarized w/rosettes	None	2	Not visible	Fine	None	Absent	Subtle	Absent	Present	Absent	More exudate than necrosis?	Yes	Yes	Yes			TDLU	Present	Absent	Absent	Present
66	1	DCIS	TDLU	Intermediate	Non_solid	Solid	Polarized w/rosettes	None	2	Not visible	Fine	Nuclear	Absent	Absent	Absent	Present	Absent	A few very small necroses, can be exudate	Yes	Yes	Yes			TDLU	Present	Absent	Absent	Absent
68	1	DCIS	TDLU/Terminal lob.	Intermediate	Solid	Solid	Polarized w/rosettes	None	2	Not visible	Fine	Nuclear	Absent	Absent	Absent	Present	Absent	One small necrosis - probaby exudate	Yes	Yes	Yes			TDLU	Present	Present	Absent	Absent
69	1	DCIS	TDLU/Terminal lob.	Intermediate	Solid	Solid	Unpolarized	None	2	Not visible	Fine	Nuclear	Absent	Absent	Absent	Absent	Absent		Yes	Yes	Yes			TDLU	Absent	Absent	Absent	Absent
70	0	DCIS	TDLU/Terminal lob.	Low	Solid	Solid	Unpolarized	None	1	Not visible	Fine	Nuclear	Absent	Absent	Absent	Absent	Absent	One small necrosis - probaby exudate	Yes	Yes	Yes			TDLU	Absent	Absent	Absent	Absent
71	0	DCIS	TDLU/Terminal lob.	Low	Solid	Solid	Polarized w/rosettes	None	1	Not visible	Fine	Nuclear	Absent	Absent	Absent	Absent	Absent	One small necrosis - probaby exudate	Yes	Yes	Yes			TDLU	Absent	Absent	Absent	Absent
72	0	DCIS	TDLU/Terminal lob.	Low	Solid	Solid	Polarized w/rosettes	None	1	Not visible	Fine	Nuclear	Absent	Absent	Absent	Absent	Absent		Yes	Yes	Yes			TDLU	Absent	Absent	Absent	Absent
73	1	DCIS	TDLU	Intermediate	Solid	Solid	Polarized w/rosettes	None	2	Not visible	Fine	Nuclear	Absent	Absent	Absent	Present	Absent		Yes	Yes	Yes	No		TDLU	Absent	Present	Absent	Absent
74	1	DCIS	TDLU	Intermediate	Solid	Solid	Polarized w/rosettes	None	2	Not visible	Fine	Nuclear	Absent	Absent	Absent	Present	Absent		Yes	Yes	Yes			TDLU	Present	Present	Absent	Absent
75	1	DCIS	TDLU	Intermediate	Solid	Solid	Polarized w/rosettes	None	2	Not visible	Fine	Nuclear	Absent	Absent	Absent	Absent	Absent	A few very small necroses, can be exudate	Yes	Yes	Yes			TDLU	Absent	Absent	Absent	Absent
76	1	DCIS	TDLU	Intermediate	Solid	Solid	Unpolarized	None	2	Not visible	Fine	Nuclear	Absent	Absent	Absent	Present	Absent		Yes	Yes	Yes			TDLU	Present	Absent	Absent	Absent
77	1	DCIS	TDLU/Terminal lob.	Low	Solid	Solid	Polarized w/rosettes	None	1	Not visible	Fine	Nuclear	Absent	Absent	Absent	Absent	Absent	A few very small necroses, can be exudate	Yes	Yes	Yes			TDLU	Absent	Absent	Absent	Absent
78	1	DCIS	TDLU/Terminal lob.	Low	Solid	Solid	Polarized w/rosettes	None	1	Not visible	Fine	Nuclear	Absent	Absent	Absent	Absent	Absent		Yes	Yes	Yes			TDLU	Absent	Absent	Absent	Absent
79	0	DCIS	TDLU/Terminal lob.	Intermediate	Non_solid	Solid	Polarized w/rosettes	None	2	Not visible	Fine	Nuclear	Absent	Absent	Absent	Present	Absent		Yes	Yes	Yes			TDLU	Present	Absent	Absent	Absent
81	1	DCIS	TDLU/Terminal lob.	Intermediate	Solid	Solid	Polarized w/rosettes	None	2	Not visible	Fine	Nuclear	Absent	Absent	Absent	Present	Absent		Yes	Yes	Yes			TDLU	Present	Absent	Absent	Absent
82	1	DCIS	TDLU/Terminal lob.	Intermediate	Solid	Solid	Polarized w/rosettes	None	2	Not visible	Fine	Nuclear	Absent	Subtle	Absent	Present	Absent		Yes	Yes	Yes			TDLU	Present	Absent	Absent	Present
83	1	DCIS	Duct	Intermediate	Solid	Solid	Polarized w/rosettes	None	2	Not visible	Fine	Nuclear	Absent	Absent	Absent	Present	Absent		Yes	Yes	Yes			Duct	Present	Absent	Absent	Absent
84	1	DCIS	Duct	Intermediate	Solid	Solid	Polarized w/rosettes	None	2	Not visible	Fine	Nuclear	Absent	Absent	Absent	Absent	Absent	Few single-cell necroses	Yes	Yes	Yes			Duct	Absent	Absent	Absent	Absent
88	1	DCIS	TDLU/Terminal lob.	Intermediate	Solid	Solid	Polarized w/rosettes	None	2	Not visible	Fine	Nuclear	Absent	Absent	Absent	Present	Absent	Very small necroses. Smaller and more monotonous nuclei, less vacuoles	Yes	Yes	No			TDLU	Present	Absent	Absent	Absent
90	1	DCIS	Duct	Low	Solid	Solid	Polarized w/rosettes	None	1	Not visible	Fine	Nuclear	Absent	Absent	Absent	Present	Absent	Only one small necrotic area. Smaller and more monotonous nuclei, less vacuoles	Yes	Yes	Yes			Duct	Present	Absent	Absent	Absent
91	1	DCIS	Duct	Intermediate	Non_solid	Solid	Polarized w/rosettes	Some	2	Not visible	Fine	Nuclear	Absent	Absent	Absent	Present	Absent		Yes	Yes	Yes			Duct	Present	Present	Absent	Absent
93	1	DCIS	TDLU/Terminal lob.	Intermediate	Solid	Solid	Polarized w/rosettes	Some	2	Not visible	Fine	Nuclear	Absent	Absent	Absent	Absent	Absent	A few single-cell necroses	Yes	Yes	Yes			TDLU	Absent	Absent	Absent	Absent
94	1	DCIS	Duct	Intermediate	Non_solid	Solid	Polarized w/rosettes	Some	2	Not visible	Fine	Nuclear	Absent	Absent	Absent	Present	Absent	foam macrophages	Yes	Yes	Yes			Duct	Present	Present	Absent	Absent
95	0	DCIS	Terminal lobuli	Low	Solid	Solid	Polarized w/rosettes	None	1	Not visible	Fine	Nuclear	Absent	Absent	Absent	Present	Absent	Very small necroses, mainly single-cell, Smaller and more monotonous nuclei, less vacuoles	Yes	Yes	Yes			TDLU	Present	Absent	Absent	Absent
99	0	DCIS	TDLU/Terminal lob.	Low	Solid	Solid	Polarized w/rosettes	None	1	Not visible	Fine	Nuclear	Absent	Absent	Absent	Present	Absent	Very small necroses, mainly single-cell, Smaller and more monotonous nuclei, less vacuoles	Yes	Yes	Yes			TDLU	Present	Absent	Absent	Absent
100	1	DCIS	Terminal lobuli	Intermediate	Solid	Solid	Polarized w/rosettes	Some	2	Not visible	Fine	Nuclear	Absent	Absent	Absent	Present	Absent		Yes	Yes	Yes			TDLU	Present	Absent	Absent	Absent
101	0	DCIS	Terminal lobuli	Intermediate	Non_solid	Mixed	Polarized w/rosettes	None	2	Not visible	Fine	Nuclear	Absent	Subtle	Absent	Present	Absent		Yes	Yes	Yes			TDLU	Present	Absent	Absent	Present
102	1	DCIS	TDLU	Intermediate	Non_solid	Solid	Polarized w/rosettes	None	2	Not visible	Fine	Nuclear	Absent	Absent	Absent	Present	Absent		Yes	Yes	Yes			TDLU	Present	Absent	Absent	Absent
103	1	DCIS	TDLU	Intermediate	Solid	Solid	Polarized w/rosettes	None	2	Not visible	Fine	Nuclear	Absent	Subtle	Absent	Present	Absent		Yes	Yes	Yes			TDLU	Present	Absent	Absent	Present
105	1	DCIS	TDLU	Intermediate	Solid	Solid	Polarized w/rosettes	None	2	Not visible	Fine	Nuclear	Absent	Absent	Absent	Present	Absent	Very few/small necroses	Yes	Yes	Yes			TDLU	Present	Absent	Absent	Absent
107	1	DCIS	TDLU	Low	Solid	Solid	Polarized w/rosettes	None	1	Not visible	Fine	Nuclear	Absent	Absent	Absent	Absent	Absent		Yes	Yes	Yes			TDLU	Absent	Absent	Absent	Absent
108	1	DCIS	TDLU	Low	Solid	Solid	Polarized w/rosettes	None	1	Not visible	Fine	Nuclear	Absent	Absent	Absent	Absent	Absent		Yes	Yes	Yes			TDLU	Absent	Absent	Absent	Absent
109	1	DCIS	TDLU	Intermediate	Solid	Mixed	Polarized w/rosettes	Sparse	2	Not visible	Fine	Nuclear	Absent	Absent	Absent	Absent	Absent	some papillary features in some areas, mainly solid	Yes	Yes	Yes			TDLU	Absent	Absent	Absent	Absent
112	0	DCIS	Terminal lobuli	Intermediate	Solid	Solid	Polarized w/rosettes	None	2	Not visible	Fine	Nuclear	Absent	Absent	Absent	Present	Absent	Very few/small necroses	Yes	Yes	Yes			TDLU	Present	Absent	Absent	Absent
113	1	DCIS	Terminal lobuli	Intermediate	Solid	Solid	Polarized w/rosettes	None	2	Not visible	Fine	Nuclear	Absent	Absent	Absent	Present	Absent	Very few/small necroses	Yes	Yes	Yes			TDLU	Present	Absent	Absent	Absent
114	1	DCIS	TDLU	Intermediate	Non_solid	Solid	Polarized w/rosettes	None	2	Not visible	Fine	Nuclear	Absent	Absent	Absent	Present	Absent		Yes	Yes	Yes			TDLU	Present	Absent	Absent	Absent
116	0	DCIS	Terminal lobuli	Low	Solid	Solid	Polarized w/rosettes	None	1	Not visible	Fine	Nuclear	Absent	Subtle	Absent	Absent	Absent		Yes	Yes	Yes			TDLU	Absent	Absent	Absent	Present
117	1	DCIS	TDLU/Terminal lob.	Low	Solid	Solid	Polarized w/rosettes	None	1	Not visible	Fine	Nuclear	Absent	Subtle	Absent	Present	Absent		Yes	Yes	Yes			TDLU	Present	Absent	Absent	Present
118	0	DCIS	Terminal lobuli	Intermediate	Non_solid	Solid	Polarized w/rosettes	None	2	Not visible	Fine	Nuclear	Absent	Subtle	Absent	Present	Absent		Yes	Yes	Yes			TDLU	Present	Absent	Absent	Present
119	1	DCIS	Terminal lobuli	Intermediate	Solid	Solid	Polarized w/rosettes	None	2	Not visible	Fine	Nuclear	Absent	Subtle	Absent	Absent	Absent	Few single-cell necroses	Yes	Yes	Yes			TDLU	Absent	Absent	Absent	Present
120	1	DCIS	Terminal lobuli	Intermediate	Solid	Solid	Polarized w/rosettes	None	2	Not visible	Fine	Nuclear	Absent	Subtle	Absent	Absent	Absent	Few single-cell necroses	Yes	Yes	Yes			TDLU	Absent	Absent	Absent	Present
121	1	DCIS	Terminal lobuli	Intermediate	Non_solid	Solid	Polarized w/rosettes	None	2	Not visible	Fine	Nuclear	Absent	Subtle	Absent	Absent	Absent	Few single-cell necroses	Yes	Yes	Yes			TDLU	Absent	Absent	Absent	Present
122	1	DCIS	Terminal lobuli	Intermediate	Non_solid	Solid	Polarized w/rosettes	None	2	Not visible	Fine	Nuclear	Absent	Subtle	Absent	Absent	Absent		Yes	Yes	Yes			TDLU	Absent	Absent	Absent	Present
123	1	DCIS	TDLU/Terminal lob.	Low	Solid	Solid	Polarized w/rosettes	None	1	Not visible	Fine	None	Absent	Absent	Absent	Absent	Absent	A few single-cell necroses and exudate	Yes	Yes	Yes			TDLU	Absent	Absent	Absent	Absent
124	1	DCIS	TDLU/Terminal lob.	Low	Solid	Solid	Polarized w/rosettes	None	1	Not visible	Fine	None	Absent	Absent	Absent	Absent	Absent	A few single-cell necroses and exudate	Yes	Yes	Yes			TDLU	Absent	Absent	Absent	Absent
125	1	DCIS	TDLU/Terminal lob.	Intermediate	Solid	Solid	Polarized w/rosettes	None	2	Not visible	Fine	Nuclear	Absent	Subtle	Absent	Present	Present		Yes	Yes	Yes			TDLU	Present	Absent	Absent	Present
126	1	DCIS	Terminal lobuli	Low	Solid	Solid	Polarized w/rosettes	None	1	Not visible	Fine	None	Absent	Subtle	Absent	Absent	Absent	A few single-cell necroses and exudate	Yes	Yes	Yes			TDLU	Absent	Absent	Absent	Present
127	1	DCIS	Terminal lobuli	Low	Solid	Solid	Polarized w/rosettes	None	1	Not visible	Fine	None	Absent	Subtle	Absent	Absent	Absent	Some exudate	Yes	Yes	Yes			TDLU	Absent	Absent	Absent	Present
128	1	DCIS	Terminal lobuli	Low	Solid	Solid	Polarized w/rosettes	None	1	Not visible	Fine	Nuclear	Absent	Subtle	Absent	Present	Absent		Yes	Yes	Yes			TDLU	Present	Absent	Absent	Present
129	1	DCIS	Terminal lobuli	Low	Solid	Solid	Polarized w/rosettes	None	1	Not visible	Fine	Nuclear	Absent	Subtle	Absent	Absent	Absent	Some exudate	Yes	Yes	Yes			TDLU	Absent	Absent	Absent	Present
130	1	DCIS	TDLU/Terminal lob.	Low	Solid	Solid	Polarized	None	1	Not visible	Fine	None	Absent	Subtle	Absent	Absent	Absent		Yes	Yes	Yes			TDLU	Absent	Absent	Absent	Present
131	1	DCIS	TDLU/Terminal lob.	Low	Solid	Solid	Polarized w/rosettes	None	1	Not visible	Fine	None	Absent	Subtle	Absent	Present	Present	Pleomorphism inbetween 1 and 2? See area with un-polarized cells	Yes	Yes	Yes			TDLU	Present	Absent	Absent	Present
132	1	DCIS	Terminal lobuli	Low	Solid	Solid	Polarized w/rosettes	None	1	Not visible	Fine	Nuclear	Absent	Absent	Absent	Absent	Present	Some exudate	Yes	Yes	No			TDLU	Absent	Absent	Absent	Absent
136	1	DCIS	Terminal lobuli	Low	Solid	Solid	Unpolarized	None	1	Not visible	Fine	None	Absent	Subtle	Absent	Absent	Absent	Some exudate	Yes	Yes	Yes	Yes		TDLU	Absent	Absent	Absent	Present
138	1	DCIS	Terminal lobuli	Low	Solid	Solid	Polarized w/rosettes	None	1	Not visible	Fine	None	Absent	Subtle	Absent	Absent	Absent	A few single-cell necroses, Smaller and more monotonous nuclei	Yes	Yes	Yes			TDLU	Absent	Absent	Absent	Present
139	1	DCIS	TDLU	Intermediate	Solid	Solid	Polarized w/rosettes	None	2	Not visible	Fine	Nuclear	Absent	Absent	Absent	Present	Absent		Yes	Yes	Yes			TDLU	Present	Absent	Absent	Absent
144	1	DCIS	TDLU	Intermediate	Solid	Solid	Polarized	None	2	Not visible	Fine	None	Absent	Absent	Absent	Present	Present	Pleomorphism inbetween 1 and 2?	Yes	Yes	Yes			TDLU	Present	Absent	Absent	Absent
146	1	DCIS	Terminal lobuli	Intermediate	Solid	Solid	Polarized w/rosettes	None	1	Not visible	Fine	Nuclear	Absent	Subtle	Absent	Present	Absent	Pleomorphism inbetween 1 and 2?	Yes	Yes	Yes			TDLU	Present	Absent	Absent	Present
148	1	DCIS	TDLU/Terminal lob.	Intermediate	Solid	Solid	Polarized w/rosettes	None	2	Not visible	Fine	Nuclear	Absent	Absent	Absent	Absent	Present	Pleomorphism inbetween 1 and 2?	Yes	Yes	Yes			TDLU	Absent	Absent	Absent	Absent
152	1	DCIS	TDLU	Intermediate	Non_solid	Solid	Polarized w/rosettes	None	2	Not visible	Fine	Nuclear	Absent	Absent	Absent	Present	Absent		Yes	Yes	Yes			TDLU	Absent	Present	Absent	Absent
156	0	DCIS	TDLU/Terminal lob.	Intermediate	Solid	Solid	Polarized w/rosettes	None	2	Not visible	Fine	Nuclear	Absent	Absent	Absent	Present	Present	Both a TDLU and terminal lobuli. Mostly exudat, but some smal necroses	No	No	Yes	No		TDLU	Present	Absent	Absent	Absent
157	0	DCIS	Terminal lobuli	Low	Solid	Solid	Polarized w/rosettes	None	1	Not visible	Fine	Nuclear	Absent	Absent	Absent	Absent	Present	A few single-cell necroses, exudate	No	No	Yes	No		TDLU	Absent	Absent	Absent	Absent
158	0	DCIS	Terminal lobuli	Intermediate	Solid	Mixed	Polarized w/rosettes	None	2	Not visible	Fine	None	Absent	Prominent	Absent	Present	Absent	Probably hyperplasia inbetween (exclude hyperplasia from ISS correlation)	No	No	Yes	No		TDLU	Present	Absent	Absent	Present
160	0	DCIS	Terminal lobuli	Intermediate	Non_solid	Mixed	Polarized w/rosettes	None	2	Not visible	Fine	Nuclear	Absent	Subtle	Absent	Present	Absent	More exudate than necrosis?	No	No	Yes	No		TDLU	Present	Absent	Absent	Present
161	0	DCIS	Terminal lobuli	Intermediate	Non_solid	Mixed	Polarized w/rosettes	None	2	Not visible	Fine	Nuclear	Absent	Subtle	Absent	Present	Absent	More exudate than necrosis?	No	No	Yes	No		TDLU	Present	Absent	Absent	Present
162	0	DCIS	TDLU/Terminal lob.	Intermediate	Solid	Solid	Polarized w/rosettes	None	2	Not visible	Fine	Nuclear	Absent	Absent	Absent	Present	Absent		No	No	Yes	No	Not shared by H&E and ISS image	TDLU	Present	Absent	Absent	Absent
163	0	DCIS	Terminal lobuli	Intermediate	Non_solid	Mixed	Polarized w/rosettes	None	2	Not visible	Fine	Nuclear	Absent	Subtle	Absent	Absent	Absent	Exudate	No	No	Yes	No	Not shared by H&E and ISS image	TDLU	Absent	Absent	Absent	Present
164	0	DCIS	Terminal lobuli	Intermediate	Non_solid	Solid	Polarized w/rosettes	None	2	Not visible	Fine	Nuclear	Absent	Absent	Absent	Absent	Absent	A few very small necroses, can be exudate	No	No	Yes	Yes	split into 88a and 88b	TDLU	Absent	Absent	Absent	Absent
166	1	Hyperplasia	Duct			Absent							Absent	Subtle	Subtle	Present	Absent	Macrophages	No	No	Yes			Duct	Absent	Present	Present	Present
167	0	Normal, stroma	Not relevant			Absent								Prominent				Probably lymphocytes?	No	No	Yes			Not relevant			Prominent	Present
169	0	DCIS	Terminal lobuli	Intermediate	Non_solid	Solid	Polarized w/rosettes	None	2	Not visible	Fine	Nuclear	Absent	Subtle	Absent	Present	Absent		No	No	Yes	No		TDLU	Present	Absent	Absent	Present
170	1	Normal, epithelium	Duct			Absent							Subtle	Subtle	Subtle	Present	Absent	Probably a dilated duct	No	No	Yes			Duct	Absent	Present	Present	Present
172	0	DCIS	Terminal lobuli	Intermediate	Non_solid	Mixed	Polarized w/rosettes	None	2	Not visible	Fine	Nuclear	Absent	Subtle	Absent	Present	Absent	Some have papillarygrowth pattern, others more solid	No	No	Yes	No		TDLU	Present	Absent	Absent	Present
173	0	DCIS	Terminal lobuli	Intermediate	Non_solid	Mixed	Polarized w/rosettes	None	2	Not visible	Fine	Nuclear	Absent	Subtle	Absent	Absent	Absent	Exudate	No	No	Yes	No		TDLU	Absent	Absent	Absent	Present
174	1	DCIS	TDLU/Terminal lob.	Intermediate	Solid	Solid	Polarized w/rosettes	None	2	Not visible	Fine	Nuclear	Absent	Absent	Absent	Present	Absent		No	No	Yes	No		TDLU	Present	Absent	Absent	Absent
175	0	DCIS	TDLU/Terminal lob.	Low	Solid	Solid	Polarized w/rosettes	None	1	Not visible	Fine	None	Absent	Absent	Absent	Absent	Present	Some exudate	No	No	Yes	No		TDLU	Absent	Absent	Absent	Absent
176	0	DCIS	TDLU/Terminal lob.	Low	Solid	Solid	Polarized w/rosettes	None	1	Not visible	Fine	None	Absent	Absent	Absent	Absent	Absent	Some exudate	No	No	Yes	No		TDLU	Absent	Absent	Absent	Absent
177	1	DCIS	TDLU/Terminal lob.	Low	Solid	Solid	Polarized w/rosettes	None	1	Not visible	Fine	None	Absent	Absent	Absent	Absent	Absent	Some exudate	No	No	Yes	No		TDLU	Absent	Absent	Absent	Absent
180	1	Hyperplasia	Duct			Absent																		Duct
88a	0	DCIS	TDLU	Intermediate	Non_solid	Solid	Polarized w/rosettes	None	2	Not visible	Fine	Nuclear	Absent	Absent	Absent	Present	Absent		No	No	Yes	No	Not shared by H&E and ISS image	TDLU	Present	Present	Absent	Absent
88b	0	DCIS	TDLU/Terminal lob.	Low	Solid	Solid	Polarized w/rosettes	None	1	Not visible	Fine	Nuclear	Absent	Absent	Absent	Present	Absent	Very small necroses. Smaller and more monotonous nuclei, less vacuoles	No	No	Yes	No		TDLU	Present	Absent	Absent	Absent

## Sheet: C. P1-D2 Histo_details
verified_id	single_unit_in_mutISS	Epithelial cells	Anatomic structure	Grade	growth_pattern_diff	Growth pattern	Cell orientation	Mitotic activity	Nuclear pleomorphism	Nucleoli	Chromatin structure	Vacuoli	Periductal fibrosis	Lymphocyte infiltrate, stroma	Lymphocyte infiltrate, tumor	Necrosis	Calcifications	Comment	Anatomical position	Necrosis focal	Necrosis central	Lymph. infiltrate, tumor	Lymph. infiltrate, stroma
0	1	DCIS	TDLU	Intermediate	Non_solid	Solid	Polarized w/rosettes	None	2	Not visible	Fine	Nuclear	Absent	Subtle	Absent	Present	Absent	Also macrophages	TDLU	Present	Absent	Absent	Present
2	1	DCIS	TDLU/terminal lobuli	Low	Solid	Solid	Polarized w/rosettes	None	1	Not visible	Fine	None	Absent	Subtle	Absent	Absent	Absent	Exudate with some necrotic cells	TDLU	Absent	Absent	Absent	Present
3	1	DCIS	TDLU/terminal lobuli	Low	Solid	Solid	Polarized w/rosettes	None	1	Not visible	Fine	None	Absent	Subtle	Absent	Absent	Absent	Exudate with some necrotic cells	TDLU	Absent	Absent	Absent	Present
4	1	DCIS	TDLU/terminal lobuli	Low	Solid	Solid	Polarized w/rosettes	None	1	Not visible	Fine	None	Absent	Subtle	Absent	Absent	Absent	Exudate with some necrotic cells	TDLU	Absent	Absent	Absent	Present
17	1	DCIS	TDLU/terminal lobuli	Low	Solid	Solid	Polarized w/rosettes	None	1	Not visible	Fine	None	Absent	Absent	Absent	Absent	Absent	Exudate with some necrotic cells	TDLU	Absent	Absent	Absent	Absent
18	1	DCIS	Duct	Intermediate	Non_solid	Solid	Polarized	None	2	Not visible	Fine	Nuclear	Absent	Prominent	Absent	Present	Absent		Duct	Present	Present	Absent	Present
19	1	DCIS	Duct	Intermediate	Solid	Solid	Polarized	None	2	Not visible	Fine	Nuclear	Absent	Prominent	Absent	Present	Present		Duct	Present	Absent	Absent	Present
20	0	DCIS	Terminal lobuli	Intermediate	Solid	Solid	Polarized w/rosettes	None	2	Not visible	Fine	None	Absent	Prominent	Absent	Absent	Absent	Pleomorphism between 1 and 2.	TDLU	Absent	Absent	Absent	Present
29	1	DCIS	TDLU/terminal lobuli	Low	Solid	Solid	Polarized w/rosettes	None	1	Not visible	Fine	None	Absent	Absent	Absent	Absent	Absent	Exudate with some necrotic cells	TDLU	Absent	Absent	Absent	Absent
30	1	DCIS	TDLU/terminal lobuli	Intermediate	Non_solid	Solid	Polarized w/rosettes	None	2	Not visible	Fine	Nuclear	Absent	Subtle	Absent	Absent	Absent	Exudate with some necrotic cells	TDLU	Absent	Absent	Absent	Present
35	1	DCIS	Duct	Intermediate	Non_solid	Solid	Polarized	None	2	Not visible	Fine	Nuclear	Absent	Subtle	Absent	Present	Absent		Duct	Present	Present	Absent	Present
36	1	DCIS	TDLU/terminal lobuli	Intermediate	Non_solid	Solid	Polarized w/rosettes	None	2	Not visible	Fine	Nuclear	Absent	Subtle	Absent	Present	Absent		TDLU	Present	Absent	Absent	Present
37	0	DCIS	TDLU/terminal lobuli	Intermediate	Non_solid	Solid	Polarized w/rosettes	None	2	Not visible	Fine	Nuclear	Absent	Subtle	Absent	Present	Present		TDLU	Present	Absent	Absent	Present
39	1	DCIS	TDLU/terminal lobuli	Intermediate	Non_solid	Solid	Polarized	None	2	Not visible	Fine	Nuclear	Absent	Subtle	Absent	Present	Absent		TDLU	Present	Present	Absent	Present
40	1	DCIS	Terminal lobuli	Intermediate	Solid	Solid	Polarized w/rosettes	None	2	Not visible	Fine	Nuclear	Absent	Subtle	Absent	Absent	Absent	Exudate with some necrotic cells. Pleomorphism between 1 and 2.	TDLU	Absent	Absent	Absent	Present
41	1	DCIS	TDLU/terminal lobuli	Intermediate	Solid	Solid	Polarized	None	2	Not visible	Fine	Nuclear	Absent	Subtle	Absent	Absent	Absent	Exudate with some necrotic cells. Pleomorphism between 1 and 2.	TDLU	Absent	Absent	Absent	Present
42	1	DCIS	TDLU/terminal lobuli	Intermediate	Solid	Solid	Polarized w/rosettes	None	2	Not visible	Fine	None	Absent	Subtle	Absent	Absent	Absent	Exudate with some necrotic cells. Pleomorphism between 1 and 2.	TDLU	Absent	Absent	Absent	Present
43	1	DCIS	Duct	Intermediate	Non_solid	Solid	Polarized w/rosettes	None	2	Not visible	Fine	Nuclear	Absent	Subtle	Absent	Present	Absent		Duct	Present	Absent	Absent	Present
44	1	DCIS	Duct	Intermediate	Non_solid	Solid	Polarized w/rosettes	None	2	Not visible	Fine	Nuclear	Absent	Subtle	Absent	Present	Absent		Duct	Present	Absent	Absent	Present
45	1	DCIS	Duct	Intermediate	Non_solid	Solid	Polarized w/rosettes	None	2	Not visible	Fine	Nuclear	Absent	Subtle	Absent	Present	Absent		Duct	Present	Absent	Absent	Present
46	1	DCIS	TDLU/terminal lobuli	Intermediate	Non_solid	Solid	Polarized w/rosettes	None	2	Not visible	Fine	Nuclear	Absent	Subtle	Absent	Present	Present		TDLU	Present	Absent	Absent	Present
47	1	DCIS	TDLU/terminal lobuli	Intermediate	Solid	Solid	Polarized w/rosettes	None	2	Not visible	Fine	None	Absent	Subtle	Absent	Absent	Absent	Exudate with some necrotic cells. Pleomorphism between 1 and 2.	TDLU	Absent	Absent	Absent	Present
48	1	DCIS	TDLU/terminal lobuli	Intermediate	Non_solid	Solid	Polarized w/rosettes	None	2	Not visible	Fine	Nuclear	Absent	Subtle	Absent	Present	Absent	Exudate with some necrotic cells	TDLU	Present	Absent	Absent	Present
50	1	DCIS	Terminal lobuli	Intermediate	Non_solid	Solid	Polarized w/rosettes	None	2	Not visible	Fine	Nuclear	Absent	Subtle	Absent	Present	Absent		TDLU	Present	Absent	Absent	Present
51	0	DCIS	Terminal lobuli	Intermediate	Non_solid	Solid	Polarized w/rosettes	None	2	Not visible	Fine	Nuclear	Absent	Subtle	Absent	Present	Absent		TDLU	Present	Absent	Absent	Present
54	0	DCIS	Terminal lobuli	Intermediate	Non_solid	Solid	Polarized w/rosettes	None	2	Not visible	Fine	Nuclear	Absent	Subtle	Absent	Absent	Absent	Exudate with some necrotic cells	TDLU	Absent	Absent	Absent	Present
60	1	DCIS	TDLU/terminal lobuli	Intermediate	Non_solid	Solid	Polarized w/rosettes	None	2	Not visible	Fine	Nuclear	Absent	Subtle	Absent	Absent	Absent	Exudate with some necrotic cells	TDLU	Absent	Absent	Absent	Present
62	1	DCIS	TDLU/terminal lobuli	Intermediate	Solid	Solid	Polarized w/rosettes	None	2	Not visible	Fine	Nuclear	Absent	Subtle	Absent	Absent	Absent	Exudate with some necrotic cells	TDLU	Absent	Absent	Absent	Present
67	0	DCIS	Terminal lobuli	Low	Non_solid	Solid	Polarized w/rosettes	None	1	Not visible	Fine	None	Absent	Absent	Absent	Absent	Absent	Exudate with some necrotic cells	TDLU	Absent	Absent	Absent	Absent
68	0	DCIS	Terminal lobuli	Low	Non_solid	Solid	Polarized w/rosettes	None	1	Not visible	Fine	None	Absent	Absent	Absent	Absent	Absent	Exudate with some necrotic cells	TDLU	Absent	Absent	Absent	Absent
69	1	DCIS	TDLU/terminal lobuli	Low	Solid	Solid	Polarized w/rosettes	None	1	Not visible	Fine	None	Absent	Absent	Absent	Absent	Absent	Exudate with some necrotic cells	TDLU	Absent	Absent	Absent	Absent
75	1	DCIS	TDLU	Intermediate	Non_solid	Solid	Polarized	None	2	Not visible	Fine	Nuclear	Absent	Prominent	Absent	Absent	Absent	Exudate with some necrotic cells	TDLU	Absent	Absent	Absent	Present
76	0	DCIS	TDLU/terminal lobuli	Low	Solid	Solid	Polarized w/rosettes	None	1	Not visible	Fine	None	Absent	Absent	Absent	Absent	Absent	Exudate with some necrotic cells	TDLU	Absent	Absent	Absent	Absent
77	0	DCIS	Terminal lobuli	Intermediate	Non_solid	Solid	Polarized w/rosettes	None	2	Not visible	Fine	Nuclear	Absent	Subtle	Absent	Absent	Absent	Exudate	TDLU	Absent	Absent	Absent	Present
81	1	DCIS	Terminal lobuli	Intermediate	Non_solid	Solid	Polarized w/rosettes	None	2	Not visible	Fine	None	Absent	Prominent	Absent	Absent	Present	Exudate, some single-cell necroses.	TDLU	Absent	Absent	Absent	Present
87	1	DCIS	TDLU	Intermediate	Solid	Solid	Polarized	None	2	Not visible	Fine	Nuclear	Absent	Absent	Absent	Absent	Present	Exudate, some single-cell necroses. A small area with possible calcification.	TDLU	Absent	Absent	Absent	Absent
82	0	DCIS	TDLU/terminal lobuli	Intermediate	Non_solid	Solid	Polarized w/rosettes	None	2	Not visible	Fine	Nuclear	Absent	Subtle	Absent	Present	Absent		TDLU	Present	Absent	Absent	Present
89	0	Normal, stroma	Not relevant			Absent								Prominent				Probably an aggregat of lymphocytes, but not TLS.	Not relevant			Prominent	Present
9	0	DCIS	TDLU	Low	Solid	Solid	Polarized w/rosettes	None	1	Not visible	Fine	None	Absent	Absent	Absent	Absent	Absent	Exudate	TDLU	Absent	Absent	Absent	Absent
84	0	DCIS	TDLU/terminal lobuli	Intermediate	Non_solid	Solid	Polarized w/rosettes	None	2	Not visible	Fine	Nuclear	Absent	Prominent	Absent	Absent	Absent	Exudate, some single-cell necroses.	TDLU	Absent	Absent	Absent	Present
85	0	DCIS	Terminal lobuli	Low	Non_solid	Solid	Polarized w/rosettes	None	1	Not visible	Fine	None	Absent	Absent	Absent	Absent	Absent	Exudate with some necrotic cells	TDLU	Absent	Absent	Absent	Absent
86	0	DCIS	Terminal lobuli	Low	Non_solid	Solid	Polarized w/rosettes	None	1	Not visible	Fine	None	Absent	Absent	Absent	Absent	Absent	Exudate with some necrotic cells	TDLU	Absent	Absent	Absent	Absent

## Sheet: D. P1-ER1 Histo_details
verified_id	Epithelial cells	Anatomic structure	Grade	growth_pattern_diff	Growth pattern	Cell orientation	Mitotic activity	Nuclear pleomorphism	Nucleoli	Chromatin structure	Vacuoli	Periductal fibrosis	Lymphocyte infiltrate, stroma	Lymphocyte infiltrate, tumor	Necrosis	Calcifications	Comment	Anatomical position	Necrosis focal	Necrosis central	Lymph. infiltrate, tumor	Lymph. infiltrate, stroma
0	DCIS	Duct	Intermediate	Non_solid	Solid	Unpolarized	None	2	Not visible	Fine	Nuclear	Absent	Subtle	Absent	Absent	Absent	Exudate	Duct	Absent	Absent	Absent	Present
2	DCIS	Duct	Intermediate	Non_solid	Solid	Polarized	None	2	Not visible	Fine	Nuclear	Absent	Prominent	Absent	Present	Absent		Duct	Present	Present	Absent	Present
3	DCIS	Duct	Intermediate	Non_solid	Solid	Polarized w/rosettes	None	2	Not visible	Fine	Nuclear	Absent	Prominent	Absent	Present	Absent		Duct	Present	Present	Absent	Present
4	DCIS	TDLU/terminal lobuli	Intermediate	Non_solid	Solid	Polarized w/rosettes	None	2	Not visible	Fine	Nuclear	Absent	Prominent	Absent	Present	Absent		TDLU	Present	Absent	Absent	Present
5	DCIS	Duct	Intermediate	Non_solid	Solid	Polarized w/rosettes	None	2	Not visible	Fine	None	Absent	Subtle	Absent	Present	Absent	Connected to invasion, see marking	Duct	Absent	Present	Absent	Present
6	DCIS	Duct	Intermediate	Non_solid	Solid	Polarized	None	2	Not visible	Fine	Nuclear	Absent	Prominent	Absent	Present	Absent	Direct connection to new_11	Duct	Absent	Present	Absent	Present
7	Normal, stroma	Vessel			Absent													Vessel
8	Normal, stroma	Vessel			Absent													Vessel
9	Normal, stroma	Not relevant			Absent								Prominent				Lymphocytes, prob. also some IDC	Not relevant			Prominent	Present
15	DCIS	TDLU	Intermediate	Non_solid	Solid	Polarized w/rosettes	None	2	Not visible	Fine	Nuclear	Absent	Prominent	Absent	Absent	Absent		TDLU	Absent	Absent	Absent	Present
16	DCIS	Duct	Intermediate	Non_solid	Solid	Polarized w/rosettes	None	2	Not visible	Fine	Nuclear	Absent	Absent	Absent	Absent	Absent	Direct connected to the duct 3 and probably to 14. Exudate in rosettes.	Duct	Absent	Absent	Absent	Absent
17	DCIS	Duct	Intermediate	Non_solid	Solid	Polarized w/rosettes	None	2	Not visible	Fine	Nuclear	Absent	Absent	Absent	Present	Absent		Duct	Present	Absent	Absent	Absent
18	Normal, stroma	Not relevant			Absent								Prominent				Mainly lymphocytes. An area with DCIS is included (to the left), some IDC and cells to the right	Not relevant			Prominent	Present
19	Normal, stroma	Vessel			Absent													Vessel
20	Normal, stroma	Vessel			Absent													Vessel
21	DCIS	Terminal lobuli	Intermediate	Non_solid	Solid	Polarized w/rosettes	None	2	Not visible	Fine	Nuclear	Absent	Prominent	Absent	Absent	Absent	Exudate	TDLU	Absent	Absent	Absent	Present
22	DCIS	TDLU	Intermediate	Non_solid	Solid	Polarized w/rosettes	None	2	Not visible	Fine	Nuclear	Absent	Subtle	Absent	Absent	Absent	Exudate and a few single-cell necroses	TDLU	Absent	Absent	Absent	Present
23	DCIS	Terminal lobuli	Intermediate	Non_solid	Solid	Polarized w/rosettes	None	2	Not visible	Fine	Nuclear	Absent	Prominent	Absent	Absent	Absent	Exudate	TDLU	Absent	Absent	Absent	Present
40	DCIS	Duct	Intermediate	Non_solid	Solid	Polarized	None	2	Not visible	Fine	Nuclear	Absent	Absent	Absent	Present	Absent	Direct connected to 6	Duct	Present	Absent	Absent	Absent
10_1	Invasive	Not relevant	Intermediate		Mixed	Polarized	None	2	Not visible	Fine	Nuclear	Absent	Prominent	Absent	Present	Absent		Not relevant	Present	Absent	Absent	Present
10_2	Invasive	Not relevant	Intermediate		Mixed	Polarized	None	2	Not visible	Fine	Nuclear	Absent	Prominent	Absent	Present	Absent		Not relevant	Present	Absent	Absent	Present
10_3	Invasive	Not relevant	Intermediate		Mixed	Polarized	None	2	Not visible	Fine	Nuclear	Absent	Prominent	Absent	Present	Absent		Not relevant	Present	Absent	Absent	Present
10_4	Invasive	Not relevant	Intermediate		Mixed	Polarized	None	2	Not visible	Fine	Nuclear	Absent	Prominent	Absent	Present	Absent		Not relevant	Present	Absent	Absent	Present
11_1	Invasive	Not relevant	Intermediate		Mixed	Polarized	None	2	Not visible	Fine	None	Absent	Prominent	Absent	Present	Absent		Not relevant	Present	Absent	Absent	Present
11_2	Invasive	Not relevant	Intermediate		Mixed	Polarized	None	2	Not visible	Fine	None	Absent	Prominent	Absent	Present	Absent		Not relevant	Present	Absent	Absent	Present
11_3	Invasive	Not relevant	Intermediate		Mixed	Polarized	None	2	Not visible	Fine	None	Absent	Prominent	Absent	Present	Absent		Not relevant	Present	Absent	Absent	Present
11_4	Invasive	Not relevant	Intermediate		Mixed	Polarized	None	2	Not visible	Fine	None	Absent	Prominent	Absent	Present	Absent		Not relevant	Present	Absent	Absent	Present
12_1	Invasive	Not relevant	Intermediate		Mixed	Polarized	None	2	Not visible	Fine	None	Absent	Prominent	Absent	Present	Absent		Not relevant	Present	Absent	Absent	Present
12_2	Invasive	Not relevant	Intermediate		Mixed	Polarized	None	2	Not visible	Fine	None	Absent	Prominent	Absent	Present	Absent		Not relevant	Present	Absent	Absent	Present
12_3	Invasive	Not relevant	Intermediate		Mixed	Polarized	None	2	Not visible	Fine	None	Absent	Prominent	Absent	Present	Absent		Not relevant	Present	Absent	Absent	Present
13_1	Invasive	Not relevant	Intermediate		Mixed	Polarized	None	2	Not visible	Fine	None	Absent	Prominent	Absent	Present	Absent	Probably some DCIS groups?	Not relevant	Present	Absent	Absent	Present
13_2	Invasive	Not relevant	Intermediate		Mixed	Polarized	None	2	Not visible	Fine	None	Absent	Prominent	Absent	Present	Absent	Probably some DCIS groups?	Not relevant	Present	Absent	Absent	Present
13_3	Invasive	Not relevant	Intermediate		Mixed	Polarized	None	2	Not visible	Fine	None	Absent	Prominent	Absent	Present	Absent	Probably some DCIS groups?	Not relevant	Present	Absent	Absent	Present
14_1	Invasive	Not relevant	Intermediate		Mixed	Polarized	None	2	Not visible	Fine	None	Absent	Prominent	Absent	Absent	Absent		Not relevant	Absent	Absent	Absent	Present
14_2	Invasive	Not relevant	Intermediate		Mixed	Polarized	None	2	Not visible	Fine	None	Absent	Prominent	Absent	Absent	Absent		Not relevant	Absent	Absent	Absent	Present
24_1	Invasive	Not relevant	Intermediate		Mixed	Polarized	None	2	Not visible	Fine	Nuclear	Absent	Prominent	Absent	Present	Absent		Not relevant	Present	Absent	Absent	Present
24_2	Invasive	Not relevant	Intermediate		Mixed	Polarized	None	2	Not visible	Fine	Nuclear	Absent	Prominent	Absent	Present	Absent		Not relevant	Present	Absent	Absent	Present
25_1	Invasive	Not relevant	Intermediate		Mixed	Polarized	None	2	Not visible	Fine	Nuclear	Absent	Prominent	Absent	Absent	Absent		Not relevant	Absent	Absent	Absent	Present
25_2	Invasive	Not relevant	Intermediate		Mixed	Polarized	None	2	Not visible	Fine	Nuclear	Absent	Prominent	Absent	Absent	Absent		Not relevant	Absent	Absent	Absent	Present
25_3	Invasive	Not relevant	Intermediate		Mixed	Polarized	None	2	Not visible	Fine	Nuclear	Absent	Prominent	Absent	Absent	Absent		Not relevant	Absent	Absent	Absent	Present
25_4	Invasive	Not relevant	Intermediate		Mixed	Polarized	None	2	Not visible	Fine	Nuclear	Absent	Prominent	Absent	Absent	Absent		Not relevant	Absent	Absent	Absent	Present

## Sheet: E. P1-ER2 Histo_details
verified_id	Epithelial cells	Anatomic structure	Grade	growth_pattern_diff	Growth pattern	Cell orientation	Mitotic activity	Nuclear pleomorphism	Nucleoli	Chromatin structure	Vacuoli	Periductal fibrosis	Lymphocyte infiltrate, stroma	Lymphocyte infiltrate, tumor	Necrosis	Calcifications	Comment	Anatomical position	Necrosis focal	Necrosis central	Lymph. infiltrate, tumor	Lymph. infiltrate, stroma
0	DCIS	TDLU/terminal lobuli	Intermediate	Solid	Solid	Polarized	None	2	Not visible	Fine	Nuclear	Absent	Subtle	Absent	Absent	Present	Some exudate in rosettes, not true necrosis.	TDLU	Absent	Absent	Absent	Present
1	DCIS	TDLU	Intermediate	Non_solid	Solid	Polarized w/rosettes	None	2	Not visible	Fine	Nuclear	Absent	Subtle	Absent	Absent	Absent	Excudate, some single-cell necroses	TDLU	Absent	Absent	Absent	Present
4	DCIS	Duct	Intermediate	Non_solid	Solid	Polarized	None	2	Not visible	Fine	None	Absent	Subtle	Absent	Present	Absent	Lots of secration/bubbly cytoplasm	Duct	Present	Present	Absent	Present
5	DCIS	TDLU	Intermediate	Non_solid	Solid	Polarized w/rosettes	Sparse	2	Not visible	Fine	None	Absent	Absent	Absent	Absent	Absent	Exudate	TDLU	Absent	Absent	Absent	Absent
6	DCIS	TDLU	Intermediate	Non_solid	Solid	Polarized w/rosettes	Sparse	2	Not visible	Fine	Nuclear	Absent	Absent	Absent	Absent	Absent	Exudate	TDLU	Absent	Absent	Absent	Absent
7	DCIS	TDLU/terminal lobuli	Intermediate	Non_solid	Solid	Polarized w/rosettes	None	2	Not visible	Fine	None	Absent	Subtle	Absent	Present	Absent	Central in the largest (TDLU pobably), exudate in rosettes	TDLU	Absent	Present	Absent	Present
8	DCIS	Duct	Intermediate	Non_solid	Solid	Polarized w/rosettes	None	2	Not visible	Fine	None	Absent	Subtle	Absent	Present	Absent	Lots of secration/bubbly cytoplasm	Duct	Absent	Present	Absent	Present
9	DCIS	Duct	Intermediate	Non_solid	Solid	Polarized w/rosettes	None	2	Not visible	Fine	None	Absent	Subtle	Absent	Present	Absent	Lots of secration/bubbly cytoplasm	Duct	Absent	Present	Absent	Present
10	DCIS	Duct	Intermediate	Non_solid	Solid	Polarized w/rosettes	Sparse	2	Not visible	Fine	Nuclear	Absent	Absent	Absent	Present	Absent	Some secration/bubbly cytoplasm	Duct	Absent	Present	Absent	Absent
11	DCIS	Duct	Intermediate	Solid	Solid	Polarized	None	2	Not visible	Fine	Nuclear	Absent	Subtle	Absent	Absent	Absent		Duct	Absent	Absent	Absent	Present
12	DCIS	Duct	Intermediate	Solid	Solid	Polarized	None	2	Not visible	Fine	Nuclear	Absent	Subtle	Absent	Absent	Absent		Duct	Absent	Absent	Absent	Present
13	DCIS	Duct	Intermediate	Solid	Solid	Polarized	None	2	Not visible	Fine	Nuclear	Absent	Subtle	Absent	Absent	Absent		Duct	Absent	Absent	Absent	Present
14	DCIS	Duct	Intermediate	Non_solid	Solid	Polarized w/rosettes	None	2	Not visible	Fine	Nuclear	Absent	Subtle	Absent	Absent	Absent	Exudate	Duct	Absent	Absent	Absent	Present
15	Normal, stroma	Not relevant			Absent								Subtle					Not relevant			Subtle	Present
16	Normal, epithelium	Duct			Absent								Subtle				Dilated ducts	Duct			Subtle	Present
23	DCIS	TDLU/terminal lobuli	Intermediate	Solid	Solid	Polarized	None	2	Not visible	Fine	None	Absent	Absent	Absent	Absent	Absent	Exudate	TDLU	Absent	Absent	Absent	Absent
24	DCIS	TDLU	Intermediate	Solid	Solid	Polarized w/rosettes	None	2	Not visible	Fine	Nuclear	Absent	Absent	Absent	Present	Present	Exudate, some single-cell necrosis	TDLU	Present	Absent	Absent	Absent
25	DCIS	Duct	Intermediate	Non_solid	Solid	Polarized	None	2	Not visible	Fine	Nuclear	Absent	Subtle	Absent	Present	Absent		Duct	Absent	Present	Absent	Present
26	DCIS	Duct	Intermediate	Non_solid	Solid	Polarized	Sparse	2	Not visible	Fine	Nuclear	Absent	Subtle	Absent	Absent	Absent	Some single cell necrosis	Duct	Absent	Absent	Absent	Present
27	DCIS	Duct	Intermediate	Non_solid	Solid	Unpolarized	None	2	Not visible	Fine	Nuclear	Absent	Absent	Absent	Absent	Absent	Degeneratet stroma	Duct	Absent	Absent	Absent	Absent
30	DCIS	Duct	Intermediate	Non_solid	Solid	Polarized w/rosettes	None	2	Not visible	Fine	None	Absent	Subtle	Absent	Present	Absent	Lots of secration/bubbly cytoplasm	Duct	Absent	Present	Absent	Present
31	DCIS	Duct	Intermediate	Non_solid	Solid	Polarized w/rosettes	None	2	Not visible	Fine	Nuclear	Subtle	Absent	Absent	Absent	Absent	Degeneratet stroma	Duct	Absent	Absent	Absent	Absent
32	DCIS	Duct	Intermediate	Non_solid	Solid	Polarized w/rosettes	None	2	Not visible	Fine	Nuclear	Subtle	Absent	Absent	Absent	Absent	Degeneratet stroma	Duct	Absent	Absent	Absent	Absent
17_1	Invasive	Not relevant	Intermediate		Mixed	Polarized	Sparse	2	Not visible	Fine	Nuclear	Absent	Prominent	Absent	Absent	Absent		Not relevant	Absent	Absent	Absent	Present
17_2	Invasive	Not relevant	Intermediate		Mixed	Polarized	Sparse	2	Not visible	Fine	Nuclear	Absent	Prominent	Absent	Absent	Absent		Not relevant	Absent	Absent	Absent	Present
17_3	Invasive	Not relevant	Intermediate		Mixed	Polarized	Sparse	2	Not visible	Fine	Nuclear	Absent	Prominent	Absent	Absent	Absent		Not relevant	Absent	Absent	Absent	Present
18_1	Invasive	Not relevant	Intermediate		Mixed	Polarized	Sparse	2	Not visible	Fine	None	Absent	Prominent	Absent	Absent	Absent		Not relevant	Absent	Absent	Absent	Present
18_2	Invasive	Not relevant	Intermediate		Mixed	Polarized	Sparse	2	Not visible	Fine	None	Absent	Prominent	Absent	Absent	Absent		Not relevant	Absent	Absent	Absent	Present
18_3	Invasive	Not relevant	Intermediate		Mixed	Polarized	Sparse	2	Not visible	Fine	None	Absent	Prominent	Absent	Absent	Absent		Not relevant	Absent	Absent	Absent	Present
18_4	Invasive	Not relevant	Intermediate		Mixed	Polarized	Sparse	2	Not visible	Fine	None	Absent	Prominent	Absent	Absent	Absent		Not relevant	Absent	Absent	Absent	Present
19_1	Invasive	Not relevant	Intermediate		Mixed	Polarized	Sparse	2	Not visible	Fine	None	Absent	Subtle	Absent	Present	Absent		Not relevant	Present	Absent	Absent	Present
19_2	Invasive	Not relevant	Intermediate		Mixed	Polarized	Sparse	2	Not visible	Fine	None	Absent	Subtle	Absent	Present	Absent		Not relevant	Present	Absent	Absent	Present
20_1	Invasive	Not relevant	Intermediate		Stranded	Polarized	Sparse	2	Not visible	Fine	Nuclear	Absent	Prominent	Absent	Absent	Absent	Some groups might be DCIS?	Not relevant	Absent	Absent	Absent	Present
20_2	Invasive	Not relevant	Intermediate		Stranded	Polarized	Sparse	2	Not visible	Fine	Nuclear	Absent	Prominent	Absent	Absent	Absent	Some groups might be DCIS?	Not relevant	Absent	Absent	Absent	Present
20_3	Invasive	Not relevant	Intermediate		Stranded	Polarized	Sparse	2	Not visible	Fine	Nuclear	Absent	Prominent	Absent	Absent	Absent	Some groups might be DCIS?	Not relevant	Absent	Absent	Absent	Present
21_1	Invasive	Not relevant	Intermediate		Stranded	Unpolarized	Sparse	2	Not visible	Fine	None	Absent	Prominent	Absent	Absent	Absent		Not relevant	Absent	Absent	Absent	Present
21_2	Invasive	Not relevant	Intermediate		Stranded	Unpolarized	Sparse	2	Not visible	Fine	None	Absent	Prominent	Absent	Absent	Absent		Not relevant	Absent	Absent	Absent	Present
21_3	Invasive	Not relevant	Intermediate		Stranded	Unpolarized	Sparse	2	Not visible	Fine	None	Absent	Prominent	Absent	Absent	Absent		Not relevant	Absent	Absent	Absent	Present
22_1	Invasive	Not relevant	Intermediate		Stranded	Unpolarized	Sparse	2	Not visible	Fine	Nuclear	Absent	Subtle	Absent	Absent	Absent		Not relevant	Absent	Absent	Absent	Present
22_2	Invasive	Not relevant	Intermediate		Stranded	Unpolarized	Sparse	2	Not visible	Fine	Nuclear	Absent	Subtle	Absent	Absent	Absent		Not relevant	Absent	Absent	Absent	Present
22_3	Invasive	Not relevant	Intermediate		Stranded	Unpolarized	Sparse	2	Not visible	Fine	Nuclear	Absent	Subtle	Absent	Absent	Absent		Not relevant	Absent	Absent	Absent	Present
22_4	Invasive	Not relevant	Intermediate		Stranded	Unpolarized	Sparse	2	Not visible	Fine	Nuclear	Absent	Subtle	Absent	Absent	Absent		Not relevant	Absent	Absent	Absent	Present
28_1	Hyperplasia	Terminal lobuli			Absent								Prominent					TDLU			Prominent	Present
28_2	Hyperplasia	Terminal lobuli			Absent								Prominent					TDLU			Prominent	Present
28_3	Hyperplasia	Terminal lobuli			Absent								Prominent					TDLU			Prominent	Present
3_1	DCIS	TDLU	Intermediate	Non_solid	Solid	Polarized	None	2	Not visible	Fine	Nuclear	Absent	Subtle	Absent	Present	Absent	And exudate and probably macrophages. Area with microinvasion?	TDLU	Present	Absent	Absent	Present
3_2	DCIS	TDLU	Intermediate	Non_solid	Solid	Polarized	None	2	Not visible	Fine	Nuclear	Absent	Subtle	Absent	Present	Absent	And exudate and probably macrophages. Area with microinvasion?	TDLU	Present	Absent	Absent	Present
					Absent

## Sheet: F. P2-TN1 Histo_details
Area#	Epithelial cells	Anatomic structure	Lymphocyte infiltrate, stroma	Lymphocyte infiltrate, tumor	TC, type 3%	TC, type 2%	TC, type 1%	NormEpithel%	Stroma%	Lymohocytes%	Comment	Anatomical position
im_1	Normal, stroma	Not relevant	Prominent		0	0	0	0	5	95	Germinal center, TLS	Not relevant
im_2	Normal, stroma	Not relevant	Prominent		0	0	0	0	5	95	Lymphocytes	Not relevant
im_3	Normal, stroma	Not relevant	Subtle		0	0	0	0	90	10	Macrophages	Not relevant
Tc1_r1	DCIS	Duct	Prominent	Subtle	0	0	50	0	20	30		Duct
Tc1_r2	DCIS	Duct	Subtle	Subtle	0	0	65	0	20	15		Duct
Tc1_r3	DCIS	Duct	Subtle	Subtle	0	0	65	0	20	15		Duct
Tc1_r4	DCIS	Duct	Prominent	Prominent	0	0	55	0	10	35		Duct
Tc2_r1	Invasive	Not relevant	Subtle	Subtle	10	40	20	0	15	15		Not relevant
Tc2_r2	Invasive	Not relevant	Subtle	Subtle	0	60	0	0	25	15		Not relevant
Tc2_r3	Invasive	Not relevant	Subtle	Subtle	0	65	0	0	20	15		Not relevant
Tc2_r4	Invasive	Not relevant	Prominent	Prominent	0	50	0	0	20	30		Not relevant
Tc2_r5	Invasive	Not relevant	Prominent	Subtle	0	55	0	0	15	30		Not relevant
Tc2_r6	Invasive	Not relevant	Subtle	Subtle	0	65	0	0	25	10		Not relevant
Tc2_r7	Invasive	Not relevant	Subtle	Subtle	0	65	0	0	25	10		Not relevant
Tc2_r8	Invasive	Not relevant	Subtle	Subtle	0	35	0	0	25	40		Not relevant
Tc2_r9	Invasive	Not relevant	Prominent	Subtle	0	45	0	0	20	35		Not relevant
Tc2_r10	Invasive	Not relevant	Prominent	Subtle	0	55	0	0	15	30		Not relevant
Tc2_r11	Invasive	Not relevant	Prominent	Prominent	0	50	0	0	20	30		Not relevant
Tc2_r12	Invasive	Not relevant	Prominent	Prominent	0	50	0	0	20	30		Not relevant
Tc3_r1	Invasive	Not relevant	Prominent	Prominent	35	10	0	0	10	45		Not relevant
Tc3_r2	Invasive	Not relevant	Prominent	Prominent	40	0	0	0	30	30		Not relevant
Tc3_r3	Invasive	Not relevant	Prominent	Prominent	40	0	0	0	30	30		Not relevant
Tc3_r4	Invasive	Not relevant	Prominent	Prominent	60	0	0	0	10	30		Not relevant
Tc3_r5	Invasive	Not relevant	Prominent	Prominent	40	0	0	0	30	30		Not relevant
Tc3_r6	Invasive	Not relevant	Prominent	Subtle	30	20	0	0	30	20		Not relevant
Tc3_r7	Invasive	Not relevant	Prominent	Prominent	60	0	0	0	10	30		Not relevant
Tc3_r8	Invasive	Not relevant	Prominent	Prominent	50	10	0	0	20	20		Not relevant
Tc3_r9	Invasive	Not relevant	Prominent	Prominent	60	0	0	0	10	30		Not relevant
Tc3_r10	Invasive	Not relevant	Prominent	Prominent	60	0	0	0	10	30		Not relevant
Tc3_r11	Invasive	Not relevant	Prominent	Prominent	70	0	0	0	10	20		Not relevant
Tc3_r12	Invasive	Not relevant	Prominent	Prominent	60	0	0	0	20	20		Not relevant
Tc3_r13	Invasive	Not relevant	Prominent	Prominent	60	0	0	0	20	20		Not relevant
Tc3_r14	Invasive	Not relevant	Prominent	Prominent	50	10	0	0	20	20		Not relevant
Tc3_r15	Invasive	Not relevant	Prominent	Prominent	40	0	0	0	20	40		Not relevant
Tc3_r16	Invasive	Not relevant	Prominent	Prominent	40	10	0	0	20	30		Not relevant
Tc3_r17	Invasive	Not relevant	Prominent	Prominent	40	0	0	0	30	30		Not relevant
Tc3_r18	Invasive	Not relevant	Prominent	Prominent	50	10	0	0	10	30		Not relevant
Tc3_r19	Invasive	Not relevant	Prominent	Prominent	40	10	0	0	20	30		Not relevant
Tc3_r20	Invasive	Not relevant	Prominent	Prominent	20	30	0	0	20	30		Not relevant
vessel_r1	Normal, stroma	Vessel	Subtle	Subtle	0	5	0	0	80	15		Vessel
vessel_r2	Normal, stroma	Vessel	Subtle	Subtle	0	0	0	0	85	15		Vessel
vessel_r3	Normal, stroma	Vessel	Subtle	Subtle	0	0	0	0	85	15		Vessel

## Sheet: G. Growth_patterns_P2-TN1_P2-LN
P2-LN1 growth patterns
Colour	Name	Definiton	CK
Dark blue	MC1	Metastatic cells in sinousoidal structures	Weak
Turquise	MC2	Metastatic cells surrounding lymphoicytes; probably germinal centers. Often grous of cells	Strong
Green	MC3	Metastatic cells more dispersed/minor groups, no eviden clusters of lymfocytes	Strong
Pink	MC4	Groups of cellss similar to MC1 but no evident vessle wall structure	Weak
Yellow	CA1	Capsule area, very few/no metastatic cells	Negative
Red	SA1	Stromal area, very few/no metastatic cells. Lymphocyte number varies	Negative
P2-TN1 growth patterns
Black	TC1	Dilated and branched ductal structures, prob. DCIS. Single layer small cells, small nuclei with dense chromatin.
Turquise	TC2	Invasive tumor cells, intermediate size nuclei, dense chromatin, glandular structures / strands
Dark blue	TC3	Invasive tumor cells, large, pleomorph nuclei, not oriented, sheets / strands
P2_LN1Epithelial cells	pan-CK
MC1	Weak
CA1	Negative
SA1	Negative
MC4	Weak
CA1	Negative
MC1	Weak
MC2	Strong
MC3	Strong
MC2	Strong
MC3	Strong
MC3	Strong
MC2	Strong
MC2	Strong
MC3	Strong
MC3	Strong
MC2	Strong
MC1	Weak
MC3	Strong
MC2	Strong
CA1	Negative
MC2	Strong
MC2	Strong
MC3	Strong
MC1	Weak
MC1	Weak
MC3	Strong
CA1	Negative
MC1	Weak
MC2	Strong
MC3	Strong
MC3	Strong
MC2	Strong
SA1	Negative
MC3	Strong
MC2	Strong
MC2	Strong
MC3	Strong
MC4	Weak
MC2	Strong
MC3	Strong
MC4	Weak
MC1	Weak
MC2	Strong
MC2	Strong
MC1	Weak
MC3	Strong
MC2	Strong
MC3	Strong
MC3	Strong
MC2	Strong
MC1	Weak
SA1	Negative
MC3	Strong
SA1	Negative
SA1	Negative
MC3	Strong
MC1	Weak
CA1	Negative
CA1	Negative
MC1	Weak
CA1	Negative
CA1	Negative
CA1	Negative
MC3	Strong
MC2	Strong
MC2	Strong
SA1	Negative
MC3	Strong
MC3	Strong
MC4	Weak
MC4	Weak
MC3	Strong
MC3	Strong
MC2	Strong
MC3	Strong
MC3	Strong
MC4	Weak
MC1	Weak
MC3	Strong
MC1	Weak

## Sheet: H. qupath_IHC
Protein	Antibody	tissue	id	WGS_sample	Negative cells	Positive cells	Total cells
Ki-67	DakoCytomation, cat#M7240, mouse monoclonal, clone: MIB-1	P1_ER1	ER1_DCIS_c4_lo0001	PD9694a_lo0001	787	58	845
Ki-67	DakoCytomation, cat#M7240, mouse monoclonal, clone: MIB-1	P1_ER1	ER1_Inv_c6_lo0010	PD9694a_lo0010	669	446	1115
Ki-67	DakoCytomation, cat#M7240, mouse monoclonal, clone: MIB-1	P1_ER1	ER1_DCIS_c6_lo0011	PD9694a_lo0011	263	216	479
Ki-67	DakoCytomation, cat#M7240, mouse monoclonal, clone: MIB-1	P1_ER1	ER1_Inv_c6_lo0017	PD9694a_lo0017	554	455	1009
Ki-67	DakoCytomation, cat#M7240, mouse monoclonal, clone: MIB-1	P1_ER2	ER2_DCIS_c5_lo0001	PD9694c_lo0001	845	41	886
Ki-67	DakoCytomation, cat#M7240, mouse monoclonal, clone: MIB-1	P1_ER2	ER2_Inv_c5_lo0005	PD9694c_lo0005	1145	141	1286
Ki-67	DakoCytomation, cat#M7240, mouse monoclonal, clone: MIB-1	P1_ER2	ER2_Inv_c5_lo0006	PD9694c_lo0006	1227	173	1400
Ki-67	DakoCytomation, cat#M7240, mouse monoclonal, clone: MIB-1	P1_ER2	ER2_DCIS_c3_lo0012	PD9694c_lo0012	968	19	987
Ki-67	DakoCytomation, cat#M7240, mouse monoclonal, clone: MIB-1	P1_ER2	ER2_Inv_c5_lo0019	PD9694c_lo0019	979	75	1054
Ki-67	DakoCytomation, cat#M7240, mouse monoclonal, clone: MIB-1	P1_ER2	ER2_DCIS_c5_lo0020	PD9694c_lo0020	389	25	414
Ki-67	DakoCytomation, cat#M7240, mouse monoclonal, clone: MIB-1	P1_ER2	ER2_ahyp_c0_lo0007	PD9694c_lo0007	170	2	172
PR	DakoCytomation, cat# M3569, mouse monoclonal, clone:PgR636	P1_ER2	ER2_DCIS_c5_lo0001	PD9694c_lo0001	891	821	1712
PR	DakoCytomation, cat# M3569, mouse monoclonal, clone:PgR636	P1_ER2	ER2_Inv_c5_lo0005	PD9694c_lo0005	1632	1310	2942
PR	DakoCytomation, cat# M3569, mouse monoclonal, clone:PgR636	P1_ER2	ER2_Inv_c5_lo0006	PD9694c_lo0006	1084	1067	2151
PR	DakoCytomation, cat# M3569, mouse monoclonal, clone:PgR636	P1_ER2	ER2_DCIS_c3_lo0012	PD9694c_lo0012	1744	1	1745
PR	DakoCytomation, cat# M3569, mouse monoclonal, clone:PgR636	P1_ER2	ER2_Inv_c5_lo0019	PD9694c_lo0019	832	512	1344
PR	DakoCytomation, cat# M3569, mouse monoclonal, clone:PgR636	P1_ER2	ER2_DCIS_c5_lo0020	PD9694c_lo0020	501	230	731
ER2	Abcam Anti-PTEN antibody [EPR22636-122] (ab267787) 1:500 pc	P1_ER2	ER2_DCIS_c5_lo0001	PD9694c_lo0001	28	869	897
ER2	Abcam Anti-PTEN antibody [EPR22636-122] (ab267787) 1:500 pc	P1_ER2	ER2_Inv_c5_lo0005	PD9694c_lo0005	39	728	767
ER2	Abcam Anti-PTEN antibody [EPR22636-122] (ab267787) 1:500 pc	P1_ER2	ER2_Inv_c5_lo0006	PD9694c_lo0006	66	841	907
ER2	Abcam Anti-PTEN antibody [EPR22636-122] (ab267787) 1:500 pc	P1_ER2	ER2_ahyp_c0_lo0007	PD9694c_lo0007	213	2	215
ER2	Abcam Anti-PTEN antibody [EPR22636-122] (ab267787) 1:500 pc	P1_ER2	ER2_DCIS_c3_lo0012	PD9694c_lo0012	462	755	1217
ER2	Abcam Anti-PTEN antibody [EPR22636-122] (ab267787) 1:500 pc	P1_ER2	ER2_Inv_c5_lo0019	PD9694c_lo0019	32	381	413
ER2	Abcam Anti-PTEN antibody [EPR22636-122] (ab267787) 1:500 pc	P1_ER2	ER2_DCIS_c5_lo0020	PD9694c_lo0020	51	469	520
