# Supplementary material for: Spatial genomics maps the structure, nature and evolution of cancer clones
Source: Nature. 2022 Nov 9;611(7936):594–602. doi: 10.1038/s41586-022-05425-2 (PMC9668746; doi:10.1038/s41586-022-05425-2)
Supplement: Supplementary file 7 — BaSISS and ISS performance metrics. [file 41586_2022_5425_MOESM7_ESM.xlsx]

## Sheet: A. BaSISS signal summary
	Coverage
Target	P1-ER1	P1-ER2	P1-D1	P1-D2	P1-D3		Whole case
AMZ1	8293	3912	10288	3667	593		26753
AP3B22	353	202	585	122	148		1410
ARHGEF28	1442	1148	4928	1322	367		9207
CCDC105	45	55	153	23	26		302
CKAP5	1672	2709	8565	2482	465		15893
CREBBP	4516	3693	15217	6138	1411		30975
DENND1A	2612	3745	9962	1767	804		18890
DSEL	563	978	653	174	92		2460
EMILIN2	739	521	1090	403	465		3218
FGFR1	69874	24297	151694	47354	9358		302577
FZD4	1501	1140	2504	571	196		5912
KCNT1	399	378	1496	510	128		2911
KIAA0652	4458	4014	13447	4931	1497		28347
KIF14	1594	722	573	172	60		3121
LRP1B	1002	3787	4510	759	279		10337
NOB1	1370	1237	5804	1298	404		10113
OXSM	1236	771	2529	658	170		5364
PLXNA2	4817	5634	10032	1645	807		22935
PQLC2	1502	1169	4293	1430	329		8723
PTEN1	8436	6953	13380	8150	3323		40242
PTEN2	1421	265	1107	420	133		3346
RELA	4179	3928	15732	4367	1261		29467
SF3B1	4238	3553	10050	3814	1579		23234
STUB1	7926	6015	22652	6895	1274		44762
TMEM8A	8664	8437	18511	7407	1764		44783
ZNF468	59753	57845	338402	98704	19668		574372
Median target coverage by sample	1633	3131	7184.5	1537.5	465	Median target coverage by case	13951
Mean target coverage by sample	7564.37	5564.41	25012.6	7656.31	1792.35	Case total	48832.8
total BaSISS targetcoverage	202605	147108	668157	205183	46601	1269654	1269654
	TN1	TN2	LN1		whole case
CACNB1	502	570	2150		3222
COX19	308	268	435		1011
ERBB2	4746	8835	43088		56669
PLXNA1	1864	3069	2130		7063
RPL37A	23315	17671	38976		79962
TP53	634	619	1908		3161
Median target coverage by sample	1249	1844	2140		5142.5
Mean target coverage by sample	5228.17	5172	14781.2	Case total	25181.3
total BaSISS targetcoverage	31369	31032	88687	151088

## Sheet: B. BaSISS_target_coverage
gene	mutated_allele_counts	wildtype_allele_counts	target_coverage	case	dataset
CACNB1ex9-ex10	NA	327	327	P2-TN1	original
CACNB1intr10-ex10	169	NA	169	P2-TN1	original
COX19	109	199	308	P2-TN1	original
ERBB2	4500	246	4746	P2-TN1	original
PLXNA1	825	1039	1864	P2-TN1	original
RPL37A	1613	21702	23315	P2-TN1	original
TP53	113	521	634	P2-TN1	original
CACNB1ex9-ex10	NA	220	220	P2-TN2	original
CACNB1intr10-ex10	343	NA	343	P2-TN2	original
COX19	113	155	268	P2-TN2	original
ERBB2	8486	349	8835	P2-TN2	original
PLXNA1	1224	1845	3069	P2-TN2	original
RPL37A	273	17398	17671	P2-TN2	original
TP53	293	326	619	P2-TN2	original
CACNB1ex9-ex10	NA	1473	1473	P2-LN1	original
CACNB1intr10-ex10	540	NA	540	P2-LN1	original
COX19	96	339	435	P2-LN1	original
ERBB2	19593	23495	43088	P2-LN1	original
PLXNA1	504	1626	2130	P2-LN1	original
RPL37A	379	38597	38976	P2-LN1	original
TP53	211	1697	1908	P2-LN1	original
AMZ1	215	8078	8293	P1-ER1	original
AP3B22	32	321	353	P1-ER1	original
ARHGEF28	281	1161	1442	P1-ER1	original
CCDC105	13	32	45	P1-ER1	original
CKAP5	55	1617	1672	P1-ER1	original
CREBBP	674	3842	4516	P1-ER1	original
DENND1A	964	1648	2612	P1-ER1	original
DSEL	4	559	563	P1-ER1	original
EMILIN2	68	671	739	P1-ER1	original
FGFR1	NA	69874	69874	P1-ER1	original
FZD4	1093	408	1501	P1-ER1	original
KCNT1	161	238	399	P1-ER1	original
KIAA0652	38	4420	4458	P1-ER1	original
KIF14	160	1434	1594	P1-ER1	original
LRP1B	214	788	1002	P1-ER1	original
NOB1	702	668	1370	P1-ER1	original
OXSM	855	381	1236	P1-ER1	original
PLXNA2	214	4603	4817	P1-ER1	original
PQLC2	400	1102	1502	P1-ER1	original
PTEN1	166	8270	8436	P1-ER1	original
PTEN2	1072	349	1421	P1-ER1	original
RELA	379	3800	4179	P1-ER1	original
SF3B1	590	3648	4238	P1-ER1	original
STUB1	2706	5220	7926	P1-ER1	original
TMEM8A	648	8016	8664	P1-ER1	original
ZNF468	1138	58615	59753	P1-ER1	original
AMZ1	716	3196	3912	P1-ER2	original
AP3B22	40	162	202	P1-ER2	original
ARHGEF28	280	868	1148	P1-ER2	original
CCDC105	15	40	55	P1-ER2	original
CKAP5	1750	959	2709	P1-ER2	original
CREBBP	535	3158	3693	P1-ER2	original
DENND1A	92	3653	3745	P1-ER2	original
DSEL	364	614	978	P1-ER2	original
EMILIN2	66	455	521	P1-ER2	original
FGFR1	NA	24297	24297	P1-ER2	original
FZD4	719	421	1140	P1-ER2	original
KCNT1	119	259	378	P1-ER2	original
KIAA0652	131	3883	4014	P1-ER2	original
KIF14	269	453	722	P1-ER2	original
LRP1B	1346	2441	3787	P1-ER2	original
NOB1	761	476	1237	P1-ER2	original
OXSM	534	237	771	P1-ER2	original
PLXNA2	687	4947	5634	P1-ER2	original
PQLC2	379	790	1169	P1-ER2	original
PTEN1	2432	4521	6953	P1-ER2	original
PTEN2	28	237	265	P1-ER2	original
RELA	369	3559	3928	P1-ER2	original
SF3B1	541	3012	3553	P1-ER2	original
STUB1	2295	3720	6015	P1-ER2	original
TMEM8A	2858	5579	8437	P1-ER2	original
ZNF468	1645	56200	57845	P1-ER2	original
AMZ1	682	9606	10288		original	47940
AP3B22	97	488	585	P1-D1	original
ARHGEF28	1719	3209	4928	P1-D1	original
CCDC105	42	111	153	P1-D1	original
CKAP5	2976	5589	8565	P1-D1	original
CREBBP	2337	12880	15217	P1-D1	original
DENND1A	1591	8371	9962	P1-D1	original
DSEL	18	635	653	P1-D1	original
EMILIN2	315	775	1090	P1-D1	original
FGFR1	NA	151694	151694	P1-D1	original
FZD4	753	1751	2504	P1-D1	original
KCNT1	466	1030	1496	P1-D1	original
KIAA0652	2584	10863	13447	P1-D1	original
KIF14	174	399	573	P1-D1	original
LRP1B	2756	1754	4510	P1-D1	original
NOB1	3080	2724	5804	P1-D1	original
OXSM	2053	476	2529	P1-D1	original
PLXNA2	2553	7479	10032	P1-D1	original
PQLC2	1555	2738	4293	P1-D1	original
PTEN1	383	12997	13380	P1-D1	original
PTEN2	177	930	1107	P1-D1	original
RELA	1693	14039	15732	P1-D1	original
SF3B1	1532	8518	10050	P1-D1	original
STUB1	9347	13305	22652	P1-D1	original
TMEM8A	2256	16255	18511	P1-D1	original
ZNF468	6801	331601	338402	P1-D1	original
AMZ1	177	3490	3667	P1-D1	original
AP3B22	50	72	122	P1-D2	original
ARHGEF28	448	874	1322	P1-D2	original
CCDC105	10	13	23	P1-D2	original
CKAP5	524	1958	2482	P1-D2	original
CREBBP	1143	4995	6138	P1-D2	original
DENND1A	451	1316	1767	P1-D2	original
DSEL	10	164	174	P1-D2	original
EMILIN2	125	278	403	P1-D2	original
FGFR1	NA	47354	47354	P1-D2	original
FZD4	209	362	571	P1-D2	original
KCNT1	123	387	510	P1-D2	original
KIAA0652	855	4076	4931	P1-D2	original
KIF14	28	144	172	P1-D2	original
LRP1B	369	390	759	P1-D2	original
NOB1	975	323	1298	P1-D2	original
OXSM	580	78	658	P1-D2	original
PLXNA2	608	1037	1645	P1-D2	original
PQLC2	631	799	1430	P1-D2	original
PTEN1	271	7879	8150	P1-D2	original
PTEN2	8	412	420	P1-D2	original
RELA	724	3643	4367	P1-D2	original
SF3B1	830	2984	3814	P1-D2	original
STUB1	2872	4023	6895	P1-D2	original
TMEM8A	391	7016	7407	P1-D2	original
ZNF468	2423	96281	98704	P1-D2	original
AMZ1	97	496	593	P1-D3	original
AP3B22	17	131	148	P1-D3	original
ARHGEF28	94	273	367	P1-D3	original
CCDC105	10	16	26	P1-D3	original
CKAP5	147	318	465	P1-D3	original
CREBBP	199	1212	1411	P1-D3	original
DENND1A	67	737	804	P1-D3	original
DSEL	3	89	92	P1-D3	original
EMILIN2	43	422	465	P1-D3	original
FGFR1	NA	9358	9358	P1-D3	original
FZD4	86	110	196	P1-D3	original
KCNT1	23	105	128	P1-D3	original
KIAA0652	119	1378	1497	P1-D3	original
KIF14	11	49	60	P1-D3	original
LRP1B	112	167	279	P1-D3	original
NOB1	172	232	404	P1-D3	original
OXSM	105	65	170	P1-D3	original
PLXNA2	187	620	807	P1-D3	original
PQLC2	103	226	329	P1-D3	original
PTEN1	152	3171	3323	P1-D3	original
PTEN2	3	130	133	P1-D3	original
RELA	160	1101	1261	P1-D3	original
SF3B1	175	1404	1579	P1-D3	original
STUB1	479	795	1274	P1-D3	original
TMEM8A	171	1593	1764	P1-D3	original
ZNF468	605	19063	19668	P1-D3	original
AMZ1	149	2069	2218	P1-ER1	validation
AP3B22	46	282	328	P1-ER1	validation
ARHGEF28	419	436	855	P1-ER1	validation
CCDC105	23	54	77	P1-ER1	validation
CKAP5	51	1449	1500	P1-ER1	validation
CREBBP	641	4095	4736	P1-ER1	validation
DENND1A	335	332	667	P1-ER1	validation
DSEL	7	189	196	P1-ER1	validation
EMILIN2	65	875	940	P1-ER1	validation
FGFR1	NA	10170	10170	P1-ER1	validation
FZD4	255	171	426	P1-ER1	validation
KCNT1	49	96	145	P1-ER1	validation
KIAA0652	19	2946	2965	P1-ER1	validation
KIF14	120	1000	1120	P1-ER1	validation
LRP1B	128	422	550	P1-ER1	validation
NOB1	945	522	1467	P1-ER1	validation
OXSM	445	236	681	P1-ER1	validation
PLXNA2	143	1105	1248	P1-ER1	validation
PQLC2	194	469	663	P1-ER1	validation
PTEN1	153	7120	7273	P1-ER1	validation
PTEN2	1106	560	1666	P1-ER1	validation
RELA	645	3212	3857	P1-ER1	validation
SF3B1	1118	4465	5583	P1-ER1	validation
STUB1	1000	1165	2165	P1-ER1	validation
TMEM8A	189	4469	4658	P1-ER1	validation
ZNF468	339	24013	24352	P1-ER1	validation
AMZ1	193	763	956	P1-ER2	validation
AP3B22	66	105	171	P1-ER2	validation
ARHGEF28	365	424	789	P1-ER2	validation
CCDC105	22	40	62	P1-ER2	validation
CKAP5	534	614	1148	P1-ER2	validation
CREBBP	499	2975	3474	P1-ER2	validation
DENND1A	74	593	667	P1-ER2	validation
DSEL	170	199	369	P1-ER2	validation
EMILIN2	58	556	614	P1-ER2	validation
FGFR1	NA	2771	2771	P1-ER2	validation
FZD4	215	177	392	P1-ER2	validation
KCNT1	54	85	139	P1-ER2	validation
KIAA0652	38	2055	2093	P1-ER2	validation
KIF14	101	183	284	P1-ER2	validation
LRP1B	422	800	1222	P1-ER2	validation
NOB1	450	326	776	P1-ER2	validation
OXSM	149	138	287	P1-ER2	validation
PLXNA2	394	933	1327	P1-ER2	validation
PQLC2	149	233	382	P1-ER2	validation
PTEN1	1797	2556	4353	P1-ER2	validation
PTEN2	40	229	269	P1-ER2	validation
RELA	656	2167	2823	P1-ER2	validation
SF3B1	1068	3242	4310	P1-ER2	validation
STUB1	433	657	1090	P1-ER2	validation
TMEM8A	470	1771	2241	P1-ER2	validation
ZNF468	539	23538	24077	P1-ER2	validation
AMZ1	169	1768	1937	P1-D1	validation
AP3B22	280	839	1119	P1-D1	validation
ARHGEF28	1154	834	1988	P1-D1	validation
CCDC105	86	69	155	P1-D1	validation
CKAP5	748	1410	2158	P1-D1	validation
CREBBP	1376	6416	7792	P1-D1	validation
DENND1A	602	645	1247	P1-D1	validation
DSEL	67	224	291	P1-D1	validation
EMILIN2	162	2575	2737	P1-D1	validation
FGFR1	NA	12803	12803	P1-D1	validation
FZD4	138	410	548	P1-D1	validation
KCNT1	339	88	427	P1-D1	validation
KIAA0652	1337	5552	6889	P1-D1	validation
KIF14	333	240	573	P1-D1	validation
LRP1B	615	372	987	P1-D1	validation
NOB1	733	963	1696	P1-D1	validation
OXSM	820	389	1209	P1-D1	validation
PLXNA2	659	631	1290	P1-D1	validation
PQLC2	442	606	1048	P1-D1	validation
PTEN1	238	9775	10013	P1-D1	validation
PTEN2	99	840	939	P1-D1	validation
RELA	829	3722	4551	P1-D1	validation
SF3B1	4597	7694	12291	P1-D1	validation
STUB1	1310	1642	2952	P1-D1	validation
TMEM8A	190	2952	3142	P1-D1	validation
ZNF468	647	35340	35987	P1-D1	validation

## Sheet: C. BaSISS_feasible_proporti
case	dataset	feasible	total	proportion
P1-D1	validation	191224	221584	0.862986
P1-ER1	validation	274750	286180	0.96006
P1-ER2	validation	140568	148098	0.949155
P1-D1	original	1391695	1446664	0.962003
P1-ER1	original	1062499	1095726	0.969676
P1-ER2	original	677802	694516	0.975934
P1-D2	original	316201	322136	0.981576
P1-D3	original	94205	97289	0.968301
P2-TN1	original	151621	154954	0.97849
TP2-N2	original	162993	166856	0.976848
P2-LN1	original	333282	337705	0.986903
			Mean =	0.961085

## Sheet: D. ISS panel feasible_props
sample	panel	feasible	total	proportion
P1-D1	exp	78091	98353	0.793987
P1-ER1	exp	311815	321865	0.968776
P1-ER2	exp	161366	170114	0.948576
P1-D2	exp	391857	409049	0.957971
P1-D3	exp	99921	107535	0.929195
P1-D1	imm	180843	245834	0.735631
P1-ER1	imm	188645	200183	0.942363
P1-ER2	imm	136064	143927	0.945368
P1-D2	imm	100890	111655	0.903587
P1-D3	imm	64394	69494	0.926612
P2-TN1	exp	317197	343428	0.92362
P2-TN2	exp	473592	497936	0.95111
P2-LN1	exp	564287	596898	0.945366
P2-TN1	imm	104572	108878	0.960451
P2-TN2	imm	104414	110409	0.945702
P2-LN1	imm	277239	286750	0.966832
			Mean =	0.921572

## Sheet: E. ISS panels coverage
gene	n_gene_filtered	n_gene_total	coverage	sample	panel
ACTA2	22	25	22	P1-D1	exp
ACTB	25712	26564	25712	P1-D1	exp
ALDH1	194	212	194	P1-D1	exp
ALG8	134	146	134	P1-D1	exp
APPBP2	64	81	64	P1-D1	exp
BAG1	172	192	172	P1-D1	exp
BCL11a	188	277	188	P1-D1	exp
BCL2	240	255	240	P1-D1	exp
BIRC5	137	229	137	P1-D1	exp
BRCA1	31	37	31	P1-D1	exp
BRCA2	2	5	2	P1-D1	exp
BRF2	123	128	123	P1-D1	exp
CCL18	16	21	16	P1-D1	exp
CCNB1	133	192	133	P1-D1	exp
CCND1	4996	5205	4996	P1-D1	exp
CD163	18	25	18	P1-D1	exp
CD24	219	256	219	P1-D1	exp
CD68	103	130	103	P1-D1	exp
CDH1	988	1051	988	P1-D1	exp
CDH2	23	87	23	P1-D1	exp
CLDN3	507	532	507	P1-D1	exp
CLDN4	508	598	508	P1-D1	exp
CLDN7	68	78	68	P1-D1	exp
COL3A1	1769	1832	1769	P1-D1	exp
CTNNB	857	920	857	P1-D1	exp
CTSL2	621	666	621	P1-D1	exp
CUX1	274	308	274	P1-D1	exp
CXCL12	777	937	777	P1-D1	exp
CXCL14	1018	1087	1018	P1-D1	exp
EGFR	91	107	91	P1-D1	exp
EMSY	4133	5252	4133	P1-D1	exp
EPAS1	312	380	312	P1-D1	exp
ER	955	1065	955	P1-D1	exp
ERLIN2	50	57	50	P1-D1	exp
EZH2	33	41	33	P1-D1	exp
EpCAM	1010	1134	1010	P1-D1	exp
GAPDH	3417	3517	3417	P1-D1	exp
GATA3	470	512	470	P1-D1	exp
GRB7	12	16	12	P1-D1	exp
GSTM1	313	380	313	P1-D1	exp
GUS1	289	363	289	P1-D1	exp
HER2	843	920	843	P1-D1	exp
HES1	1040	1195	1040	P1-D1	exp
HEY1	62	63	62	P1-D1	exp
ID1	239	243	239	P1-D1	exp
IL-6	118	151	118	P1-D1	exp
INTS4	32	41	32	P1-D1	exp
KLF2	3613	3832	3613	P1-D1	exp
KLF4	129	163	129	P1-D1	exp
KRT14	106	191	106	P1-D1	exp
KRT5	132	147	132	P1-D1	exp
KRT6	20	35	20	P1-D1	exp
KRT7	59	129	59	P1-D1	exp
KRT8	11973	12851	11973	P1-D1	exp
MKI67	36	64	36	P1-D1	exp
LRP6	120	149	120	P1-D1	exp
MET	135	206	135	P1-D1	exp
MMP11	659	984	659	P1-D1	exp
MYBL2	33	38	33	P1-D1	exp
NANOG	9	10	9	P1-D1	exp
NOTCH1	28	39	28	P1-D1	exp
2004-10-01	6	7	6	P1-D1	exp
PAK1	114	143	114	P1-D1	exp
PDGFRA	122	131	122	P1-D1	exp
PDGFRB	384	436	384	P1-D1	exp
PPM1D	41	44	41	P1-D1	exp
PR	98	107	98	P1-D1	exp
PTHR2	198	382	198	P1-D1	exp
RAD51	67	190	67	P1-D1	exp
RAD54L	2	5	2	P1-D1	exp
RANKL	34	43	34	P1-D1	exp
RPLP0	2011	2091	2011	P1-D1	exp
RPS6KB1	154	203	154	P1-D1	exp
RSF1	71	79	71	P1-D1	exp
SCUBE2	383	420	383	P1-D1	exp
SFRP1	127	164	127	P1-D1	exp
SNAIL	73	114	73	P1-D1	exp
SOX2	22	40	22	P1-D1	exp
SOX9	119	136	119	P1-D1	exp
STK15	54	66	54	P1-D1	exp
TFRC	316	337	316	P1-D1	exp
TGFB3	29	33	29	P1-D1	exp
TNFa	28	41	28	P1-D1	exp
TWIST	19	23	19	P1-D1	exp
VAV1	367	738	367	P1-D1	exp
VCAN	1	1	1	P1-D1	exp
VEGFA	313	405	313	P1-D1	exp
VIM	543	596	543	P1-D1	exp
XBP1	1266	1345	1266	P1-D1	exp
ZEB1	144	161	144	P1-D1	exp
ZNF703	600	674	600	P1-D1	exp
ACTA2	45	47	45	P1-ER1	exp
ACTB	111577	112959	111577	P1-ER1	exp
ALDH1	194	235	194	P1-ER1	exp
ALG8	276	282	276	P1-ER1	exp
APPBP2	54	58	54	P1-ER1	exp
BAG1	301	308	301	P1-ER1	exp
BCL11a	14	24	14	P1-ER1	exp
BCL2	89	94	89	P1-ER1	exp
BIRC5	420	441	420	P1-ER1	exp
BRCA1	107	125	107	P1-ER1	exp
BRCA2	110	134	110	P1-ER1	exp
BRF2	262	275	262	P1-ER1	exp
CCL18	44	48	44	P1-ER1	exp
CCNB1	556	575	556	P1-ER1	exp
CCND1	6377	6461	6377	P1-ER1	exp
CD163	115	129	115	P1-ER1	exp
CD24	2347	2400	2347	P1-ER1	exp
CD68	712	729	712	P1-ER1	exp
CDH1	2027	2109	2027	P1-ER1	exp
CDH2	78	89	78	P1-ER1	exp
CLDN3	1955	1997	1955	P1-ER1	exp
CLDN4	1891	1946	1891	P1-ER1	exp
CLDN7	324	366	324	P1-ER1	exp
COL3A1	62887	63371	62887	P1-ER1	exp
CTNNB	3961	4165	3961	P1-ER1	exp
CTSL2	1436	1464	1436	P1-ER1	exp
CUX1	577	660	577	P1-ER1	exp
CXCL12	1377	1416	1377	P1-ER1	exp
CXCL14	4827	4912	4827	P1-ER1	exp
EGFR	167	228	167	P1-ER1	exp
EMSY	73	82	73	P1-ER1	exp
EPAS1	557	592	557	P1-ER1	exp
ER	648	698	648	P1-ER1	exp
ERLIN2	138	143	138	P1-ER1	exp
EZH2	49	51	49	P1-ER1	exp
EpCAM	2400	2476	2400	P1-ER1	exp
GAPDH	13739	13886	13739	P1-ER1	exp
GATA3	819	842	819	P1-ER1	exp
GRB7	34	40	34	P1-ER1	exp
GSTM1	1329	1510	1329	P1-ER1	exp
GUS1	328	334	328	P1-ER1	exp
HER2	1540	1567	1540	P1-ER1	exp
HES1	1494	1650	1494	P1-ER1	exp
HEY1	209	215	209	P1-ER1	exp
ID1	289	295	289	P1-ER1	exp
IL-6	91	120	91	P1-ER1	exp
INTS4	76	87	76	P1-ER1	exp
KLF2	5705	5862	5705	P1-ER1	exp
KLF4	40	44	40	P1-ER1	exp
KRT14	16	22	16	P1-ER1	exp
KRT5	124	140	124	P1-ER1	exp
KRT6	65	86	65	P1-ER1	exp
KRT7	57	73	57	P1-ER1	exp
KRT8	43574	43845	43574	P1-ER1	exp
MKI67	475	504	475	P1-ER1	exp
LRP6	194	201	194	P1-ER1	exp
MET	27	30	27	P1-ER1	exp
MMP11	12830	13083	12830	P1-ER1	exp
MYBL2	261	285	261	P1-ER1	exp
NANOG	35	44	35	P1-ER1	exp
NOTCH1	242	285	242	P1-ER1	exp
2004-10-01	29	38	29	P1-ER1	exp
PAK1	271	281	271	P1-ER1	exp
PDGFRA	290	318	290	P1-ER1	exp
PDGFRB	2319	2413	2319	P1-ER1	exp
PPM1D	122	122	122	P1-ER1	exp
PR	1442	1512	1442	P1-ER1	exp
PTHR2	87	132	87	P1-ER1	exp
RAD51	28	31	28	P1-ER1	exp
RAD54L	18	26	18	P1-ER1	exp
RANKL	106	113	106	P1-ER1	exp
RPLP0	6581	6676	6581	P1-ER1	exp
RPS6KB1	424	440	424	P1-ER1	exp
RSF1	144	157	144	P1-ER1	exp
SCUBE2	112	118	112	P1-ER1	exp
SFRP1	24	30	24	P1-ER1	exp
SNAIL	135	180	135	P1-ER1	exp
SOX2	77	106	77	P1-ER1	exp
SOX9	340	348	340	P1-ER1	exp
STK15	419	456	419	P1-ER1	exp
TFRC	1067	1086	1067	P1-ER1	exp
TGFB3	141	162	141	P1-ER1	exp
TNFa	100	133	100	P1-ER1	exp
TWIST	99	102	99	P1-ER1	exp
VAV1	211	285	211	P1-ER1	exp
VCAN	4	5	4	P1-ER1	exp
VEGFA	686	695	686	P1-ER1	exp
VIM	1026	1057	1026	P1-ER1	exp
XBP1	1608	1634	1608	P1-ER1	exp
ZEB1	597	616	597	P1-ER1	exp
ZNF703	743	755	743	P1-ER1	exp
ACTA2	23	28	23	P1-ER2	exp
ACTB	63627	65036	63627	P1-ER2	exp
ALDH1	85	94	85	P1-ER2	exp
ALG8	153	156	153	P1-ER2	exp
APPBP2	37	39	37	P1-ER2	exp
BAG1	326	330	326	P1-ER2	exp
BCL11a	17	23	17	P1-ER2	exp
BCL2	220	223	220	P1-ER2	exp
BIRC5	133	145	133	P1-ER2	exp
BRCA1	58	68	58	P1-ER2	exp
BRCA2	7	11	7	P1-ER2	exp
BRF2	72	81	72	P1-ER2	exp
CCL18	9	12	9	P1-ER2	exp
CCNB1	303	325	303	P1-ER2	exp
CCND1	7903	8091	7903	P1-ER2	exp
CD163	53	60	53	P1-ER2	exp
CD24	120	128	120	P1-ER2	exp
CD68	277	289	277	P1-ER2	exp
CDH1	1761	1813	1761	P1-ER2	exp
CDH2	27	33	27	P1-ER2	exp
CLDN3	618	638	618	P1-ER2	exp
CLDN4	546	564	546	P1-ER2	exp
CLDN7	195	208	195	P1-ER2	exp
COL3A1	20061	20327	20061	P1-ER2	exp
CTNNB	3106	3291	3106	P1-ER2	exp
CTSL2	734	752	734	P1-ER2	exp
CUX1	493	530	493	P1-ER2	exp
CXCL12	852	885	852	P1-ER2	exp
CXCL14	1828	1876	1828	P1-ER2	exp
EGFR	72	95	72	P1-ER2	exp
EMSY	56	105	56	P1-ER2	exp
EPAS1	160	171	160	P1-ER2	exp
ER	1195	1255	1195	P1-ER2	exp
ERLIN2	50	50	50	P1-ER2	exp
EZH2	33	35	33	P1-ER2	exp
EpCAM	2435	2505	2435	P1-ER2	exp
GAPDH	9182	9292	9182	P1-ER2	exp
GATA3	563	578	563	P1-ER2	exp
GRB7	49	55	49	P1-ER2	exp
GSTM1	572	708	572	P1-ER2	exp
GUS1	352	360	352	P1-ER2	exp
HER2	846	859	846	P1-ER2	exp
HES1	2038	2145	2038	P1-ER2	exp
HEY1	178	189	178	P1-ER2	exp
ID1	202	207	202	P1-ER2	exp
IL-6	116	146	116	P1-ER2	exp
INTS4	61	70	61	P1-ER2	exp
KLF2	5075	5201	5075	P1-ER2	exp
KLF4	34	38	34	P1-ER2	exp
KRT14	22	27	22	P1-ER2	exp
KRT5	155	165	155	P1-ER2	exp
KRT6	41	51	41	P1-ER2	exp
KRT7	183	282	183	P1-ER2	exp
KRT8	15497	15688	15497	P1-ER2	exp
MKI67	174	203	174	P1-ER2	exp
LRP6	162	167	162	P1-ER2	exp
MET	21	26	21	P1-ER2	exp
MMP11	3713	3906	3713	P1-ER2	exp
MYBL2	46	54	46	P1-ER2	exp
NANOG	24	29	24	P1-ER2	exp
NOTCH1	313	373	313	P1-ER2	exp
2004-10-01	23	25	23	P1-ER2	exp
PAK1	272	281	272	P1-ER2	exp
PDGFRA	156	164	156	P1-ER2	exp
PDGFRB	1376	1441	1376	P1-ER2	exp
PPM1D	65	70	65	P1-ER2	exp
PR	696	803	696	P1-ER2	exp
PTHR2	90	148	90	P1-ER2	exp
RAD51	9	14	9	P1-ER2	exp
RAD54L	2	5	2	P1-ER2	exp
RANKL	141	147	141	P1-ER2	exp
RPLP0	3174	3247	3174	P1-ER2	exp
RPS6KB1	240	252	240	P1-ER2	exp
RSF1	94	101	94	P1-ER2	exp
SCUBE2	1769	1814	1769	P1-ER2	exp
SFRP1	42	46	42	P1-ER2	exp
SNAIL	379	436	379	P1-ER2	exp
SOX2	156	194	156	P1-ER2	exp
SOX9	211	213	211	P1-ER2	exp
STK15	181	197	181	P1-ER2	exp
TFRC	1189	1222	1189	P1-ER2	exp
TGFB3	83	96	83	P1-ER2	exp
TNFa	28	43	28	P1-ER2	exp
TWIST	50	51	50	P1-ER2	exp
VAV1	860	1070	860	P1-ER2	exp
VCAN	7	8	7	P1-ER2	exp
VEGFA	347	357	347	P1-ER2	exp
VIM	452	473	452	P1-ER2	exp
XBP1	984	1032	984	P1-ER2	exp
ZEB1	352	404	352	P1-ER2	exp
ZNF703	674	741	674	P1-ER2	exp
ACTA2	30	33	30	P1-D2	exp
ACTB	23676	23938	23676	P1-D2	exp
ALDH1	235	280	235	P1-D2	exp
ALG8	3530	3589	3530	P1-D2	exp
APPBP2	527	542	527	P1-D2	exp
BAG1	1393	1445	1393	P1-D2	exp
BCL11a	35	40	35	P1-D2	exp
BCL2	709	732	709	P1-D2	exp
BIRC5	324	382	324	P1-D2	exp
BRCA1	844	899	844	P1-D2	exp
BRCA2	2	7	2	P1-D2	exp
BRF2	387	403	387	P1-D2	exp
CCL18	101	107	101	P1-D2	exp
CCNB1	2217	2337	2217	P1-D2	exp
CCND1	55983	56375	55983	P1-D2	exp
CD163	61	86	61	P1-D2	exp
CD24	3317	3384	3317	P1-D2	exp
CD68	137	159	137	P1-D2	exp
CDH1	2663	2809	2663	P1-D2	exp
CDH2	65	86	65	P1-D2	exp
CLDN3	8359	8483	8359	P1-D2	exp
CLDN4	15832	16050	15832	P1-D2	exp
CLDN7	691	747	691	P1-D2	exp
COL3A1	7271	7374	7271	P1-D2	exp
CTNNB	9006	9249	9006	P1-D2	exp
CTSL2	11550	11697	11550	P1-D2	exp
CUX1	2568	2667	2568	P1-D2	exp
CXCL12	4586	4661	4586	P1-D2	exp
CXCL14	5683	5828	5683	P1-D2	exp
EGFR	607	655	607	P1-D2	exp
EMSY	392	401	392	P1-D2	exp
EPAS1	1763	1843	1763	P1-D2	exp
ER	9379	9544	9379	P1-D2	exp
ERLIN2	2945	2986	2945	P1-D2	exp
EZH2	34	42	34	P1-D2	exp
EpCAM	9892	10152	9892	P1-D2	exp
GAPDH	11361	11454	11361	P1-D2	exp
GATA3	4934	5037	4934	P1-D2	exp
GRB7	165	186	165	P1-D2	exp
GSTM1	1360	1389	1360	P1-D2	exp
GUS1	3326	3403	3326	P1-D2	exp
HER2	4217	4293	4217	P1-D2	exp
HES1	1856	1939	1856	P1-D2	exp
HEY1	492	511	492	P1-D2	exp
ID1	1644	1664	1644	P1-D2	exp
IL-6	136	157	136	P1-D2	exp
INTS4	1131	1189	1131	P1-D2	exp
KLF2	13538	13797	13538	P1-D2	exp
KLF4	136	146	136	P1-D2	exp
KRT14	561	574	561	P1-D2	exp
KRT5	1292	1333	1292	P1-D2	exp
KRT6	157	184	157	P1-D2	exp
KRT7	57	96	57	P1-D2	exp
KRT8	33484	33711	33484	P1-D2	exp
MKI67	615	660	615	P1-D2	exp
LRP6	1040	1065	1040	P1-D2	exp
MET	919	994	919	P1-D2	exp
MMP11	227	252	227	P1-D2	exp
MYBL2	125	134	125	P1-D2	exp
NANOG	878	899	878	P1-D2	exp
NOTCH1	38	38	38	P1-D2	exp
2004-10-01	44	49	44	P1-D2	exp
PAK1	2982	3059	2982	P1-D2	exp
PDGFRA	452	475	452	P1-D2	exp
PDGFRB	2557	2646	2557	P1-D2	exp
PPM1D	486	498	486	P1-D2	exp
PR	755	779	755	P1-D2	exp
PTHR2	24	25	24	P1-D2	exp
RAD51	58	76	58	P1-D2	exp
RAD54L	31	41	31	P1-D2	exp
RANKL	56	72	56	P1-D2	exp
RPLP0	7980	8090	7980	P1-D2	exp
RPS6KB1	729	759	729	P1-D2	exp
RSF1	580	604	580	P1-D2	exp
SCUBE2	3824	3921	3824	P1-D2	exp
SFRP1	2217	2263	2217	P1-D2	exp
SNAIL	84	121	84	P1-D2	exp
SOX2	82	127	82	P1-D2	exp
SOX9	1120	1195	1120	P1-D2	exp
STK15	634	724	634	P1-D2	exp
TFRC	5199	5272	5199	P1-D2	exp
TGFB3	98	106	98	P1-D2	exp
TNFa	142	192	142	P1-D2	exp
TWIST	134	141	134	P1-D2	exp
VAV1	16	29	16	P1-D2	exp
VCAN	431	465	431	P1-D2	exp
VEGFA	6092	6221	6092	P1-D2	exp
VIM	7032	7128	7032	P1-D2	exp
XBP1	5947	6185	5947	P1-D2	exp
ZEB1	2443	2483	2443	P1-D2	exp
ZNF703	69145	69654	69145	P1-D2	exp
ACTA2	14	17	14	P1-D3	exp
ACTB	5638	5748	5638	P1-D3	exp
ALDH1	177	192	177	P1-D3	exp
ALG8	525	547	525	P1-D3	exp
APPBP2	79	86	79	P1-D3	exp
BAG1	497	539	497	P1-D3	exp
BCL11a	20	28	20	P1-D3	exp
BCL2	183	188	183	P1-D3	exp
BIRC5	91	132	91	P1-D3	exp
BRCA1	255	277	255	P1-D3	exp
BRCA2	10	14	10	P1-D3	exp
BRF2	53	57	53	P1-D3	exp
CCL18	240	254	240	P1-D3	exp
CCNB1	603	624	603	P1-D3	exp
CCND1	10800	10928	10800	P1-D3	exp
CD163	51	65	51	P1-D3	exp
CD24	797	862	797	P1-D3	exp
CD68	67	75	67	P1-D3	exp
CDH1	596	629	596	P1-D3	exp
CDH2	16	21	16	P1-D3	exp
CLDN3	1543	1589	1543	P1-D3	exp
CLDN4	4190	4298	4190	P1-D3	exp
CLDN7	204	251	204	P1-D3	exp
COL3A1	6351	6467	6351	P1-D3	exp
CTNNB	4231	4361	4231	P1-D3	exp
CTSL2	2725	2790	2725	P1-D3	exp
CUX1	746	787	746	P1-D3	exp
CXCL12	2335	2421	2335	P1-D3	exp
CXCL14	457	491	457	P1-D3	exp
EGFR	335	388	335	P1-D3	exp
EMSY	424	748	424	P1-D3	exp
EPAS1	794	831	794	P1-D3	exp
ER	1681	1761	1681	P1-D3	exp
ERLIN2	557	573	557	P1-D3	exp
EZH2	15	21	15	P1-D3	exp
EpCAM	2842	2969	2842	P1-D3	exp
GAPDH	3031	3085	3031	P1-D3	exp
GATA3	764	808	764	P1-D3	exp
GRB7	111	117	111	P1-D3	exp
GSTM1	152	163	152	P1-D3	exp
GUS1	1096	1143	1096	P1-D3	exp
HER2	584	619	584	P1-D3	exp
HES1	979	1051	979	P1-D3	exp
HEY1	224	237	224	P1-D3	exp
ID1	871	908	871	P1-D3	exp
IL-6	86	113	86	P1-D3	exp
INTS4	323	344	323	P1-D3	exp
KLF2	4519	4689	4519	P1-D3	exp
KLF4	51	64	51	P1-D3	exp
KRT14	170	182	170	P1-D3	exp
KRT5	1080	1111	1080	P1-D3	exp
KRT6	89	102	89	P1-D3	exp
KRT7	27	37	27	P1-D3	exp
KRT8	8059	8188	8059	P1-D3	exp
MKI67	214	249	214	P1-D3	exp
LRP6	363	376	363	P1-D3	exp
MET	272	306	272	P1-D3	exp
MMP11	78	88	78	P1-D3	exp
MYBL2	26	30	26	P1-D3	exp
NANOG	272	288	272	P1-D3	exp
NOTCH1	58	63	58	P1-D3	exp
2004-10-01	26	31	26	P1-D3	exp
PAK1	715	764	715	P1-D3	exp
PDGFRA	186	204	186	P1-D3	exp
PDGFRB	1798	1872	1798	P1-D3	exp
PPM1D	123	130	123	P1-D3	exp
PR	175	182	175	P1-D3	exp
PTHR2	23	34	23	P1-D3	exp
RAD51	49	81	49	P1-D3	exp
RAD54L	9	11	9	P1-D3	exp
RANKL	142	151	142	P1-D3	exp
RPLP0	2217	2273	2217	P1-D3	exp
RPS6KB1	285	306	285	P1-D3	exp
RSF1	143	160	143	P1-D3	exp
SCUBE2	1218	1258	1218	P1-D3	exp
SFRP1	1165	1248	1165	P1-D3	exp
SNAIL	27	39	27	P1-D3	exp
SOX2	40	51	40	P1-D3	exp
SOX9	381	403	381	P1-D3	exp
STK15	156	185	156	P1-D3	exp
TFRC	2121	2171	2121	P1-D3	exp
TGFB3	39	47	39	P1-D3	exp
TNFa	48	62	48	P1-D3	exp
TWIST	103	107	103	P1-D3	exp
VAV1	45	82	45	P1-D3	exp
VCAN	205	211	205	P1-D3	exp
VEGFA	1858	1890	1858	P1-D3	exp
VIM	4370	4453	4370	P1-D3	exp
XBP1	1035	1110	1035	P1-D3	exp
ZEB1	1070	1104	1070	P1-D3	exp
ZNF703	6508	6612	6508	P1-D3	exp
ARG1	18	20	18	P1-D1	imm
ARG2	907	971	907	P1-D1	imm
BTLA	246	261	246	P1-D1	imm
C10orf54	923	1011	923	P1-D1	imm
CA9	12	43	12	P1-D1	imm
CCR7	109	456	109	P1-D1	imm
CD14	4431	4593	4431	P1-D1	imm
CD163	3244	3416	3244	P1-D1	imm
PD-L1	3085	3903	3085	P1-D1	imm
CD34	10966	12012	10966	P1-D1	imm
CD3D	1891	2245	1891	P1-D1	imm
CD4	9986	11563	9986	P1-D1	imm
CD68	5757	7838	5757	P1-D1	imm
CD80	869	1285	869	P1-D1	imm
CD83	8985	9668	8985	P1-D1	imm
CD86	1352	1662	1352	P1-D1	imm
CD8A	2537	2667	2537	P1-D1	imm
CD8B	465	502	465	P1-D1	imm
CSF1R	2726	2937	2726	P1-D1	imm
CTLA4	904	966	904	P1-D1	imm
CXCL8	263	281	263	P1-D1	imm
ENTPD1	6313	6786	6313	P1-D1	imm
EOMES	537	636	537	P1-D1	imm
FAP	4231	4864	4231	P1-D1	imm
FASLG	68	108	68	P1-D1	imm
FCGR3A	2149	2786	2149	P1-D1	imm
FOXP3	1319	1374	1319	P1-D1	imm
FUT4	930	1118	930	P1-D1	imm
GZMB	2028	4876	2028	P1-D1	imm
HAVCR2	1409	1653	1409	P1-D1	imm
HLA-DR_beta	2523	2600	2523	P1-D1	imm
ICOS	540	692	540	P1-D1	imm
IDO1	582	792	582	P1-D1	imm
IDO2	49	106	49	P1-D1	imm
IFNG	193	216	193	P1-D1	imm
IL10	139	288	139	P1-D1	imm
IL2	150	296	150	P1-D1	imm
IL2RA	70	113	70	P1-D1	imm
IL4	70	109	70	P1-D1	imm
IL5	34	37	34	P1-D1	imm
IL7R	6116	6908	6116	P1-D1	imm
ITGAM	1547	1783	1547	P1-D1	imm
ITGAX	1658	3343	1658	P1-D1	imm
KLRG1	1468	1533	1468	P1-D1	imm
LAG3	2096	7409	2096	P1-D1	imm
MICA	24228	24919	24228	P1-D1	imm
MICB	19032	19653	19032	P1-D1	imm
MKI67	1817	2635	1817	P1-D1	imm
MS4A1	202	548	202	P1-D1	imm
NCAM1	141	175	141	P1-D1	imm
NCR1	805	3055	805	P1-D1	imm
NKG2D	6276	14597	6276	P1-D1	imm
NOS	1118	3445	1118	P1-D1	imm
PDCD1	64	178	64	P1-D1	imm
CD45	9091	9513	9091	P1-D1	imm
TBX21	220	263	220	P1-D1	imm
TDO2	814	878	814	P1-D1	imm
TGFB1	19737	23774	19737	P1-D1	imm
TNFRSF18	712	1382	712	P1-D1	imm
TNFRSF4	130	172	130	P1-D1	imm
TNFRSF9	134	146	134	P1-D1	imm
perforin	427	531	427	P1-D1	imm
ARG1	40	45	40	P1-ER1	imm
ARG2	438	450	438	P1-ER1	imm
BTLA	231	239	231	P1-ER1	imm
C10orf54	663	682	663	P1-ER1	imm
CA9	196	203	196	P1-ER1	imm
CCR7	1060	1915	1060	P1-ER1	imm
CD14	4405	4517	4405	P1-ER1	imm
CD163	3465	3590	3465	P1-ER1	imm
PD-L1	2236	2636	2236	P1-ER1	imm
CD34	5064	5133	5064	P1-ER1	imm
CD3D	1980	2042	1980	P1-ER1	imm
CD4	13258	13729	13258	P1-ER1	imm
CD68	11309	11687	11309	P1-ER1	imm
CD80	1706	1780	1706	P1-ER1	imm
CD83	5589	5706	5589	P1-ER1	imm
CD86	1442	1524	1442	P1-ER1	imm
CD8A	2148	2192	2148	P1-ER1	imm
CD8B	432	443	432	P1-ER1	imm
CSF1R	4499	4576	4499	P1-ER1	imm
CTLA4	1117	1150	1117	P1-ER1	imm
CXCL8	280	287	280	P1-ER1	imm
ENTPD1	4642	4808	4642	P1-ER1	imm
EOMES	2076	2140	2076	P1-ER1	imm
FAP	21582	21840	21582	P1-ER1	imm
FASLG	18	31	18	P1-ER1	imm
FCGR3A	9181	9351	9181	P1-ER1	imm
FOXP3	2307	2358	2307	P1-ER1	imm
FUT4	818	863	818	P1-ER1	imm
GZMB	858	1102	858	P1-ER1	imm
HAVCR2	1780	1834	1780	P1-ER1	imm
HLA-DR_beta	2770	2822	2770	P1-ER1	imm
ICOS	738	826	738	P1-ER1	imm
IDO1	1404	1433	1404	P1-ER1	imm
IDO2	83	111	83	P1-ER1	imm
IFNG	250	265	250	P1-ER1	imm
IL10	252	285	252	P1-ER1	imm
IL2	94	125	94	P1-ER1	imm
IL2RA	301	323	301	P1-ER1	imm
IL4	103	112	103	P1-ER1	imm
IL5	18	21	18	P1-ER1	imm
IL7R	2243	2424	2243	P1-ER1	imm
ITGAM	2875	2984	2875	P1-ER1	imm
ITGAX	3386	3731	3386	P1-ER1	imm
KLRG1	1198	1207	1198	P1-ER1	imm
LAG3	3240	4286	3240	P1-ER1	imm
MICA	8843	8968	8843	P1-ER1	imm
MICB	6452	6539	6452	P1-ER1	imm
MKI67	8649	9075	8649	P1-ER1	imm
MS4A1	2826	2994	2826	P1-ER1	imm
NCAM1	140	149	140	P1-ER1	imm
NCR1	139	223	139	P1-ER1	imm
NKG2D	2343	2445	2343	P1-ER1	imm
NOS	155	195	155	P1-ER1	imm
PDCD1	239	259	239	P1-ER1	imm
CD45	9636	9877	9636	P1-ER1	imm
TBX21	307	366	307	P1-ER1	imm
TDO2	2126	2162	2126	P1-ER1	imm
TGFB1	20305	20731	20305	P1-ER1	imm
TNFRSF18	1572	1670	1572	P1-ER1	imm
TNFRSF4	421	448	421	P1-ER1	imm
TNFRSF9	386	400	386	P1-ER1	imm
perforin	331	345	331	P1-ER1	imm
ARG1	29	32	29	P1-ER2	imm
ARG2	416	427	416	P1-ER2	imm
BTLA	124	133	124	P1-ER2	imm
C10orf54	555	567	555	P1-ER2	imm
CA9	58	65	58	P1-ER2	imm
CCR7	2119	2736	2119	P1-ER2	imm
CD14	4459	4518	4459	P1-ER2	imm
CD163	1879	1909	1879	P1-ER2	imm
PD-L1	728	744	728	P1-ER2	imm
CD34	4899	4961	4899	P1-ER2	imm
CD3D	763	790	763	P1-ER2	imm
CD4	10148	10419	10148	P1-ER2	imm
CD68	5658	5817	5658	P1-ER2	imm
CD80	1098	1128	1098	P1-ER2	imm
CD83	7207	7294	7207	P1-ER2	imm
CD86	1226	1269	1226	P1-ER2	imm
CD8A	1708	1734	1708	P1-ER2	imm
CD8B	212	220	212	P1-ER2	imm
CSF1R	4189	4246	4189	P1-ER2	imm
CTLA4	709	720	709	P1-ER2	imm
CXCL8	208	213	208	P1-ER2	imm
ENTPD1	3155	3242	3155	P1-ER2	imm
EOMES	574	586	574	P1-ER2	imm
FAP	10021	10133	10021	P1-ER2	imm
FASLG	28	37	28	P1-ER2	imm
FCGR3A	8489	8618	8489	P1-ER2	imm
FOXP3	1498	1534	1498	P1-ER2	imm
FUT4	524	543	524	P1-ER2	imm
GZMB	309	371	309	P1-ER2	imm
HAVCR2	1395	1422	1395	P1-ER2	imm
HLA-DR_beta	3044	3078	3044	P1-ER2	imm
ICOS	335	381	335	P1-ER2	imm
IDO1	236	255	236	P1-ER2	imm
IDO2	81	98	81	P1-ER2	imm
IFNG	141	148	141	P1-ER2	imm
IL10	164	179	164	P1-ER2	imm
IL2	88	100	88	P1-ER2	imm
IL2RA	102	107	102	P1-ER2	imm
IL4	91	103	91	P1-ER2	imm
IL5	14	15	14	P1-ER2	imm
IL7R	949	1023	949	P1-ER2	imm
ITGAM	3489	3558	3489	P1-ER2	imm
ITGAX	4359	4757	4359	P1-ER2	imm
KLRG1	456	463	456	P1-ER2	imm
LAG3	1363	1762	1363	P1-ER2	imm
MICA	6416	6495	6416	P1-ER2	imm
MICB	4896	4928	4896	P1-ER2	imm
MKI67	2601	2757	2601	P1-ER2	imm
MS4A1	219	240	219	P1-ER2	imm
NCAM1	161	177	161	P1-ER2	imm
NCR1	74	97	74	P1-ER2	imm
NKG2D	1461	1526	1461	P1-ER2	imm
NOS	178	236	178	P1-ER2	imm
PDCD1	120	130	120	P1-ER2	imm
CD45	6345	6467	6345	P1-ER2	imm
TBX21	206	242	206	P1-ER2	imm
TDO2	434	442	434	P1-ER2	imm
TGFB1	21327	21648	21327	P1-ER2	imm
TNFRSF18	1592	1657	1592	P1-ER2	imm
TNFRSF4	347	365	347	P1-ER2	imm
TNFRSF9	197	210	197	P1-ER2	imm
perforin	193	204	193	P1-ER2	imm
ARG1	13	20	13	P1-D2	imm
ARG2	299	305	299	P1-D2	imm
BTLA	86	91	86	P1-D2	imm
C10orf54	988	1013	988	P1-D2	imm
CA9	39	46	39	P1-D2	imm
CCR7	301	308	301	P1-D2	imm
CD14	2890	2939	2890	P1-D2	imm
CD163	898	945	898	P1-D2	imm
PD-L1	1054	1068	1054	P1-D2	imm
CD34	10693	10865	10693	P1-D2	imm
CD3D	620	641	620	P1-D2	imm
CD4	4506	4755	4506	P1-D2	imm
CD68	4744	4821	4744	P1-D2	imm
CD80	176	182	176	P1-D2	imm
CD83	2690	2749	2690	P1-D2	imm
CD86	371	406	371	P1-D2	imm
CD8A	1295	1329	1295	P1-D2	imm
CD8B	255	283	255	P1-D2	imm
CSF1R	1345	1385	1345	P1-D2	imm
CTLA4	677	715	677	P1-D2	imm
CXCL8	151	159	151	P1-D2	imm
ENTPD1	3526	3704	3526	P1-D2	imm
EOMES	251	271	251	P1-D2	imm
FAP	1538	1593	1538	P1-D2	imm
FASLG	252	275	252	P1-D2	imm
FCGR3A	795	824	795	P1-D2	imm
FOXP3	876	895	876	P1-D2	imm
FUT4	1689	1746	1689	P1-D2	imm
GZMB	252	277	252	P1-D2	imm
HAVCR2	683	708	683	P1-D2	imm
HLA-DR_beta	1407	1425	1407	P1-D2	imm
ICOS	257	280	257	P1-D2	imm
IDO1	641	665	641	P1-D2	imm
IDO2	81	104	81	P1-D2	imm
IFNG	82	85	82	P1-D2	imm
IL10	61	66	61	P1-D2	imm
IL2	56	63	56	P1-D2	imm
IL2RA	111	114	111	P1-D2	imm
IL4	37	45	37	P1-D2	imm
IL5	6	7	6	P1-D2	imm
IL7R	1989	2073	1989	P1-D2	imm
ITGAM	1031	1054	1031	P1-D2	imm
ITGAX	703	729	703	P1-D2	imm
KLRG1	540	559	540	P1-D2	imm
LAG3	1075	1094	1075	P1-D2	imm
MICA	11482	11581	11482	P1-D2	imm
MICB	13924	14075	13924	P1-D2	imm
MKI67	3729	3811	3729	P1-D2	imm
MS4A1	263	292	263	P1-D2	imm
NCAM1	101	108	101	P1-D2	imm
NCR1	79	114	79	P1-D2	imm
NKG2D	961	1007	961	P1-D2	imm
NOS	289	327	289	P1-D2	imm
PDCD1	219	239	219	P1-D2	imm
CD45	2492	2580	2492	P1-D2	imm
TBX21	169	181	169	P1-D2	imm
TDO2	346	354	346	P1-D2	imm
TGFB1	12767	12975	12767	P1-D2	imm
TNFRSF18	1163	1197	1163	P1-D2	imm
TNFRSF4	440	453	440	P1-D2	imm
TNFRSF9	61	65	61	P1-D2	imm
perforin	375	389	375	P1-D2	imm
ARG1	13	15	13	P1-D3	imm
ARG2	183	189	183	P1-D3	imm
BTLA	59	62	59	P1-D3	imm
C10orf54	813	838	813	P1-D3	imm
CA9	35	46	35	P1-D3	imm
CCR7	313	349	313	P1-D3	imm
CD14	2216	2266	2216	P1-D3	imm
CD163	1268	1318	1268	P1-D3	imm
PD-L1	474	481	474	P1-D3	imm
CD34	5486	5561	5486	P1-D3	imm
CD3D	687	702	687	P1-D3	imm
CD4	6295	6470	6295	P1-D3	imm
CD68	3428	3494	3428	P1-D3	imm
CD80	259	266	259	P1-D3	imm
CD83	1929	1980	1929	P1-D3	imm
CD86	289	312	289	P1-D3	imm
CD8A	806	834	806	P1-D3	imm
CD8B	176	193	176	P1-D3	imm
CSF1R	1407	1459	1407	P1-D3	imm
CTLA4	657	674	657	P1-D3	imm
CXCL8	241	255	241	P1-D3	imm
ENTPD1	1842	1913	1842	P1-D3	imm
EOMES	494	515	494	P1-D3	imm
FAP	1832	1876	1832	P1-D3	imm
FASLG	137	147	137	P1-D3	imm
FCGR3A	903	937	903	P1-D3	imm
FOXP3	682	694	682	P1-D3	imm
FUT4	697	721	697	P1-D3	imm
GZMB	518	631	518	P1-D3	imm
HAVCR2	834	864	834	P1-D3	imm
HLA-DR_beta	2330	2363	2330	P1-D3	imm
ICOS	155	164	155	P1-D3	imm
IDO1	247	260	247	P1-D3	imm
IDO2	70	86	70	P1-D3	imm
IFNG	19	20	19	P1-D3	imm
IL10	61	68	61	P1-D3	imm
IL2	78	86	78	P1-D3	imm
IL2RA	113	117	113	P1-D3	imm
IL4	26	33	26	P1-D3	imm
IL5	2	2	2	P1-D3	imm
IL7R	1964	1999	1964	P1-D3	imm
ITGAM	1975	2028	1975	P1-D3	imm
ITGAX	1881	1938	1881	P1-D3	imm
KLRG1	570	582	570	P1-D3	imm
LAG3	622	665	622	P1-D3	imm
MICA	3865	3903	3865	P1-D3	imm
MICB	2728	2770	2728	P1-D3	imm
MKI67	725	742	725	P1-D3	imm
MS4A1	840	862	840	P1-D3	imm
NCAM1	62	70	62	P1-D3	imm
NCR1	59	71	59	P1-D3	imm
NKG2D	843	872	843	P1-D3	imm
NOS	140	198	140	P1-D3	imm
PDCD1	175	183	175	P1-D3	imm
CD45	3174	3248	3174	P1-D3	imm
TBX21	125	129	125	P1-D3	imm
TDO2	279	282	279	P1-D3	imm
TGFB1	5291	5369	5291	P1-D3	imm
TNFRSF18	408	415	408	P1-D3	imm
TNFRSF4	254	267	254	P1-D3	imm
TNFRSF9	67	73	67	P1-D3	imm
perforin	273	283	273	P1-D3	imm
ACTA2	46	65	46	P2-TN1	exp
ACTB	18207	19080	18207	P2-TN1	exp
ALDH1	599	854	599	P2-TN1	exp
ALG8	768	850	768	P2-TN1	exp
APPBP2	215	281	215	P2-TN1	exp
BAG1	473	565	473	P2-TN1	exp
BCL11a	178	252	178	P2-TN1	exp
BCL2	94	120	94	P2-TN1	exp
BIRC5	432	603	432	P2-TN1	exp
BRCA1	227	251	227	P2-TN1	exp
BRCA2	37	90	37	P2-TN1	exp
BRF2	362	404	362	P2-TN1	exp
CCL18	72	88	72	P2-TN1	exp
CCNB1	1304	1502	1304	P2-TN1	exp
CCND1	16709	17376	16709	P2-TN1	exp
CD163	97	135	97	P2-TN1	exp
CD24	11413	11979	11413	P2-TN1	exp
CD68	167	212	167	P2-TN1	exp
CDH1	275	338	275	P2-TN1	exp
CDH2	80	119	80	P2-TN1	exp
CLDN3	8232	8567	8232	P2-TN1	exp
CLDN4	25989	26991	25989	P2-TN1	exp
CLDN7	321	464	321	P2-TN1	exp
COL3A1	100913	102954	100913	P2-TN1	exp
CTNNB	8896	9361	8896	P2-TN1	exp
CTSL2	7823	8342	7823	P2-TN1	exp
CUX1	1169	1359	1169	P2-TN1	exp
CXCL12	3009	3336	3009	P2-TN1	exp
CXCL14	2069	2218	2069	P2-TN1	exp
EGFR	811	1063	811	P2-TN1	exp
EMSY	482	587	482	P2-TN1	exp
EPAS1	1014	1164	1014	P2-TN1	exp
ER	119	166	119	P2-TN1	exp
ERLIN2	562	612	562	P2-TN1	exp
EZH2	203	289	203	P2-TN1	exp
EpCAM	12392	13122	12392	P2-TN1	exp
GAPDH	11830	12202	11830	P2-TN1	exp
GATA3	211	244	211	P2-TN1	exp
GRB7	111	136	111	P2-TN1	exp
GSTM1	270	302	270	P2-TN1	exp
GUS1	1836	1982	1836	P2-TN1	exp
HER2	1547	1686	1547	P2-TN1	exp
HES1	533	717	533	P2-TN1	exp
HEY1	436	467	436	P2-TN1	exp
ID1	884	997	884	P2-TN1	exp
IL-6	58	100	58	P2-TN1	exp
INTS4	752	844	752	P2-TN1	exp
KLF2	8147	8879	8147	P2-TN1	exp
KLF4	32	54	32	P2-TN1	exp
KRT14	27	53	27	P2-TN1	exp
KRT5	68	83	68	P2-TN1	exp
KRT6	368	666	368	P2-TN1	exp
KRT7	44	69	44	P2-TN1	exp
KRT8	8748	8899	8748	P2-TN1	exp
MKI67	1288	1425	1288	P2-TN1	exp
LRP6	2060	2128	2060	P2-TN1	exp
MET	800	901	800	P2-TN1	exp
MMP11	1104	1227	1104	P2-TN1	exp
MYBL2	350	444	350	P2-TN1	exp
NANOG	477	543	477	P2-TN1	exp
NOTCH1	76	127	76	P2-TN1	exp
2004-10-01	57	94	57	P2-TN1	exp
PAK1	1711	2115	1711	P2-TN1	exp
PDGFRA	428	495	428	P2-TN1	exp
PDGFRB	3505	3835	3505	P2-TN1	exp
PPM1D	213	252	213	P2-TN1	exp
PR	44	71	44	P2-TN1	exp
PTHR2	1129	1362	1129	P2-TN1	exp
RAD51	117	175	117	P2-TN1	exp
RAD54L	104	179	104	P2-TN1	exp
RANKL	86	105	86	P2-TN1	exp
RPLP0	6048	6365	6048	P2-TN1	exp
RPS6KB1	179	210	179	P2-TN1	exp
RSF1	124	156	124	P2-TN1	exp
SCUBE2	204	284	204	P2-TN1	exp
SFRP1	2790	3113	2790	P2-TN1	exp
SNAIL	52	100	52	P2-TN1	exp
SOX2	281	464	281	P2-TN1	exp
SOX9	1005	1092	1005	P2-TN1	exp
STK15	259	376	259	P2-TN1	exp
TFRC	4436	4670	4436	P2-TN1	exp
TGFB3	165	214	165	P2-TN1	exp
TNFa	348	394	348	P2-TN1	exp
TWIST	198	233	198	P2-TN1	exp
VAV1	1165	1336	1165	P2-TN1	exp
VCAN	1687	1815	1687	P2-TN1	exp
VEGFA	9953	10316	9953	P2-TN1	exp
VIM	7615	8248	7615	P2-TN1	exp
XBP1	585	662	585	P2-TN1	exp
ZEB1	4362	4508	4362	P2-TN1	exp
ZNF703	531	624	531	P2-TN1	exp
ACTA2	59	71	59	P2-TN2	exp
ACTB	42707	43495	42707	P2-TN2	exp
ALDH1	206	272	206	P2-TN2	exp
ALG8	1747	1815	1747	P2-TN2	exp
APPBP2	111	137	111	P2-TN2	exp
BAG1	978	1097	978	P2-TN2	exp
BCL11a	483	529	483	P2-TN2	exp
BCL2	39	50	39	P2-TN2	exp
BIRC5	1188	1333	1188	P2-TN2	exp
BRCA1	321	363	321	P2-TN2	exp
BRCA2	35	77	35	P2-TN2	exp
BRF2	511	547	511	P2-TN2	exp
CCL18	426	449	426	P2-TN2	exp
CCNB1	3648	3867	3648	P2-TN2	exp
CCND1	14117	14551	14117	P2-TN2	exp
CD163	239	301	239	P2-TN2	exp
CD24	55542	56373	55542	P2-TN2	exp
CD68	200	244	200	P2-TN2	exp
CDH1	1573	1678	1573	P2-TN2	exp
CDH2	74	102	74	P2-TN2	exp
CLDN3	17244	17680	17244	P2-TN2	exp
CLDN4	70820	72042	70820	P2-TN2	exp
CLDN7	1961	2192	1961	P2-TN2	exp
COL3A1	26285	26786	26285	P2-TN2	exp
CTNNB	8897	9232	8897	P2-TN2	exp
CTSL2	35363	36067	35363	P2-TN2	exp
CUX1	1893	2025	1893	P2-TN2	exp
CXCL12	2275	2410	2275	P2-TN2	exp
CXCL14	124	136	124	P2-TN2	exp
EGFR	756	870	756	P2-TN2	exp
EMSY	787	968	787	P2-TN2	exp
EPAS1	556	608	556	P2-TN2	exp
ER	211	232	211	P2-TN2	exp
ERLIN2	2129	2183	2129	P2-TN2	exp
EZH2	206	252	206	P2-TN2	exp
EpCAM	15930	16560	15930	P2-TN2	exp
GAPDH	14074	14323	14074	P2-TN2	exp
GATA3	2040	2142	2040	P2-TN2	exp
GRB7	295	334	295	P2-TN2	exp
GSTM1	60	63	60	P2-TN2	exp
GUS1	3794	3952	3794	P2-TN2	exp
HER2	3256	3394	3256	P2-TN2	exp
HES1	3989	4269	3989	P2-TN2	exp
HEY1	1857	1910	1857	P2-TN2	exp
ID1	832	892	832	P2-TN2	exp
IL-6	84	111	84	P2-TN2	exp
INTS4	982	1017	982	P2-TN2	exp
KLF2	7643	8000	7643	P2-TN2	exp
KLF4	63	85	63	P2-TN2	exp
KRT14	39	46	39	P2-TN2	exp
KRT5	43	48	43	P2-TN2	exp
KRT6	186	288	186	P2-TN2	exp
KRT7	64	75	64	P2-TN2	exp
KRT8	29873	30212	29873	P2-TN2	exp
MKI67	2869	3018	2869	P2-TN2	exp
LRP6	5648	5780	5648	P2-TN2	exp
MET	83	100	83	P2-TN2	exp
MMP11	934	1070	934	P2-TN2	exp
MYBL2	2170	2321	2170	P2-TN2	exp
NANOG	910	1011	910	P2-TN2	exp
NOTCH1	119	158	119	P2-TN2	exp
2004-10-01	59	71	59	P2-TN2	exp
PAK1	3735	3946	3735	P2-TN2	exp
PDGFRA	183	236	183	P2-TN2	exp
PDGFRB	4012	4176	4012	P2-TN2	exp
PPM1D	448	481	448	P2-TN2	exp
PR	20	30	20	P2-TN2	exp
PTHR2	1493	1750	1493	P2-TN2	exp
RAD51	218	294	218	P2-TN2	exp
RAD54L	136	158	136	P2-TN2	exp
RANKL	53	74	53	P2-TN2	exp
RPLP0	10907	11147	10907	P2-TN2	exp
RPS6KB1	388	424	388	P2-TN2	exp
RSF1	536	609	536	P2-TN2	exp
SCUBE2	324	399	324	P2-TN2	exp
SFRP1	3581	3815	3581	P2-TN2	exp
SNAIL	145	181	145	P2-TN2	exp
SOX2	51	86	51	P2-TN2	exp
SOX9	1843	1931	1843	P2-TN2	exp
STK15	872	1113	872	P2-TN2	exp
TFRC	16491	16775	16491	P2-TN2	exp
TGFB3	167	222	167	P2-TN2	exp
TNFa	4128	4353	4128	P2-TN2	exp
TWIST	106	120	106	P2-TN2	exp
VAV1	1515	1829	1515	P2-TN2	exp
VCAN	1135	1224	1135	P2-TN2	exp
VEGFA	16811	17075	16811	P2-TN2	exp
VIM	7222	7415	7222	P2-TN2	exp
XBP1	1509	1603	1509	P2-TN2	exp
ZEB1	2880	2943	2880	P2-TN2	exp
ZNF703	1076	1169	1076	P2-TN2	exp
ACTA2	94	128	94	P2-LN1	exp
ACTB	49053	50278	49053	P2-LN1	exp
ALDH1	609	798	609	P2-LN1	exp
ALG8	1364	1449	1364	P2-LN1	exp
APPBP2	218	264	218	P2-LN1	exp
BAG1	1430	1528	1430	P2-LN1	exp
BCL11a	459	545	459	P2-LN1	exp
BCL2	265	302	265	P2-LN1	exp
BIRC5	582	667	582	P2-LN1	exp
BRCA1	383	466	383	P2-LN1	exp
BRCA2	190	285	190	P2-LN1	exp
BRF2	298	342	298	P2-LN1	exp
CCL18	729	765	729	P2-LN1	exp
CCNB1	2228	2380	2228	P2-LN1	exp
CCND1	9993	10485	9993	P2-LN1	exp
CD163	285	343	285	P2-LN1	exp
CD24	36758	37608	36758	P2-LN1	exp
CD68	278	312	278	P2-LN1	exp
CDH1	337	400	337	P2-LN1	exp
CDH2	352	390	352	P2-LN1	exp
CLDN3	4624	4782	4624	P2-LN1	exp
CLDN4	15864	16664	15864	P2-LN1	exp
CLDN7	866	977	866	P2-LN1	exp
COL3A1	131218	133200	131218	P2-LN1	exp
CTNNB	10110	10565	10110	P2-LN1	exp
CTSL2	62830	64008	62830	P2-LN1	exp
CUX1	2926	3109	2926	P2-LN1	exp
CXCL12	8038	8320	8038	P2-LN1	exp
CXCL14	1125	1180	1125	P2-LN1	exp
EGFR	600	719	600	P2-LN1	exp
EMSY	1051	1194	1051	P2-LN1	exp
EPAS1	1127	1225	1127	P2-LN1	exp
ER	351	428	351	P2-LN1	exp
ERLIN2	1607	1702	1607	P2-LN1	exp
EZH2	161	221	161	P2-LN1	exp
EpCAM	11969	12587	11969	P2-LN1	exp
GAPDH	13536	13840	13536	P2-LN1	exp
GATA3	678	714	678	P2-LN1	exp
GRB7	286	320	286	P2-LN1	exp
GSTM1	450	483	450	P2-LN1	exp
GUS1	2856	3104	2856	P2-LN1	exp
HER2	9257	9640	9257	P2-LN1	exp
HES1	1504	1638	1504	P2-LN1	exp
HEY1	585	626	585	P2-LN1	exp
ID1	1904	2021	1904	P2-LN1	exp
IL-6	143	169	143	P2-LN1	exp
INTS4	1328	1399	1328	P2-LN1	exp
KLF2	28846	29478	28846	P2-LN1	exp
KLF4	83	100	83	P2-LN1	exp
KRT14	51	77	51	P2-LN1	exp
KRT5	691	750	691	P2-LN1	exp
KRT6	558	701	558	P2-LN1	exp
KRT7	118	156	118	P2-LN1	exp
KRT8	18852	19117	18852	P2-LN1	exp
MKI67	1485	1634	1485	P2-LN1	exp
LRP6	1302	1347	1302	P2-LN1	exp
MET	707	793	707	P2-LN1	exp
MMP11	2050	2253	2050	P2-LN1	exp
MYBL2	974	1106	974	P2-LN1	exp
NANOG	1230	1358	1230	P2-LN1	exp
NOTCH1	48	82	48	P2-LN1	exp
2004-10-01	114	148	114	P2-LN1	exp
PAK1	3150	3521	3150	P2-LN1	exp
PDGFRA	1278	1360	1278	P2-LN1	exp
PDGFRB	8474	8950	8474	P2-LN1	exp
PPM1D	564	612	564	P2-LN1	exp
PR	62	97	62	P2-LN1	exp
PTHR2	877	1080	877	P2-LN1	exp
RAD51	185	237	185	P2-LN1	exp
RAD54L	86	127	86	P2-LN1	exp
RANKL	389	425	389	P2-LN1	exp
RPLP0	11970	12226	11970	P2-LN1	exp
RPS6KB1	682	755	682	P2-LN1	exp
RSF1	524	598	524	P2-LN1	exp
SCUBE2	174	232	174	P2-LN1	exp
SFRP1	6133	6431	6133	P2-LN1	exp
SNAIL	128	177	128	P2-LN1	exp
SOX2	77	146	77	P2-LN1	exp
SOX9	900	994	900	P2-LN1	exp
STK15	798	1133	798	P2-LN1	exp
TFRC	10776	11074	10776	P2-LN1	exp
TGFB3	444	507	444	P2-LN1	exp
TNFa	1864	2043	1864	P2-LN1	exp
TWIST	267	288	267	P2-LN1	exp
VAV1	3459	3637	3459	P2-LN1	exp
VCAN	4365	4488	4365	P2-LN1	exp
VEGFA	13524	13910	13524	P2-LN1	exp
VIM	26880	27464	26880	P2-LN1	exp
XBP1	8798	9183	8798	P2-LN1	exp
ZEB1	5303	5470	5303	P2-LN1	exp
ZNF703	2148	2384	2148	P2-LN1	exp
ARG1	16	17	16	P2-TN1	imm
ARG2	95	98	95	P2-TN1	imm
BTLA	90	93	90	P2-TN1	imm
C10orf54	949	967	949	P2-TN1	imm
CA9	57	60	57	P2-TN1	imm
CCR7	379	412	379	P2-TN1	imm
CD14	7895	8014	7895	P2-TN1	imm
CD163	2638	2695	2638	P2-TN1	imm
PD-L1	453	463	453	P2-TN1	imm
CD34	2847	2891	2847	P2-TN1	imm
CD3D	744	768	744	P2-TN1	imm
CD4	12472	12782	12472	P2-TN1	imm
CD68	4902	4954	4902	P2-TN1	imm
CD80	650	671	650	P2-TN1	imm
CD83	2599	2644	2599	P2-TN1	imm
CD86	948	988	948	P2-TN1	imm
CD8A	1452	1475	1452	P2-TN1	imm
CD8B	280	284	280	P2-TN1	imm
CSF1R	3854	3896	3854	P2-TN1	imm
CTLA4	576	593	576	P2-TN1	imm
CXCL8	66	73	66	P2-TN1	imm
ENTPD1	1648	1686	1648	P2-TN1	imm
EOMES	1330	1367	1330	P2-TN1	imm
FAP	2530	2570	2530	P2-TN1	imm
FASLG	295	303	295	P2-TN1	imm
FCGR3A	8680	8776	8680	P2-TN1	imm
FOXP3	1212	1232	1212	P2-TN1	imm
FUT4	2940	3010	2940	P2-TN1	imm
GZMB	469	497	469	P2-TN1	imm
HAVCR2	1658	1683	1658	P2-TN1	imm
HLA-DR_beta	5136	5186	5136	P2-TN1	imm
ICOS	256	266	256	P2-TN1	imm
IDO1	1196	1210	1196	P2-TN1	imm
IDO2	61	74	61	P2-TN1	imm
IFNG	280	285	280	P2-TN1	imm
IL10	97	103	97	P2-TN1	imm
IL2	44	49	44	P2-TN1	imm
IL2RA	126	134	126	P2-TN1	imm
IL4	26	29	26	P2-TN1	imm
IL5	2	3	2	P2-TN1	imm
IL7R	1814	1862	1814	P2-TN1	imm
ITGAM	2694	2727	2694	P2-TN1	imm
ITGAX	2204	2249	2204	P2-TN1	imm
KLRG1	633	638	633	P2-TN1	imm
LAG3	1107	1138	1107	P2-TN1	imm
MICA	4151	4179	4151	P2-TN1	imm
MICB	1668	1685	1668	P2-TN1	imm
MKI67	1886	1923	1886	P2-TN1	imm
MS4A1	1739	1770	1739	P2-TN1	imm
NCAM1	47	51	47	P2-TN1	imm
NCR1	216	232	216	P2-TN1	imm
NKG2D	672	693	672	P2-TN1	imm
NOS	204	221	204	P2-TN1	imm
PDCD1	336	345	336	P2-TN1	imm
CD45	6602	6702	6602	P2-TN1	imm
TBX21	364	375	364	P2-TN1	imm
TDO2	914	929	914	P2-TN1	imm
TGFB1	4086	4163	4086	P2-TN1	imm
TNFRSF18	255	263	255	P2-TN1	imm
TNFRSF4	339	351	339	P2-TN1	imm
TNFRSF9	272	284	272	P2-TN1	imm
perforin	421	439	421	P2-TN1	imm
ARG1	27	35	27	P2-TN2	imm
ARG2	251	263	251	P2-TN2	imm
BTLA	50	55	50	P2-TN2	imm
C10orf54	907	918	907	P2-TN2	imm
CA9	82	86	82	P2-TN2	imm
CCR7	417	494	417	P2-TN2	imm
CD14	7156	7381	7156	P2-TN2	imm
CD163	3057	3195	3057	P2-TN2	imm
PD-L1	352	376	352	P2-TN2	imm
CD34	3763	3881	3763	P2-TN2	imm
CD3D	482	496	482	P2-TN2	imm
CD4	10273	10546	10273	P2-TN2	imm
CD68	6907	6999	6907	P2-TN2	imm
CD80	737	761	737	P2-TN2	imm
CD83	4422	4499	4422	P2-TN2	imm
CD86	986	1016	986	P2-TN2	imm
CD8A	1108	1144	1108	P2-TN2	imm
CD8B	138	149	138	P2-TN2	imm
CSF1R	2239	2295	2239	P2-TN2	imm
CTLA4	649	671	649	P2-TN2	imm
CXCL8	256	276	256	P2-TN2	imm
ENTPD1	1328	1381	1328	P2-TN2	imm
EOMES	708	756	708	P2-TN2	imm
FAP	1580	1618	1580	P2-TN2	imm
FASLG	127	136	127	P2-TN2	imm
FCGR3A	7452	7546	7452	P2-TN2	imm
FOXP3	2090	2135	2090	P2-TN2	imm
FUT4	2851	3037	2851	P2-TN2	imm
GZMB	343	378	343	P2-TN2	imm
HAVCR2	1157	1206	1157	P2-TN2	imm
HLA-DR_beta	3603	3661	3603	P2-TN2	imm
ICOS	313	325	313	P2-TN2	imm
IDO1	1198	1250	1198	P2-TN2	imm
IDO2	77	95	77	P2-TN2	imm
IFNG	209	215	209	P2-TN2	imm
IL10	196	206	196	P2-TN2	imm
IL2	56	60	56	P2-TN2	imm
IL2RA	214	227	214	P2-TN2	imm
IL4	26	33	26	P2-TN2	imm
IL5	8	10	8	P2-TN2	imm
IL7R	2364	2429	2364	P2-TN2	imm
ITGAM	3145	3207	3145	P2-TN2	imm
ITGAX	3500	3614	3500	P2-TN2	imm
KLRG1	411	421	411	P2-TN2	imm
LAG3	627	644	627	P2-TN2	imm
MICA	2568	2607	2568	P2-TN2	imm
MICB	1152	1175	1152	P2-TN2	imm
MKI67	6605	6734	6605	P2-TN2	imm
MS4A1	690	717	690	P2-TN2	imm
NCAM1	73	91	73	P2-TN2	imm
NCR1	73	83	73	P2-TN2	imm
NKG2D	348	361	348	P2-TN2	imm
NOS	245	265	245	P2-TN2	imm
PDCD1	985	1014	985	P2-TN2	imm
CD45	5061	5176	5061	P2-TN2	imm
TBX21	284	298	284	P2-TN2	imm
TDO2	819	855	819	P2-TN2	imm
TGFB1	5832	5926	5832	P2-TN2	imm
TNFRSF18	432	449	432	P2-TN2	imm
TNFRSF4	857	895	857	P2-TN2	imm
TNFRSF9	248	261	248	P2-TN2	imm
perforin	300	314	300	P2-TN2	imm
ARG1	28	35	28	P2-LN1	imm
ARG2	225	232	225	P2-LN1	imm
BTLA	705	721	705	P2-LN1	imm
C10orf54	3307	3352	3307	P2-LN1	imm
CA9	472	505	472	P2-LN1	imm
CCR7	3606	3686	3606	P2-LN1	imm
CD14	9602	9746	9602	P2-LN1	imm
CD163	3034	3093	3034	P2-LN1	imm
PD-L1	1428	1460	1428	P2-LN1	imm
CD34	3404	3477	3404	P2-LN1	imm
CD3D	4449	4498	4449	P2-LN1	imm
CD4	28607	29035	28607	P2-LN1	imm
CD68	8840	8958	8840	P2-LN1	imm
CD80	2187	2210	2187	P2-LN1	imm
CD83	7190	7270	7190	P2-LN1	imm
CD86	1979	2031	1979	P2-LN1	imm
CD8A	3664	3717	3664	P2-LN1	imm
CD8B	445	456	445	P2-LN1	imm
CSF1R	4986	5071	4986	P2-LN1	imm
CTLA4	3493	3555	3493	P2-LN1	imm
CXCL8	328	343	328	P2-LN1	imm
ENTPD1	4723	4783	4723	P2-LN1	imm
EOMES	5546	5633	5546	P2-LN1	imm
FAP	5703	5789	5703	P2-LN1	imm
FASLG	551	570	551	P2-LN1	imm
FCGR3A	9893	10013	9893	P2-LN1	imm
FOXP3	4518	4582	4518	P2-LN1	imm
FUT4	7261	7387	7261	P2-LN1	imm
GZMB	771	807	771	P2-LN1	imm
HAVCR2	2821	2872	2821	P2-LN1	imm
HLA-DR_beta	12147	12248	12147	P2-LN1	imm
ICOS	1384	1425	1384	P2-LN1	imm
IDO1	3046	3083	3046	P2-LN1	imm
IDO2	116	129	116	P2-LN1	imm
IFNG	755	768	755	P2-LN1	imm
IL10	311	320	311	P2-LN1	imm
IL2	236	247	236	P2-LN1	imm
IL2RA	1159	1176	1159	P2-LN1	imm
IL4	34	40	34	P2-LN1	imm
IL5	5	5	5	P2-LN1	imm
IL7R	10375	10503	10375	P2-LN1	imm
ITGAM	3492	3550	3492	P2-LN1	imm
ITGAX	3882	3963	3882	P2-LN1	imm
KLRG1	1987	2013	1987	P2-LN1	imm
LAG3	2090	2143	2090	P2-LN1	imm
MICA	8864	8942	8864	P2-LN1	imm
MICB	4250	4291	4250	P2-LN1	imm
MKI67	5104	5156	5104	P2-LN1	imm
MS4A1	35347	35568	35347	P2-LN1	imm
NCAM1	106	117	106	P2-LN1	imm
NCR1	232	260	232	P2-LN1	imm
NKG2D	1407	1440	1407	P2-LN1	imm
NOS	287	296	287	P2-LN1	imm
PDCD1	1695	1728	1695	P2-LN1	imm
CD45	24440	24711	24440	P2-LN1	imm
TBX21	933	958	933	P2-LN1	imm
TDO2	2270	2303	2270	P2-LN1	imm
TGFB1	13688	13868	13688	P2-LN1	imm
TNFRSF18	1037	1065	1037	P2-LN1	imm
TNFRSF4	1305	1336	1305	P2-LN1	imm
TNFRSF9	807	833	807	P2-LN1	imm
perforin	682	701	682	P2-LN1	imm
