# Supplementary material for: Spatial genomics maps the structure, nature and evolution of cancer clones
Source: Nature. 2022 Nov 9;611(7936):594–602. doi: 10.1038/s41586-022-05425-2 (PMC9668746; doi:10.1038/s41586-022-05425-2)
Supplement: Supplementary file 9 — Source Data Fig. 2 [file 41586_2022_5425_MOESM9_ESM.xlsx]

## Sheet: fig 2a
cluster	PD9694a	PD9694c	PD9694d	no.of.mutations.assigned	Sample Distribution/ branch
P1-grey	0.994908	1.03565	0.983987	444	ACD (grey)
P1-green	0.0069682	0.0283447	0.532778	163	D (green)
P1-purple	0.00156213	0.849431	0.0224396	817	C (purple)
P1-blue	0.00639607	0.937684	0.503227	193	CD (blue)
P1-red	0.888193	0.00658436	0.0125321	471	A (red)
P1-orange	0.95912	0.144025	0.663435	619	ADloC (yellow)

## Sheet: fig 2c top
Column1	STUB1	CREBBP	OXSM	NOB1	CCDC105	SF3B1	ARHGEF28	PQLC2	AP3B22	RELA	KCNT1	PTEN2	DENND1A	KIAA0652	ZNF468	PTEN1	FZD4	TMEM8A	AMZ1	EMILIN2	LRP1B	CKAP5
ER1_lo0011	0.477273	0.155556	0.9	0.818182	1	0.259259	0.4	0.357143	0	0.342857	0.714286	1	0.307692	0	0.0190476	0.0408163	0.714286	0.0447761	0.00549451	1	0.2	0.111111
ER1_lo0010	0.474747	0.234043	0.666667	0.684211	0	0.1	0.230769	0.0909091	0	0.0714286	0.75	0.818182	0.4	0	0.0202952	0.0298507	0.9	0.08	0.04	0.285714	0.625	0.0434783
ER1_lo0017	0.456897	0.112903	0.666667	0.238095	0	0.122449	0.105263	0.0857143	0.0769231	0.0625	0.8	0.647059	0.361111	0.0113636	0.0208092	0.013245	0.777778	0.0763359	0.054878	0	0.363636	0.157895
ER1_lo0001	0.32	0.289474	0.833333	0.857143		0.166667	0.304348	0.555556	0	0.0285714	0		0.294118	0	0.0420168	0.0491803	0	0.0566038	0	0	0	0.0714286
ER2_lo0012	0.434211	0.327586	0.9	0.75		0.174603	0.323529	0.263158	0.142857	0.126437	0.5	0	0	0.552632	0.0376238	0.0350877	0.310345	0.0964912	0.28	0.5	0.758621	0.811321
ER2_lo0019	0.328358	0.047619	0.4	0.714286		0.230769	0.0833333	0.4375	0	0.0857143	0.333333	0.4	0	0.0188679	0.0255786	0.510638	0.7	0.398305	0.0588235	0.285714	0.372549	0.72093
ER2_lo0003	0.457143	0.103448	0.75	0.571429		0.130435	0.166667	0.454545	0	0.103448	0.5		0	0	0.0188679	0.459459	1	0.453125	0.181818	0.2	0.45	1
ER2_lo0006	0.318471	0.15625	0.714286	0.594595	0	0.119048	0.4375	0.296296	0.2	0.125	0.285714	0	0.03125	0.00917431	0.0379656	0.518135	0.617647	0.377953	0.181034	0.272727	0.328125	0.653846
ER2_lo0005	0.361607	0.140625	0.821429	0.815789	0	0.140187	0.235294	0.44186	0	0.096	0.333333	0.25	0.00970874	0.00884956	0.0309989	0.491071	0.731707	0.367213	0.201613	0.153846	0.300971	0.715789
ER2_lo0001	0.36	0.25	1	1		0.222222	0	0.428571	0	0.0769231	0.5	0	0	0	0.0211864	0.666667	0.5	0.48	0.5	0	0.0833333	0.625
ER2_lo0007	0	0		0		0.0769231	0	0.333333	0	0.304348	1	0	0	0.0666667	0.0366492	0	0.8	0.285714	0	0	0.333333	0

## Sheet: fig 2c middle
Column1	STUB1	CREBBP	OXSM	NOB1	CCDC105	SF3B1	ARHGEF28	PQLC2	AP3B22	RELA	KCNT1	PTEN2	DENND1A	KIAA0652	ZNF468	PTEN1	FZD4	TMEM8A	AMZ1	EMILIN2	LRP1B	CKAP5
ER1_lo0011	0.332942	0.332942	0.996484	0.996484	0.499119	0.499119	0.499119	0.499119	0.499119	0.499119	0.992581	0.991684	0.988664	0.000233037	3.70368e-05	7.39433e-05	3.70368e-05	3.70368e-05	1.85526e-05	3.70354e-05	0.000448815	0.000448815
ER1_lo0010	0.323119	0.323119	0.913377	0.913377	0.477364	0.477364	0.477364	0.477364	0.477364	0.477364	0.721154	0.641024	0.510701	0.00173257	0.000108079	0.000206796	0.000108079	0.000108079	5.95303e-05	0.000108067	0.00234509	0.00234509
ER1_lo0017	0.332183	0.332183	0.989717	0.989717	0.497416	0.497416	0.497416	0.497416	0.497416	0.497416	0.983433	0.981178	0.977084	0.00101343	4.41586e-05	8.78631e-05	4.41586e-05	4.41586e-05	2.21717e-05	4.41567e-05	0.00132659	0.00132659
ER1_lo0001	0.298633	0.298633	0.741511	0.741511	0.425786	0.425786	0.425786	0.425786	0.425786	0.425786	0.724096	0.0177414	0.700609	0.00338788	8.92857e-05	0.000155492	8.92857e-05	8.92857e-05	4.85816e-05	8.92777e-05	0.00389771	0.00389771
ER2_lo0012	0.322082	0.322082	0.905144	0.905144	0.475105	0.475105	0.475105	0.475105	0.475105	0.475105	0.476215	0.000859328	0.00233625	0.432861	0.0297797	0.0567346	0.0297797	0.0297797	0.0197581	0.0289185	0.469196	0.469196
ER2_lo0019	0.332596	0.332596	0.993397	0.993397	0.498344	0.498344	0.498344	0.498344	0.498344	0.498344	0.498618	0.000608631	0.00054927	0.000664041	0.495967	0.988658	0.495967	0.495967	0.248622	0.331536	0.497083	0.497083
ER2_lo0003	0.313575	0.313575	0.841024	0.841024	0.456824	0.456824	0.456824	0.456824	0.456824	0.456824	0.457616	0.00102199	0.00173257	0.000250843	0.452188	0.83249	0.452188	0.452188	0.236656	0.311384	0.453678	0.453678
ER2_lo0006	0.332702	0.332702	0.994343	0.994343	0.498582	0.498582	0.498582	0.498582	0.498582	0.498582	0.499008	0.000468316	0.000853976	0.00037622	0.49588	0.988956	0.49588	0.49588	0.248522	0.331497	0.496842	0.496842
ER2_lo0005	0.332555	0.332555	0.993025	0.993025	0.49825	0.49825	0.49825	0.49825	0.49825	0.49825	0.499047	0.00103386	0.0015986	0.000689216	0.494001	0.984557	0.494001	0.494001	0.247763	0.330656	0.495775	0.495775
ER2_lo0001	0.32727	0.32727	0.947346	0.947346	0.486481	0.486481	0.486481	0.486481	0.486481	0.486481	0.487397	0.000999889	0.00188305	0.000344857	0.481833	0.938296	0.481833	0.481833	0.244561	0.32516	0.482995	0.482995
ER2_lo0007	0.00585959	0.00585959	0.00592908	0.00592908	0.00589413	0.00589413	0.00589413	0.00589413	0.00589413	0.00589413	0.00590907	0.000463137	0.00253516	0.00036264	0.00131244	0.00132022	0.00131244	0.00131244	0.00129978	0.00131072	0.00206825	0.00206825

## Sheet: fig 2c bottom
Column1	STUB1	CREBBP	OXSM	NOB1	CCDC105	SF3B1	ARHGEF28	PQLC2	AP3B22	RELA	KCNT1	PTEN2	DENND1A	KIAA0652	ZNF468	PTEN1	FZD4	TMEM8A	AMZ1	EMILIN2	LRP1B	CKAP5
ER1_lo0011	0.275862	0.288462	0.928571	1	0.5	0.638889	0.538462	0.447368	0.323529	0.517241	0.884615	0.947368	1	0	0	0	0	0	0	0	0	0
ER1_lo0010	0.326923	0.326087	0.705882	0.777778	0.5	0.357143	0.357143	0.291667	0.514286	0.428571	0.611111	0.772727	0.740741	0	0	0	0	0	0	0	0	0
ER1_lo0017	0.306452	0.326087	0.923077	0.928571	0.4	0.4375	0.439024	0.4	0.371429	0.333333	0.869565	1	0.947368	0	0	0	0	0	0	0	0	0
ER1_lo0001	0.192982	0.269841	0.736842	0.818182	0.423077	0.333333	0.477273	0.464286	0.632653	0.333333	0.615385	0	0.655172	0	0	0	0	0	0	0	0	0
ER2_lo0012	0.363636	0.403846	0.904762	0.925926	0.44898	0.386364	0.4	0.425	0.405405	0.457143	0.439024	0	0	0.636364	0	0	0	0.0138889	0	0	0.5	0.555556
ER2_lo0019	0.366667	0.195122	0.727273	0.705882	0.409091	0.540541	0.53125	0.483871	0.45	0.488889	0.441176	0	0	0	0.435897	0.708333	0.384615	0.333333	0.240741	0.226415	0.5	0.5
ER2_lo0003	0.210526	0.355556	0.842105	0.866667	0.439024	0.392857	0.355556	0.390244	0.62069	0.565217	0.461538	0	0	0	0.419355	0.892857	0.473684	0.397059	0.363636	0.321429	0.451613	0.560976
ER2_lo0006	0.253968	0.304348	0.777778	0.75	0.447368	0.409091	0.470588	0.341463	0.268293	0.515152	0.396226	0	0	0	0.433333	0.827586	0.480769	0.306667	0.228571	0.155172	0.342857	0.47619
ER2_lo0005	0.296875	0.26087	0.52381	0.518519	0.433333	0.409091	0.365854	0.369565	0.257143	0.421053	0.355556	0	0	0	0.285714	0.588235	0.351351	0.2	0.348485	0.266667	0.294118	0.444444
ER2_lo0001	0.177778	0.282051	0.333333	0.571429	0.151515	0.416667	0.421053	0.416667	0.46875	0.37931	0.436364	0	0	0	0.344828	0.722222	0.307692	0.259259	0.174603	0.288462	0.378378	0.457143
ER2_lo0007	0	0	0	0	0	0	0	0	0	0	0	0	0	0	0	0	0	0	0	0	0	0
