# Supplementary material for: Spatial genomics maps the structure, nature and evolution of cancer clones
Source: Nature. 2022 Nov 9;611(7936):594–602. doi: 10.1038/s41586-022-05425-2 (PMC9668746; doi:10.1038/s41586-022-05425-2)
Supplement: Supplementary file 10 — Source Data Fig. 3 [file 41586_2022_5425_MOESM10_ESM.xlsx]

## Sheet: fig 3b
verified_id	Epithelial cells	P1-purple	P1-blue	P1-green	P1-grey	P1-orange	P1-red	Wildtype	Sample
10_1	Invasive	0.000133663	0.00083101	0.00137534	0.00516272	0.00256877	0.985815	0.00411378	P1-ER1
13_3	Invasive	0.000213745	0.000445377	0.00188353	0.105036	0.00472295	0.857307	0.0303921	P1-ER1
11_2	Invasive	8.17165e-05	0.000951876	0.00189667	0.00393101	0.00869736	0.978073	0.00636863	P1-ER1
12_3	Invasive	3.03751e-05	0.000296021	0.00114105	0.00170952	0.00199757	0.993582	0.0012431	P1-ER1
13_2	Invasive	0.000366724	0.000683186	0.00192491	0.14017	0.0284282	0.80115	0.0272772	P1-ER1
10_3	Invasive	0.00018766	0.000732165	0.00179786	0.00744368	0.00216201	0.979743	0.00793409	P1-ER1
12_2	Invasive	0.000159375	0.000582905	0.00137181	0.00144554	0.00303662	0.992611	0.000792988	P1-ER1
25_3	Invasive	9.29898e-05	0.000449894	0.00104219	0.00178715	0.00184474	0.988186	0.00659751	P1-ER1
12_1	Invasive	0.000273251	0.00150669	0.00297265	0.00575741	0.00263898	0.980717	0.00613364	P1-ER1
10_4	Invasive	0.000150847	0.00115476	0.00228115	0.0236641	0.00226322	0.90988	0.0606062	P1-ER1
24_1	Invasive	0.000181914	0.00108154	0.000869108	0.0426709	0.00951511	0.869288	0.0763935	P1-ER1
14_2	Invasive	8.83172e-05	0.000537998	0.00202687	0.00376948	0.00216037	0.986249	0.00516829	P1-ER1
11_1	Invasive	5.59136e-05	0.000352727	0.000653324	0.00136363	0.00329805	0.993602	0.000674451	P1-ER1
11_4	Invasive	0.000123908	0.00172393	0.00216388	0.0955061	0.00463342	0.857738	0.038111	P1-ER1
22_2	Invasive	0.852241	0.00188331	0.00186583	0.00358195	0.00302607	0.000933162	0.136469	P1-ER2
17_2	Invasive	0.995467	0.000562255	0.000553554	0.000901492	0.0006604	0.000505604	0.00135006	P1-ER2
19_1	Invasive	0.973428	0.00190849	0.00147397	0.00475631	0.00254513	0.000853637	0.0150347	P1-ER2
22_4	Invasive	0.988002	0.0021695	0.00137843	0.00175809	0.00215461	0.00103748	0.00349947	P1-ER2
20_3	Invasive	0.994397	0.000781281	0.000550768	0.00074729	0.000588267	0.000476344	0.00245935	P1-ER2
22_3	Invasive	0.996243	0.000606359	0.000463764	0.000782697	0.000552024	0.000356166	0.000995538	P1-ER2
20_2	Invasive	0.918824	0.00139693	0.00116524	0.0050412	0.00341905	0.00143562	0.0687183	P1-ER2
18_1	Invasive	0.950364	0.00115453	0.000727739	0.00206721	0.000390908	0.000628752	0.0446664	P1-ER2
21_3	Invasive	0.96839	0.00213584	0.000848925	0.00450968	0.0132562	0.000531214	0.0103283	P1-ER2
17_1	Invasive	0.993411	0.000897279	0.00035806	0.00189607	0.00053194	0.000385231	0.00251999	P1-ER2
19_2	Invasive	0.988292	0.00151815	0.000978318	0.00305785	0.00175337	0.000311872	0.00408871	P1-ER2
18_4	Invasive	0.989965	0.000373107	0.000358758	0.000450192	0.000145263	0.000258531	0.00844896	P1-ER2
21_1	Invasive	0.981686	0.00161373	0.000944924	0.00421218	0.00187532	0.000657134	0.0090107	P1-ER2
20_1	Invasive	0.992803	0.000989086	0.000681259	0.00132487	0.000857269	0.000422729	0.00292198	P1-ER2
18_3	Invasive	0.99466	0.000562091	0.000573019	0.00132444	0.000545421	0.000195344	0.00213939	P1-ER2
21_2	Invasive	0.995201	0.00090196	0.000503334	0.00115755	0.000320209	0.000377517	0.0015388	P1-ER2
22_1	Invasive	0.991761	0.00117117	0.000752441	0.00177268	0.00123685	0.000469644	0.00283651	P1-ER2
18_2	Invasive	0.991933	0.000903981	0.00132808	0.00142442	0.000487289	0.000610647	0.00331238	P1-ER2
17_3	Invasive	0.981341	0.00130696	0.00137732	0.00220576	0.000711586	0.000340525	0.0127167	P1-ER2

## Sheet: fig 3f
Area#	Epithelial cells	TC, type 1%	TC, type 2%	TC, type 3%	P2-orange	P2-green	P2-blue	P2-purple	Wildtype	Sample
TC2_R7	Invasive	0	65	0	0.000802081	0.00647315	0.433281	0.197834	0.361609	P2-TN1
TC3_R9	Invasive	0	0	60	0.000476078	0.00809447	0.0923727	0.389092	0.509964	P2-TN1
TC3_R13	Invasive	0	0	60	0.000748479	0.00634888	0.0368381	0.480643	0.475422	P2-TN1
TC3_R10	Invasive	0	0	60	0.00085163	0.00971917	0.103634	0.262949	0.622846	P2-TN1
TC3_R15	Invasive	0	0	40	0.000332664	0.00282603	0.00643011	0.0123804	0.978031	P2-TN1
TC3_R18	Invasive	0	10	50	0.000612158	0.007918	0.0647574	0.0939038	0.832809	P2-TN1
TC3_R11	Invasive	0	0	70	0.00064058	0.00476588	0.0156543	0.900644	0.0782955	P2-TN1
TC2_R11	Invasive	0	50	0	0.000754337	0.012254	0.138307	0.246886	0.601799	P2-TN1
TC3_R1	Invasive	0	10	35	0.000498881	0.00615704	0.0158986	0.014176	0.963269	P2-TN1
TC3_R6	Invasive	0	20	30	0.000613688	0.00990803	0.0147161	0.462079	0.512683	P2-TN1
TC3_R2	Invasive	0	0	40	0.000558647	0.00566051	0.0155501	0.343896	0.634334	P2-TN1
TC2_R3	Invasive	0	65	0	0.000804255	0.00840003	0.446677	0.0861652	0.457954	P2-TN1
TC2_R1	Invasive	20	40	10	0.000710797	0.00728998	0.64164	0.0464428	0.303916	P2-TN1
TC2_R4	Invasive	0	50	0	0.000553919	0.00812434	0.15116	0.0869789	0.753183	P2-TN1
TC2_R2	Invasive	0	60	0	0.000915819	0.00876476	0.806128	0.0539266	0.130265	P2-TN1
TC3_R3	Invasive	0	0	40	0.000857755	0.00658686	0.0157927	0.791186	0.185577	P2-TN1
TC3_R19	Invasive	0	10	40	0.000655876	0.00634417	0.108685	0.0371289	0.847186	P2-TN1
TC3_R8	Invasive	0	10	50	0.00051948	0.0042872	0.0350591	0.578233	0.381901	P2-TN1
TC3_R4	Invasive	0	0	60	0.000654223	0.00481532	0.0175257	0.827185	0.14982	P2-TN1
TC3_R14	Invasive	0	10	50	0.000809276	0.00922698	0.324849	0.212838	0.452277	P2-TN1
TC3_R16	Invasive	0	10	40	0.000772137	0.00872501	0.110989	0.0404923	0.839021	P2-TN1
TC2_R6	Invasive	0	65	0	0.000709219	0.00899819	0.31641	0.363341	0.310541	P2-TN1
TC2_R10	Invasive	0	55	0	0.000904729	0.0098561	0.193748	0.277949	0.517542	P2-TN1
TC3_R7	Invasive	0	0	60	0.000691078	0.00439843	0.0131969	0.939139	0.0425744	P2-TN1
TC3_R5	Invasive	0	0	40	0.000690348	0.00611643	0.0167574	0.725388	0.251048	P2-TN1
TC2_R9	Invasive	0	45	0	0.000729462	0.00607763	0.0981199	0.0255275	0.869545	P2-TN1
TC2_R5	Invasive	0	55	0	0.000594013	0.00763743	0.450885	0.165884	0.375	P2-TN1
TC2_R8	Invasive	0	35	0	0.000512944	0.00370993	0.00885544	0.0209213	0.966	P2-TN1
TC2_R12	Invasive	0	50	0	0.000797502	0.00803215	0.0783465	0.063755	0.849069	P2-TN1
TC3_R17	Invasive	0	0	40	0.000577443	0.00451846	0.0356723	0.0201923	0.93904	P2-TN1
TC3_R20	Invasive	0	30	20	0.000660341	0.00678709	0.0252515	0.483031	0.48427	P2-TN1
TC3_R12	Invasive	0	0	60	0.000644351	0.00764843	0.168938	0.421182	0.401587	P2-TN1
