# Supplementary material for: Spatial genomics maps the structure, nature and evolution of cancer clones
Source: Nature. 2022 Nov 9;611(7936):594–602. doi: 10.1038/s41586-022-05425-2 (PMC9668746; doi:10.1038/s41586-022-05425-2)
Supplement: Supplementary file 11 — Source Data Fig. 4 [file 41586_2022_5425_MOESM11_ESM.xlsx]

## Sheet: fig 4be
verified_id	Epithelial cells	Grade	Nuclear pleomorphism	Vacuoli	Necrosis	Growth pattern	P1-purple	P1-blue	P1-green	P1-grey	P1-orange	P1-red	Wildtype	Sample
11	DCIS	Low	1	None	Absent	Solid	0.000557596	0.00824475	0.021162	0.674297	0.216814	0.00205935	0.0768658	P1-D1
164	DCIS	Intermediate	2	Nuclear	Absent	Non_solid	0.000948723	0.017881	0.134316	0.590491	0.180138	0.0018533	0.0743725	P1-D1
172	DCIS	Intermediate	2	Nuclear	Present	Non_solid	0.000561141	0.00623753	0.37745	0.563954	0.00171303	0.00174454	0.0483403	P1-D1
57	DCIS	Low	1	Nuclear	Present	Solid	2.4229e-05	0.000530991	0.997093	0.000713428	0.000187107	4.35089e-05	0.00140805	P1-D1
71	DCIS	Low	1	Nuclear	Absent	Solid	4.03575e-05	0.00275248	0.994725	0.00129856	0.000511819	7.39781e-05	0.000597896	P1-D1
136	DCIS	Low	1	None	Absent	Solid	3.39051e-05	0.000895103	0.993148	0.000849303	0.000184119	0.000209323	0.0046804	P1-D1
15	DCIS	Low	1	None	Absent	Solid	0.00019376	0.00176239	0.992755	0.00172209	0.000926102	0.000420878	0.00222027	P1-D1
108	DCIS	Low	1	Nuclear	Absent	Solid	0.000129099	0.00195565	0.99275	0.00344106	0.00045643	0.000230427	0.00103684	P1-D1
107	DCIS	Low	1	Nuclear	Absent	Solid	9.28395e-05	0.000725628	0.991965	0.00619767	0.000101765	0.000223109	0.000694194	P1-D1
52	DCIS	Low	1	None	Absent	Solid	5.48686e-05	0.0101607	0.988543	0.000657884	7.01257e-05	7.25966e-05	0.000441171	P1-D1
43	DCIS	Low	1	None	Absent	Solid	0.00015372	0.00139772	0.986358	0.00101839	0.000492292	0.000318624	0.0102617	P1-D1
144	DCIS	Intermediate	2	None	Present	Solid	5.44327e-05	0.00212768	0.984153	0.0040405	0.00599304	0.000191902	0.00343904	P1-D1
123	DCIS	Low	1	None	Absent	Solid	0.00018689	0.012535	0.982328	0.00193771	0.000238116	0.000332203	0.00244219	P1-D1
99	DCIS	Low	1	Nuclear	Present	Solid	0.000179645	0.00118191	0.982025	0.00408594	0.0109133	0.000498674	0.00111572	P1-D1
131	DCIS	Low	1	None	Present	Solid	0.000131184	0.00218834	0.977852	0.00415433	0.00144158	0.000335257	0.0138975	P1-D1
54	DCIS	Low	1	None	Absent	Solid	8.47475e-05	0.0005156	0.976385	0.00246897	2.63124e-05	0.000196146	0.0203232	P1-D1
175	DCIS	Low	1	None	Absent	Solid	0.000221421	0.00410401	0.970698	0.00275831	0.0163596	9.59318e-05	0.00576307	P1-D1
19	DCIS	Low	1	None	Absent	Solid	0.000125746	0.00224068	0.970088	0.0120043	0.000114615	0.00019587	0.0152308	P1-D1
146	DCIS	Intermediate	1	Nuclear	Present	Solid	0.000318892	0.00318941	0.969367	0.003398	0.00240599	0.000675333	0.020645	P1-D1
116	DCIS	Low	1	Nuclear	Absent	Solid	0.000123929	0.00161658	0.965841	0.0148485	0.00657081	0.000414385	0.0105846	P1-D1
16	DCIS	Low	1	None	Absent	Solid	0.000385887	0.00412546	0.96539	0.00799768	0.0164647	0.000615382	0.00502058	P1-D1
117	DCIS	Low	1	Nuclear	Present	Solid	0.000116041	0.00240104	0.964656	0.00375656	0.00380975	0.000343006	0.0249173	P1-D1
58	DCIS	Low	1	None	Absent	Solid	0.000277125	0.00334267	0.959576	0.00417411	0.00193038	0.000635557	0.0300646	P1-D1
95	DCIS	Low	1	Nuclear	Present	Solid	9.60818e-05	0.00783753	0.958223	0.0166973	0.00119149	0.000418683	0.0155361	P1-D1
72	DCIS	Low	1	Nuclear	Absent	Solid	0.000235853	0.00273647	0.955082	0.00659439	0.0236226	0.000330525	0.0113977	P1-D1
8	DCIS	Low	1	None	Present	Solid	0.000191945	0.0027296	0.953434	0.0280338	0.000869546	0.000305359	0.0144354	P1-D1
27	DCIS	Low	1	None	Absent	Solid	0.000143873	0.00573773	0.952921	0.016699	0.0171128	0.000642694	0.00674242	P1-D1
70	DCIS	Low	1	Nuclear	Absent	Solid	0.000465058	0.0138036	0.947514	0.00419986	0.0292632	0.000378233	0.00437631	P1-D1
37	DCIS	Low	1	None	Absent	Solid	0.000297063	0.00135981	0.944655	0.00179005	0.000452337	0.000212871	0.0512326	P1-D1
1	DCIS	Low	1	None	Absent	Solid	0.000207407	0.00398044	0.941226	0.00315243	0.000837377	0.000560615	0.0500361	P1-D1
138	DCIS	Low	1	None	Absent	Solid	0.000239042	0.00263583	0.937256	0.00404934	0.00223746	0.00035086	0.0532313	P1-D1
51	DCIS	Low	1	None	Absent	Solid	0.000422096	0.0232203	0.935011	0.019459	0.00506622	0.000774777	0.0160467	P1-D1
162	DCIS	Intermediate	2	Nuclear	Present	Solid	0.000107989	0.00545997	0.931171	0.0339022	0.0230499	0.000522042	0.00578651	P1-D1
157	DCIS	Low	1	Nuclear	Absent	Solid	9.70789e-05	0.00136078	0.903783	0.00358165	0.089277	0.000230903	0.00166989	P1-D1
124	DCIS	Low	1	None	Absent	Solid	0.00130468	0.0167605	0.88288	0.0136126	0.00279582	0.00199398	0.0806526	P1-D1
88	DCIS	Intermediate	2	Nuclear	Present	Solid	0.000317782	0.0110392	0.870092	0.0201923	0.0915573	0.000745033	0.00605653	P1-D1
63	DCIS	Low	1	None	Absent	Solid	0.000399605	0.00702187	0.865903	0.0432875	0.0579066	0.000848722	0.0246331	P1-D1
75	DCIS	Intermediate	2	Nuclear	Absent	Solid	0.000183072	0.00862292	0.864859	0.0937942	0.0267249	0.000544912	0.00527122	P1-D1
61	DCIS	Low	1	None	Absent	Solid	0.000872216	0.0125428	0.859569	0.0296223	0.0550547	0.000834468	0.0415044	P1-D1
62	DCIS	Low	1	None	Absent	Solid	0.00048731	0.00389374	0.859495	0.00565967	0.117022	0.000582428	0.0128594	P1-D1
132	DCIS	Low	1	Nuclear	Absent	Solid	0.00023997	0.0187743	0.852145	0.0231417	0.0813345	0.00115375	0.0232111	P1-D1
109	DCIS	Intermediate	2	Nuclear	Absent	Solid	0.000337516	0.00543124	0.844251	0.0806901	0.00833591	0.0020496	0.0589044	P1-D1
21	DCIS	Low	1	None	Absent	Solid	0.000387981	0.103638	0.828857	0.00961326	0.00156847	0.00075352	0.0551816	P1-D1
47	DCIS	Low	1	None	Absent	Solid	0.00103477	0.0318356	0.821	0.0357409	0.0567705	0.00217572	0.0514421	P1-D1
53	DCIS	Low	1	None	Present	Solid	0.00107154	0.0156022	0.778197	0.0757199	0.0384825	0.00181136	0.0891157	P1-D1
45	DCIS	Low	1	None	Absent	Solid	0.000407624	0.00342969	0.700205	0.0011344	0.293064	0.000226756	0.00153264	P1-D1
176	DCIS	Low	1	None	Absent	Solid	0.000211095	0.00233229	0.699749	0.00215712	0.294921	0.000166089	0.00046244	P1-D1
90	DCIS	Low	1	Nuclear	Present	Solid	0.000963038	0.0198562	0.691214	0.150489	0.0892626	0.00174384	0.0464711	P1-D1
130	DCIS	Low	1	None	Absent	Solid	0.000924432	0.22527	0.688991	0.0295827	0.00127561	0.0014725	0.0524841	P1-D1
112	DCIS	Intermediate	2	Nuclear	Present	Solid	0.000387696	0.0111094	0.656051	0.306868	0.0162523	0.000672733	0.00865905	P1-D1
28	DCIS	Low	1	None	Absent	Solid	0.000429777	0.289681	0.626165	0.0622901	0.00808845	0.00108433	0.0122609	P1-D1
177	DCIS	Low	1	None	Absent	Solid	0.000606746	0.0265542	0.614246	0.317914	0.0281245	0.000551301	0.0120037	P1-D1
94	DCIS	Intermediate	2	Nuclear	Present	Non_solid	0.00061412	0.00492324	0.502207	0.154369	0.00240914	0.00126027	0.334217	P1-D1
127	DCIS	Low	1	None	Absent	Solid	4.53625e-05	0.975874	4.39751e-05	0.00382064	5.15826e-05	0.000105883	0.0200586	P1-D1
128	DCIS	Low	1	Nuclear	Present	Solid	0.000129612	0.966224	0.000786081	0.00740584	0.000185011	0.000828777	0.0244405	P1-D1
77	DCIS	Low	1	Nuclear	Absent	Solid	0.000194761	0.95757	0.00987527	0.00507156	0.00321899	0.000536586	0.0235329	P1-D1
126	DCIS	Low	1	None	Absent	Solid	0.000112222	0.943623	9.40781e-05	0.0149649	7.61965e-05	0.000540267	0.040589	P1-D1
129	DCIS	Low	1	Nuclear	Absent	Solid	0.000307044	0.773983	0.118056	0.0429456	0.00131007	0.000931744	0.0624665	P1-D1
125	DCIS	Intermediate	2	Nuclear	Present	Solid	0.00048739	0.729833	0.00107237	0.0150475	0.0018146	0.000743764	0.251001	P1-D1
49	DCIS	Intermediate	2	Nuclear	Present	Solid	0.000281623	0.698461	0.0379797	0.115395	0.000640144	0.000803111	0.14644	P1-D1
78	DCIS	Low	1	Nuclear	Absent	Solid	0.000272843	0.694737	0.268609	0.0080481	0.00095418	0.000413555	0.0269658	P1-D1
35	DCIS	Intermediate	2	Nuclear	Absent	Non_solid	1.64115e-05	1.73961e-05	2.41884e-05	0.000204778	0.999628	2.76097e-05	8.15705e-05	P1-D1
36	DCIS	Intermediate	2	Nuclear	Absent	Non_solid	1.00995e-05	6.11126e-05	1.40098e-05	0.000117616	0.999577	2.96606e-05	0.000190203	P1-D1
65	DCIS	Intermediate	2	None	Present	Non_solid	1.47525e-05	5.5691e-05	1.83513e-06	0.000313834	0.999534	1.8455e-05	6.12035e-05	P1-D1
152	DCIS	Intermediate	2	Nuclear	Present	Non_solid	2.38031e-05	0.000240293	2.26889e-05	0.000838214	0.998362	3.70382e-05	0.000476351	P1-D1
122	DCIS	Intermediate	2	Nuclear	Absent	Non_solid	7.4429e-05	0.000346243	0.000342362	0.000752329	0.997691	0.000128574	0.000664695	P1-D1
93	DCIS	Intermediate	2	Nuclear	Absent	Solid	0.000117249	0.000395343	0.000138336	0.00111304	0.996557	0.000150693	0.00152799	P1-D1
6	DCIS	Intermediate	2	Nuclear	Absent	Solid	0.000105232	0.000470543	4.04463e-05	0.00107759	0.995105	0.000153806	0.00304776	P1-D1
103	DCIS	Intermediate	2	Nuclear	Present	Solid	6.88364e-05	0.000921056	0.000429397	0.00310257	0.994563	0.000111322	0.000803727	P1-D1
24	DCIS	Intermediate	2	Nuclear	Absent	Non_solid	4.05665e-05	0.000548687	0.00244234	0.0030852	0.993298	0.000145141	0.000440215	P1-D1
5	DCIS	Intermediate	2	Nuclear	Present	Solid	0.0001742	0.000572497	0.00058245	0.00348242	0.990286	9.8813e-05	0.00480348	P1-D1
18	DCIS	Intermediate	2	Nuclear	Absent	Non_solid	0.000133822	0.00139739	0.00112791	0.00238068	0.987348	0.000311313	0.00730078	P1-D1
102	DCIS	Intermediate	2	Nuclear	Present	Non_solid	0.000140313	0.00219876	0.00444741	0.00534746	0.985955	0.000460849	0.00145046	P1-D1
121	DCIS	Intermediate	2	Nuclear	Absent	Non_solid	0.000477361	0.0024243	0.000600228	0.00286324	0.982944	0.000427737	0.0102629	P1-D1
34	DCIS	Intermediate	2	Nuclear	Present	Non_solid	0.000239864	0.00157241	0.000562517	0.00711601	0.981461	0.000267208	0.00878138	P1-D1
76	DCIS	Intermediate	2	Nuclear	Present	Solid	0.000130615	0.0029001	0.000490351	0.00571057	0.980653	0.000230972	0.00988418	P1-D1
118	DCIS	Intermediate	2	Nuclear	Present	Non_solid	0.000201362	0.000883215	0.00473565	0.0016951	0.978109	0.000456304	0.0139197	P1-D1
139	DCIS	Intermediate	2	Nuclear	Present	Solid	0.000135401	0.00145834	0.000276586	0.00544111	0.972816	0.000367383	0.019505	P1-D1
163	DCIS	Intermediate	2	Nuclear	Absent	Non_solid	0.000312714	0.00417846	0.0045477	0.00978784	0.96626	0.000325569	0.014588	P1-D1
26	DCIS	Intermediate	2	Nuclear	Absent	Solid	0.00017708	0.00361704	0.00136781	0.0261153	0.965683	0.000525837	0.00251348	P1-D1
161	DCIS	Intermediate	2	Nuclear	Present	Non_solid	0.000343434	0.00849991	0.0219993	0.00452528	0.95452	0.000264534	0.00984726	P1-D1
169	DCIS	Intermediate	2	Nuclear	Present	Non_solid	0.000160564	0.000415317	9.20064e-05	0.00139712	0.95338	0.000204324	0.0443509	P1-D1
148	DCIS	Intermediate	2	Nuclear	Absent	Solid	0.000461565	0.00366834	0.0299433	0.00674225	0.936139	0.000973133	0.0220722	P1-D1
0	DCIS	Intermediate	2	Nuclear	Present	Non_solid	0.000357585	0.00562625	0.00267349	0.017399	0.933485	0.000368967	0.0400897	P1-D1
66	DCIS	Intermediate	2	Nuclear	Present	Non_solid	0.000191261	0.000521449	2.1407e-05	0.0715293	0.922224	0.000324466	0.00518845	P1-D1
64	DCIS	Intermediate	2	Nuclear	Present	Non_solid	0.000589483	0.00236144	0.0714229	0.00467515	0.916825	0.000902231	0.00322375	P1-D1
101	DCIS	Intermediate	2	Nuclear	Present	Non_solid	9.7103e-05	0.00717471	0.0242813	0.0322178	0.914783	0.00104954	0.0203966	P1-D1
3	DCIS	Intermediate	2	Nuclear	Absent	Solid	0.000248323	0.00396246	0.00114575	0.0545476	0.907451	0.000885542	0.0317593	P1-D1
83	DCIS	Intermediate	2	Nuclear	Present	Solid	0.000812051	0.00784547	0.00520168	0.0292273	0.901787	0.00118247	0.053944	P1-D1
114	DCIS	Intermediate	2	Nuclear	Present	Non_solid	3.57038e-05	0.00189813	0.000148173	0.103139	0.885545	0.000429496	0.0088043	P1-D1
82	DCIS	Intermediate	2	Nuclear	Present	Solid	0.000618182	0.00848115	0.0793117	0.0163844	0.875266	0.00109569	0.0188433	P1-D1
160	DCIS	Intermediate	2	Nuclear	Present	Non_solid	0.000535662	0.00860373	0.0291254	0.0687475	0.870938	0.00106713	0.0209829	P1-D1
84	DCIS	Intermediate	2	Nuclear	Absent	Solid	0.000673618	0.00272342	0.00134211	0.0110586	0.866037	0.000449084	0.117717	P1-D1
113	DCIS	Intermediate	2	Nuclear	Present	Solid	0.000525436	0.0127416	0.0715218	0.0463793	0.859224	0.000936844	0.00867046	P1-D1
79	DCIS	Intermediate	2	Nuclear	Present	Non_solid	0.000541787	0.0105467	0.00179567	0.0171783	0.838171	0.00136368	0.130403	P1-D1
100	DCIS	Intermediate	2	Nuclear	Present	Solid	0.00101758	0.0128357	0.14376	0.0117183	0.793988	0.00295258	0.0337274	P1-D1
173	DCIS	Intermediate	2	Nuclear	Absent	Non_solid	0.000305497	0.00218285	0.000693758	0.198708	0.789983	0.000520593	0.00760591	P1-D1
74	DCIS	Intermediate	2	Nuclear	Present	Solid	0.000324139	0.117151	0.0178706	0.0601178	0.77699	0.000966039	0.0265798	P1-D1
73	DCIS	Intermediate	2	Nuclear	Present	Solid	6.32069e-05	0.00194082	0.00515287	0.161726	0.77262	0.000422897	0.058074	P1-D1
81	DCIS	Intermediate	2	Nuclear	Present	Solid	0.000349064	0.00309337	0.208033	0.0101846	0.76773	0.000499677	0.0101103	P1-D1
46	DCIS	Intermediate	2	Nuclear	Absent	Non_solid	0.000197261	0.00297403	0.00682593	0.189342	0.759543	0.000880166	0.0402377	P1-D1
68	DCIS	Intermediate	2	Nuclear	Present	Solid	0.000316954	0.00655198	0.223797	0.00556638	0.758049	0.000597382	0.00512117	P1-D1
69	DCIS	Intermediate	2	Nuclear	Absent	Solid	0.000627163	0.0791531	0.101488	0.0754094	0.735827	0.00146138	0.00603372	P1-D1
20	DCIS	Intermediate	2	Nuclear	Present	Non_solid	0.000677714	0.0228113	0.0268532	0.164358	0.73161	0.00219519	0.0514951	P1-D1
119	DCIS	Intermediate	2	Nuclear	Absent	Solid	0.000723191	0.00673576	0.294496	0.0118433	0.66617	0.000904897	0.0191267	P1-D1
174	DCIS	Intermediate	2	Nuclear	Present	Solid	0.000456722	0.00855514	0.273845	0.0498836	0.664337	0.000545332	0.00237784	P1-D1
4	DCIS	Intermediate	2	Nuclear	Present	Solid	0.000886114	0.0116692	0.00956287	0.269536	0.646712	0.00133835	0.0602955	P1-D1
156	DCIS	Intermediate	2	Nuclear	Present	Solid	0.00058516	0.0182601	0.032515	0.252156	0.500751	0.0020589	0.193674	P1-D1
91	DCIS	Intermediate	2	Nuclear	Present	Non_solid	0.00093094	0.00575624	0.0117916	0.441374	0.494145	0.00127227	0.0447297	P1-D1
48	DCIS	Low	1	None	Absent	Solid	0.000497647	0.0122512	0.441886	0.0742335	0.459359	0.00162216	0.0101499	P1-D1
166	Hyperplasia				Present		0.00100526	0.0083368	0.01057	0.0251979	0.00424191	0.000927757	0.94972	P1-D1
180	Hyperplasia						0.000553047	0.00300793	0.00233769	0.010137	0.00684054	0.000307066	0.976817	P1-D1
167	Normal, stroma						0.000240688	0.00358524	0.0029548	0.0018089	0.0291501	0.000585729	0.961675	P1-D1
170	Normal, epithelium				Present		0.000567901	0.00488479	0.00332868	0.0173215	0.0193437	0.00168672	0.952867	P1-D1
81	DCIS	Intermediate	2	None	Absent	Non_solid	0.00711217	0.0185828	0.00492385	0.452383	0.0123353	0.00849327	0.496169	P1-D2
68	DCIS	Low	1	None	Absent	Non_solid	0.000455551	0.000380754	0.997507	0.000604956	0.000119395	0.00013773	0.000794243	P1-D2
85	DCIS	Low	1	None	Absent	Non_solid	0.00100725	0.00186572	0.991574	0.000917267	0.00111834	0.000542335	0.00297518	P1-D2
67	DCIS	Low	1	None	Absent	Non_solid	0.000694289	0.000688197	0.991147	0.000857629	0.000547791	0.000350629	0.00571401	P1-D2
69	DCIS	Low	1	None	Absent	Solid	0.00162522	0.00135984	0.985266	0.000750798	0.0089632	0.000646758	0.00138845	P1-D2
42	DCIS	Intermediate	2	None	Absent	Solid	0.00166661	0.00253271	0.983658	0.0018343	0.00665049	0.00106149	0.00259639	P1-D2
86	DCIS	Low	1	None	Absent	Non_solid	0.00246306	0.00247064	0.979146	0.00291396	0.00138536	0.00165297	0.00996757	P1-D2
3	DCIS	Low	1	None	Absent	Solid	0.00149101	0.00178896	0.974205	0.000923371	0.0186951	0.000921181	0.00197562	P1-D2
41	DCIS	Intermediate	2	Nuclear	Absent	Solid	0.00139216	0.00319122	0.973242	0.00286089	0.00105055	0.0010229	0.0172407	P1-D2
47	DCIS	Intermediate	2	None	Absent	Solid	0.00113048	0.00568604	0.944862	0.00530034	0.0253222	0.00223924	0.0154593	P1-D2
4	DCIS	Low	1	None	Absent	Solid	0.00267031	0.00788265	0.935504	0.0176543	0.0175357	0.004304	0.014449	P1-D2
2	DCIS	Low	1	None	Absent	Solid	0.00203268	0.00561723	0.911453	0.00224252	0.0532173	0.00128159	0.0241556	P1-D2
29	DCIS	Low	1	None	Absent	Solid	0.00413284	0.00566087	0.894959	0.00700717	0.0797915	0.00209994	0.00634888	P1-D2
76	DCIS	Low	1	None	Absent	Solid	0.0028525	0.0049083	0.889469	0.00429833	0.0817246	0.00290186	0.0138454	P1-D2
48	DCIS	Intermediate	2	Nuclear	Present	Non_solid	0.0010777	0.00613832	0.870949	0.00395234	0.107734	0.00195898	0.00818881	P1-D2
20	DCIS	Intermediate	2	None	Absent	Solid	0.00843156	0.0186097	0.848876	0.0148439	0.0856004	0.00422074	0.0194179	P1-D2
40	DCIS	Intermediate	2	Nuclear	Absent	Solid	0.0045517	0.0109292	0.808442	0.00762229	0.145522	0.00545624	0.017476	P1-D2
87	DCIS	Intermediate	2	Nuclear	Absent	Solid	0.000313384	0.000607365	0.000130511	0.000945986	0.996911	0.000518531	0.000573453	P1-D2
44	DCIS	Intermediate	2	Nuclear	Present	Non_solid	0.0006566	0.000964487	0.000712025	0.00133998	0.994107	0.000367831	0.00185198	P1-D2
54	DCIS	Intermediate	2	Nuclear	Absent	Non_solid	0.000768248	0.000976225	0.0038853	0.00202977	0.989754	0.000763075	0.00182331	P1-D2
60	DCIS	Intermediate	2	Nuclear	Absent	Non_solid	0.000489107	0.000780503	0.00486005	0.000939734	0.989696	0.000797233	0.00243747	P1-D2
62	DCIS	Intermediate	2	Nuclear	Absent	Solid	0.000863411	0.00107986	0.00327535	0.00124036	0.988741	0.00107507	0.00372504	P1-D2
51	DCIS	Intermediate	2	Nuclear	Present	Non_solid	0.00114115	0.00193057	0.00111286	0.00178228	0.987487	0.000851148	0.00569456	P1-D2
43	DCIS	Intermediate	2	Nuclear	Present	Non_solid	0.000887206	0.00229556	0.00183884	0.00254763	0.98483	0.00110561	0.00649468	P1-D2
36	DCIS	Intermediate	2	Nuclear	Present	Non_solid	0.000942538	0.000962797	0.000391598	0.00213177	0.984138	0.000994225	0.0104387	P1-D2
37	DCIS	Intermediate	2	Nuclear	Present	Non_solid	0.00129397	0.00121718	0.00103205	0.00233427	0.98206	0.00116891	0.0108941	P1-D2
50	DCIS	Intermediate	2	Nuclear	Present	Non_solid	0.000595867	0.00220816	0.0006922	0.00401136	0.973876	0.0010907	0.0175256	P1-D2
45	DCIS	Intermediate	2	Nuclear	Present	Non_solid	0.00342597	0.00473422	0.00804266	0.00848481	0.959877	0.00330447	0.012131	P1-D2
39	DCIS	Intermediate	2	Nuclear	Present	Non_solid	0.00124437	0.00390818	0.0379609	0.00379625	0.943417	0.00273879	0.00693461	P1-D2
46	DCIS	Intermediate	2	Nuclear	Present	Non_solid	0.000397451	0.00235427	0.0508958	0.00226661	0.941161	0.00100067	0.00192388	P1-D2
18	DCIS	Intermediate	2	Nuclear	Present	Non_solid	0.00769748	0.00842655	0.0413106	0.0119477	0.912894	0.00405284	0.0136704	P1-D2
75	DCIS	Intermediate	2	Nuclear	Absent	Non_solid	0.0037997	0.00528751	0.00598329	0.0162671	0.910729	0.00507957	0.0528543	P1-D2
35	DCIS	Intermediate	2	Nuclear	Present	Non_solid	0.00228953	0.00568822	0.00932118	0.0315058	0.905357	0.0037844	0.0420536	P1-D2
0	DCIS	Intermediate	2	Nuclear	Present	Non_solid	0.00117682	0.00352233	0.0908681	0.00284515	0.895684	0.00193048	0.00397342	P1-D2
82	DCIS	Intermediate	2	Nuclear	Present	Non_solid	0.00480805	0.0054989	0.00513813	0.033983	0.876659	0.00278515	0.0711279	P1-D2
19	DCIS	Intermediate	2	Nuclear	Present	Solid	0.00586012	0.0122395	0.0352826	0.0331451	0.87649	0.00442778	0.0325552	P1-D2
84	DCIS	Intermediate	2	Nuclear	Absent	Non_solid	0.00328807	0.00305232	0.0105067	0.0178661	0.87341	0.00511817	0.0867586	P1-D2
77	DCIS	Intermediate	2	Nuclear	Absent	Non_solid	0.0123178	0.0101105	0.0546659	0.0152741	0.756935	0.0133697	0.137327	P1-D2
30	DCIS	Intermediate	2	Nuclear	Absent	Non_solid	0.00332552	0.013202	0.255227	0.0148107	0.694825	0.00391322	0.0146968	P1-D2
17	DCIS	Low	1	None	Absent	Solid	0.00536163	0.00995341	0.445031	0.0254171	0.449209	0.011428	0.0535994	P1-D2
