# Supplementary material for: Spatial genomics maps the structure, nature and evolution of cancer clones
Source: Nature. 2022 Nov 9;611(7936):594–602. doi: 10.1038/s41586-022-05425-2 (PMC9668746; doi:10.1038/s41586-022-05425-2)
Supplement: Supplementary file 12 — Source Data Fig. 5 [file 41586_2022_5425_MOESM12_ESM.xlsx]

## Sheet: fig 5d
Area#	Area#_1	Epithelial cells	pan-CK	Growth pattern	Sinus relationship	P2-orange	P2-green	P2-blue	P2-purple	Wildtype	Sample
MC2_3.1	MC2_3.1	MC2	Strong	M-GP2	outside	0.00160513	0.00559371	0.207427	0.00313092	0.782243	P2-LN
MC2_3.2	MC2_3.2	MC2	Strong	M-GP2	outside	0.00421581	0.00415875	0.143345	0.00193089	0.84635	P2-LN
MC2_18	MC2_18	MC2	Strong	M-GP2	outside	0.0127834	0.00629832	0.125947	0.00425459	0.850717	P2-LN
MC2_4	MC2_4	MC2	Strong	M-GP2	outside	0.0014213	0.00269202	0.0971648	0.000846597	0.897875	P2-LN
MC2_1	MC2_1	MC2	Strong	M-GP2	outside	0.0185465	0.00314728	0.0830897	0.00414775	0.891069	P2-LN
MC2_5	MC2_5	MC2	Strong	M-GP2	outside	0.00162502	0.00231595	0.0781368	0.00268799	0.915234	P2-LN
MC2_13	MC2_13	MC2	Strong	M-GP2	outside	0.0342289	0.00587396	0.0717502	0.00393073	0.884216	P2-LN
MC2_17	MC2_17	MC2	Strong	M-GP2	outside	0.00218225	0.00418839	0.0521187	0.00250591	0.939005	P2-LN
MC2_10	MC2_10	MC2	Strong	M-GP2	outside	0.00156028	0.00342618	0.0477511	0.00344837	0.943814	P2-LN
MC2_9	MC2_9	MC2	Strong	M-GP2	outside	0.0230404	0.00425997	0.0305073	0.00156792	0.940624	P2-LN
MC2_11	MC2_11	MC2	Strong	M-GP2	outside	0.234178	0.00761453	0.0115226	0.00506224	0.741622	P2-LN
MC2_14	MC2_14	MC2	Strong	M-GP2	outside	0.0551429	0.00760358	0.0364448	0.009102	0.891707	P2-LN
MC2_7	MC2_7	MC2	Strong	M-GP2	outside	0.00134191	0.0038015	0.0309562	0.00149988	0.9624	P2-LN
MC2_16	MC2_16	MC2	Strong	M-GP2	outside	0.011429	0.00494544	0.0161672	0.00496697	0.962491	P2-LN
MC2_8	MC2_8	MC2	Strong	M-GP2	outside	0.000914569	0.00291174	0.012037	0.00329515	0.980841	P2-LN
MC2_19	MC2_19	MC2	Strong	M-GP2	outside	0.0028781	0.00502986	0.0097028	0.0054175	0.976972	P2-LN
MC2_6	MC2_6	MC2	Strong	M-GP2	outside	0.00209384	0.00610299	0.00388123	0.00244211	0.98548	P2-LN
MC2_20	MC2_20	MC2	Strong	M-GP2	outside	0.0339336	0.00309071	0.00720648	0.00367976	0.952089	P2-LN
MC2_12	MC2_12	MC2	Strong	M-GP2	outside	0.0160136	0.00405351	0.00597173	0.00446135	0.9695	P2-LN
MC2_15	MC2_15	MC2	Strong	M-GP2	outside	0.00733606	0.007205	0.00324402	0.00738143	0.974833	P2-LN

## Sheet: fig 5e
Column1	region	clone	n_nucl	clone_id	gene	value	Sample	cell_type
0	MC5_5	P2-orange	360	0	ARG1	0	P2-LN	Immune
1	MC1_17	P2-orange	29	0	ARG1	0	P2-LN	Immune
2	MC1_2	P2-orange	120	0	ARG1	0	P2-LN	Immune
3	MC5_1	P2-orange	155	0	ARG1	0	P2-LN	Immune
4	MC5_2	P2-orange	264	0	ARG1	0	P2-LN	Immune
5	MC1_13	P2-orange	161	0	ARG1	0	P2-LN	Immune
6	MC1_9	P2-orange	310	0	ARG1	0	P2-LN	Immune
7	MC1_1.2	P2-orange	245	0	ARG1	1	P2-LN	Immune
8	MC1_8	P2-orange	146	0	ARG1	0	P2-LN	Immune
9	MC1_5.1	P2-orange	313	0	ARG1	0	P2-LN	Immune
10	MC1_11	P2-orange	122	0	ARG1	0	P2-LN	Immune
11	MC1_1.1	P2-orange	288	0	ARG1	0	P2-LN	Immune
12	MC1_6	P2-orange	136	0	ARG1	0	P2-LN	Immune
13	MC1_16	P2-orange	106	0	ARG1	0	P2-LN	Immune
14	MC2_1	P2-blue	570	1	ARG1	0	P2-LN	Immune
15	MC2_5	P2-blue	537	1	ARG1	0	P2-LN	Immune
16	MC2_3.2	P2-blue	258	1	ARG1	0	P2-LN	Immune
17	MC2_18	P2-blue	321	1	ARG1	0	P2-LN	Immune
18	MC2_3.1	P2-blue	462	1	ARG1	0	P2-LN	Immune
19	MC2_13	P2-blue	212	1	ARG1	0	P2-LN	Immune
20	MC2_17	P2-blue	419	1	ARG1	0	P2-LN	Immune
21	MC2_4	P2-blue	392	1	ARG1	0	P2-LN	Immune
22	MC5_5	P2-orange	360	0	ARG2	0	P2-LN	Immune
23	MC1_17	P2-orange	29	0	ARG2	0	P2-LN	Immune
24	MC1_2	P2-orange	120	0	ARG2	0	P2-LN	Immune
25	MC5_1	P2-orange	155	0	ARG2	0	P2-LN	Immune
26	MC5_2	P2-orange	264	0	ARG2	0	P2-LN	Immune
27	MC1_13	P2-orange	161	0	ARG2	1	P2-LN	Immune
28	MC1_9	P2-orange	310	0	ARG2	0	P2-LN	Immune
29	MC1_1.2	P2-orange	245	0	ARG2	0	P2-LN	Immune
30	MC1_8	P2-orange	146	0	ARG2	0	P2-LN	Immune
31	MC1_5.1	P2-orange	313	0	ARG2	0	P2-LN	Immune
32	MC1_11	P2-orange	122	0	ARG2	0	P2-LN	Immune
33	MC1_1.1	P2-orange	288	0	ARG2	0	P2-LN	Immune
34	MC1_6	P2-orange	136	0	ARG2	0	P2-LN	Immune
35	MC1_16	P2-orange	106	0	ARG2	0	P2-LN	Immune
36	MC2_1	P2-blue	570	1	ARG2	0	P2-LN	Immune
37	MC2_5	P2-blue	537	1	ARG2	0	P2-LN	Immune
38	MC2_3.2	P2-blue	258	1	ARG2	0	P2-LN	Immune
39	MC2_18	P2-blue	321	1	ARG2	0	P2-LN	Immune
40	MC2_3.1	P2-blue	462	1	ARG2	0	P2-LN	Immune
41	MC2_13	P2-blue	212	1	ARG2	0	P2-LN	Immune
42	MC2_17	P2-blue	419	1	ARG2	0	P2-LN	Immune
43	MC2_4	P2-blue	392	1	ARG2	0	P2-LN	Immune
44	MC5_5	P2-orange	360	0	BTLA	0	P2-LN	Immune
45	MC1_17	P2-orange	29	0	BTLA	0	P2-LN	Immune
46	MC1_2	P2-orange	120	0	BTLA	2	P2-LN	Immune
47	MC5_1	P2-orange	155	0	BTLA	0	P2-LN	Immune
48	MC5_2	P2-orange	264	0	BTLA	0	P2-LN	Immune
49	MC1_13	P2-orange	161	0	BTLA	1	P2-LN	Immune
50	MC1_9	P2-orange	310	0	BTLA	1	P2-LN	Immune
51	MC1_1.2	P2-orange	245	0	BTLA	0	P2-LN	Immune
52	MC1_8	P2-orange	146	0	BTLA	0	P2-LN	Immune
53	MC1_5.1	P2-orange	313	0	BTLA	0	P2-LN	Immune
54	MC1_11	P2-orange	122	0	BTLA	0	P2-LN	Immune
55	MC1_1.1	P2-orange	288	0	BTLA	0	P2-LN	Immune
56	MC1_6	P2-orange	136	0	BTLA	0	P2-LN	Immune
57	MC1_16	P2-orange	106	0	BTLA	0	P2-LN	Immune
58	MC2_1	P2-blue	570	1	BTLA	4	P2-LN	Immune
59	MC2_5	P2-blue	537	1	BTLA	1	P2-LN	Immune
60	MC2_3.2	P2-blue	258	1	BTLA	1	P2-LN	Immune
61	MC2_18	P2-blue	321	1	BTLA	2	P2-LN	Immune
62	MC2_3.1	P2-blue	462	1	BTLA	2	P2-LN	Immune
63	MC2_13	P2-blue	212	1	BTLA	0	P2-LN	Immune
64	MC2_17	P2-blue	419	1	BTLA	2	P2-LN	Immune
65	MC2_4	P2-blue	392	1	BTLA	1	P2-LN	Immune
66	MC5_5	P2-orange	360	0	C10orf54	3	P2-LN	Immune
67	MC1_17	P2-orange	29	0	C10orf54	0	P2-LN	Immune
68	MC1_2	P2-orange	120	0	C10orf54	0	P2-LN	Immune
69	MC5_1	P2-orange	155	0	C10orf54	1	P2-LN	Immune
70	MC5_2	P2-orange	264	0	C10orf54	2	P2-LN	Immune
71	MC1_13	P2-orange	161	0	C10orf54	1	P2-LN	Immune
72	MC1_9	P2-orange	310	0	C10orf54	2	P2-LN	Immune
73	MC1_1.2	P2-orange	245	0	C10orf54	2	P2-LN	Immune
74	MC1_8	P2-orange	146	0	C10orf54	0	P2-LN	Immune
75	MC1_5.1	P2-orange	313	0	C10orf54	2	P2-LN	Immune
76	MC1_11	P2-orange	122	0	C10orf54	0	P2-LN	Immune
77	MC1_1.1	P2-orange	288	0	C10orf54	1	P2-LN	Immune
78	MC1_6	P2-orange	136	0	C10orf54	2	P2-LN	Immune
79	MC1_16	P2-orange	106	0	C10orf54	0	P2-LN	Immune
80	MC2_1	P2-blue	570	1	C10orf54	5	P2-LN	Immune
81	MC2_5	P2-blue	537	1	C10orf54	5	P2-LN	Immune
82	MC2_3.2	P2-blue	258	1	C10orf54	3	P2-LN	Immune
83	MC2_18	P2-blue	321	1	C10orf54	3	P2-LN	Immune
84	MC2_3.1	P2-blue	462	1	C10orf54	3	P2-LN	Immune
85	MC2_13	P2-blue	212	1	C10orf54	2	P2-LN	Immune
86	MC2_17	P2-blue	419	1	C10orf54	5	P2-LN	Immune
87	MC2_4	P2-blue	392	1	C10orf54	7	P2-LN	Immune
88	MC5_5	P2-orange	360	0	CA9	0	P2-LN	Immune
89	MC1_17	P2-orange	29	0	CA9	0	P2-LN	Immune
90	MC1_2	P2-orange	120	0	CA9	1	P2-LN	Immune
91	MC5_1	P2-orange	155	0	CA9	0	P2-LN	Immune
92	MC5_2	P2-orange	264	0	CA9	0	P2-LN	Immune
93	MC1_13	P2-orange	161	0	CA9	0	P2-LN	Immune
94	MC1_9	P2-orange	310	0	CA9	2	P2-LN	Immune
95	MC1_1.2	P2-orange	245	0	CA9	0	P2-LN	Immune
96	MC1_8	P2-orange	146	0	CA9	0	P2-LN	Immune
97	MC1_5.1	P2-orange	313	0	CA9	0	P2-LN	Immune
98	MC1_11	P2-orange	122	0	CA9	0	P2-LN	Immune
99	MC1_1.1	P2-orange	288	0	CA9	2	P2-LN	Immune
100	MC1_6	P2-orange	136	0	CA9	0	P2-LN	Immune
101	MC1_16	P2-orange	106	0	CA9	0	P2-LN	Immune
102	MC2_1	P2-blue	570	1	CA9	0	P2-LN	Immune
103	MC2_5	P2-blue	537	1	CA9	1	P2-LN	Immune
104	MC2_3.2	P2-blue	258	1	CA9	0	P2-LN	Immune
105	MC2_18	P2-blue	321	1	CA9	0	P2-LN	Immune
106	MC2_3.1	P2-blue	462	1	CA9	0	P2-LN	Immune
107	MC2_13	P2-blue	212	1	CA9	0	P2-LN	Immune
108	MC2_17	P2-blue	419	1	CA9	0	P2-LN	Immune
109	MC2_4	P2-blue	392	1	CA9	1	P2-LN	Immune
110	MC5_5	P2-orange	360	0	CCR7	18	P2-LN	Immune
111	MC1_17	P2-orange	29	0	CCR7	0	P2-LN	Immune
112	MC1_2	P2-orange	120	0	CCR7	1	P2-LN	Immune
113	MC5_1	P2-orange	155	0	CCR7	0	P2-LN	Immune
114	MC5_2	P2-orange	264	0	CCR7	9	P2-LN	Immune
115	MC1_13	P2-orange	161	0	CCR7	1	P2-LN	Immune
116	MC1_9	P2-orange	310	0	CCR7	3	P2-LN	Immune
117	MC1_1.2	P2-orange	245	0	CCR7	3	P2-LN	Immune
118	MC1_8	P2-orange	146	0	CCR7	1	P2-LN	Immune
119	MC1_5.1	P2-orange	313	0	CCR7	5	P2-LN	Immune
120	MC1_11	P2-orange	122	0	CCR7	1	P2-LN	Immune
121	MC1_1.1	P2-orange	288	0	CCR7	4	P2-LN	Immune
122	MC1_6	P2-orange	136	0	CCR7	1	P2-LN	Immune
123	MC1_16	P2-orange	106	0	CCR7	1	P2-LN	Immune
124	MC2_1	P2-blue	570	1	CCR7	31	P2-LN	Immune
125	MC2_5	P2-blue	537	1	CCR7	27	P2-LN	Immune
126	MC2_3.2	P2-blue	258	1	CCR7	8	P2-LN	Immune
127	MC2_18	P2-blue	321	1	CCR7	23	P2-LN	Immune
128	MC2_3.1	P2-blue	462	1	CCR7	25	P2-LN	Immune
129	MC2_13	P2-blue	212	1	CCR7	15	P2-LN	Immune
130	MC2_17	P2-blue	419	1	CCR7	14	P2-LN	Immune
131	MC2_4	P2-blue	392	1	CCR7	15	P2-LN	Immune
132	MC5_5	P2-orange	360	0	CD14	19	P2-LN	Immune
133	MC1_17	P2-orange	29	0	CD14	2	P2-LN	Immune
134	MC1_2	P2-orange	120	0	CD14	7	P2-LN	Immune
135	MC5_1	P2-orange	155	0	CD14	11	P2-LN	Immune
136	MC5_2	P2-orange	264	0	CD14	18	P2-LN	Immune
137	MC1_13	P2-orange	161	0	CD14	9	P2-LN	Immune
138	MC1_9	P2-orange	310	0	CD14	20	P2-LN	Immune
139	MC1_1.2	P2-orange	245	0	CD14	19	P2-LN	Immune
140	MC1_8	P2-orange	146	0	CD14	10	P2-LN	Immune
141	MC1_5.1	P2-orange	313	0	CD14	20	P2-LN	Immune
142	MC1_11	P2-orange	122	0	CD14	8	P2-LN	Immune
143	MC1_1.1	P2-orange	288	0	CD14	24	P2-LN	Immune
144	MC1_6	P2-orange	136	0	CD14	5	P2-LN	Immune
145	MC1_16	P2-orange	106	0	CD14	6	P2-LN	Immune
146	MC2_1	P2-blue	570	1	CD14	25	P2-LN	Immune
147	MC2_5	P2-blue	537	1	CD14	12	P2-LN	Immune
148	MC2_3.2	P2-blue	258	1	CD14	9	P2-LN	Immune
149	MC2_18	P2-blue	321	1	CD14	15	P2-LN	Immune
150	MC2_3.1	P2-blue	462	1	CD14	18	P2-LN	Immune
151	MC2_13	P2-blue	212	1	CD14	6	P2-LN	Immune
152	MC2_17	P2-blue	419	1	CD14	19	P2-LN	Immune
153	MC2_4	P2-blue	392	1	CD14	14	P2-LN	Immune
154	MC5_5	P2-orange	360	0	CD163	4	P2-LN	Immune
155	MC1_17	P2-orange	29	0	CD163	2	P2-LN	Immune
156	MC1_2	P2-orange	120	0	CD163	0	P2-LN	Immune
157	MC5_1	P2-orange	155	0	CD163	2	P2-LN	Immune
158	MC5_2	P2-orange	264	0	CD163	4	P2-LN	Immune
159	MC1_13	P2-orange	161	0	CD163	3	P2-LN	Immune
160	MC1_9	P2-orange	310	0	CD163	3	P2-LN	Immune
161	MC1_1.2	P2-orange	245	0	CD163	9	P2-LN	Immune
162	MC1_8	P2-orange	146	0	CD163	4	P2-LN	Immune
163	MC1_5.1	P2-orange	313	0	CD163	14	P2-LN	Immune
164	MC1_11	P2-orange	122	0	CD163	1	P2-LN	Immune
165	MC1_1.1	P2-orange	288	0	CD163	8	P2-LN	Immune
166	MC1_6	P2-orange	136	0	CD163	7	P2-LN	Immune
167	MC1_16	P2-orange	106	0	CD163	3	P2-LN	Immune
168	MC2_1	P2-blue	570	1	CD163	3	P2-LN	Immune
169	MC2_5	P2-blue	537	1	CD163	3	P2-LN	Immune
170	MC2_3.2	P2-blue	258	1	CD163	2	P2-LN	Immune
171	MC2_18	P2-blue	321	1	CD163	3	P2-LN	Immune
172	MC2_3.1	P2-blue	462	1	CD163	2	P2-LN	Immune
173	MC2_13	P2-blue	212	1	CD163	0	P2-LN	Immune
174	MC2_17	P2-blue	419	1	CD163	9	P2-LN	Immune
175	MC2_4	P2-blue	392	1	CD163	5	P2-LN	Immune
176	MC5_5	P2-orange	360	0	CD274	2	P2-LN	Immune
177	MC1_17	P2-orange	29	0	CD274	0	P2-LN	Immune
178	MC1_2	P2-orange	120	0	CD274	1	P2-LN	Immune
179	MC5_1	P2-orange	155	0	CD274	0	P2-LN	Immune
180	MC5_2	P2-orange	264	0	CD274	3	P2-LN	Immune
181	MC1_13	P2-orange	161	0	CD274	0	P2-LN	Immune
182	MC1_9	P2-orange	310	0	CD274	6	P2-LN	Immune
183	MC1_1.2	P2-orange	245	0	CD274	1	P2-LN	Immune
184	MC1_8	P2-orange	146	0	CD274	1	P2-LN	Immune
185	MC1_5.1	P2-orange	313	0	CD274	3	P2-LN	Immune
186	MC1_11	P2-orange	122	0	CD274	0	P2-LN	Immune
187	MC1_1.1	P2-orange	288	0	CD274	5	P2-LN	Immune
188	MC1_6	P2-orange	136	0	CD274	0	P2-LN	Immune
189	MC1_16	P2-orange	106	0	CD274	1	P2-LN	Immune
190	MC2_1	P2-blue	570	1	CD274	2	P2-LN	Immune
191	MC2_5	P2-blue	537	1	CD274	1	P2-LN	Immune
192	MC2_3.2	P2-blue	258	1	CD274	1	P2-LN	Immune
193	MC2_18	P2-blue	321	1	CD274	2	P2-LN	Immune
194	MC2_3.1	P2-blue	462	1	CD274	0	P2-LN	Immune
195	MC2_13	P2-blue	212	1	CD274	1	P2-LN	Immune
196	MC2_17	P2-blue	419	1	CD274	1	P2-LN	Immune
197	MC2_4	P2-blue	392	1	CD274	2	P2-LN	Immune
198	MC5_5	P2-orange	360	0	CD34	0	P2-LN	Immune
199	MC1_17	P2-orange	29	0	CD34	0	P2-LN	Immune
200	MC1_2	P2-orange	120	0	CD34	0	P2-LN	Immune
201	MC5_1	P2-orange	155	0	CD34	0	P2-LN	Immune
202	MC5_2	P2-orange	264	0	CD34	0	P2-LN	Immune
203	MC1_13	P2-orange	161	0	CD34	0	P2-LN	Immune
204	MC1_9	P2-orange	310	0	CD34	0	P2-LN	Immune
205	MC1_1.2	P2-orange	245	0	CD34	0	P2-LN	Immune
206	MC1_8	P2-orange	146	0	CD34	0	P2-LN	Immune
207	MC1_5.1	P2-orange	313	0	CD34	0	P2-LN	Immune
208	MC1_11	P2-orange	122	0	CD34	0	P2-LN	Immune
209	MC1_1.1	P2-orange	288	0	CD34	0	P2-LN	Immune
210	MC1_6	P2-orange	136	0	CD34	0	P2-LN	Immune
211	MC1_16	P2-orange	106	0	CD34	0	P2-LN	Immune
212	MC2_1	P2-blue	570	1	CD34	0	P2-LN	Immune
213	MC2_5	P2-blue	537	1	CD34	0	P2-LN	Immune
214	MC2_3.2	P2-blue	258	1	CD34	0	P2-LN	Immune
215	MC2_18	P2-blue	321	1	CD34	0	P2-LN	Immune
216	MC2_3.1	P2-blue	462	1	CD34	0	P2-LN	Immune
217	MC2_13	P2-blue	212	1	CD34	0	P2-LN	Immune
218	MC2_17	P2-blue	419	1	CD34	0	P2-LN	Immune
219	MC2_4	P2-blue	392	1	CD34	0	P2-LN	Immune
220	MC5_5	P2-orange	360	0	CD3D	23	P2-LN	Immune
221	MC1_17	P2-orange	29	0	CD3D	1	P2-LN	Immune
222	MC1_2	P2-orange	120	0	CD3D	7	P2-LN	Immune
223	MC5_1	P2-orange	155	0	CD3D	5	P2-LN	Immune
224	MC5_2	P2-orange	264	0	CD3D	12	P2-LN	Immune
225	MC1_13	P2-orange	161	0	CD3D	4	P2-LN	Immune
226	MC1_9	P2-orange	310	0	CD3D	16	P2-LN	Immune
227	MC1_1.2	P2-orange	245	0	CD3D	5	P2-LN	Immune
228	MC1_8	P2-orange	146	0	CD3D	8	P2-LN	Immune
229	MC1_5.1	P2-orange	313	0	CD3D	8	P2-LN	Immune
230	MC1_11	P2-orange	122	0	CD3D	5	P2-LN	Immune
231	MC1_1.1	P2-orange	288	0	CD3D	13	P2-LN	Immune
232	MC1_6	P2-orange	136	0	CD3D	3	P2-LN	Immune
233	MC1_16	P2-orange	106	0	CD3D	2	P2-LN	Immune
234	MC2_1	P2-blue	570	1	CD3D	41	P2-LN	Immune
235	MC2_5	P2-blue	537	1	CD3D	36	P2-LN	Immune
236	MC2_3.2	P2-blue	258	1	CD3D	22	P2-LN	Immune
237	MC2_18	P2-blue	321	1	CD3D	21	P2-LN	Immune
238	MC2_3.1	P2-blue	462	1	CD3D	36	P2-LN	Immune
239	MC2_13	P2-blue	212	1	CD3D	9	P2-LN	Immune
240	MC2_17	P2-blue	419	1	CD3D	24	P2-LN	Immune
241	MC2_4	P2-blue	392	1	CD3D	28	P2-LN	Immune
242	MC5_5	P2-orange	360	0	CD4	178	P2-LN	Immune
243	MC1_17	P2-orange	29	0	CD4	11	P2-LN	Immune
244	MC1_2	P2-orange	120	0	CD4	37	P2-LN	Immune
245	MC5_1	P2-orange	155	0	CD4	115	P2-LN	Immune
246	MC5_2	P2-orange	264	0	CD4	160	P2-LN	Immune
247	MC1_13	P2-orange	161	0	CD4	67	P2-LN	Immune
248	MC1_9	P2-orange	310	0	CD4	126	P2-LN	Immune
249	MC1_1.2	P2-orange	245	0	CD4	117	P2-LN	Immune
250	MC1_8	P2-orange	146	0	CD4	66	P2-LN	Immune
251	MC1_5.1	P2-orange	313	0	CD4	121	P2-LN	Immune
252	MC1_11	P2-orange	122	0	CD4	43	P2-LN	Immune
253	MC1_1.1	P2-orange	288	0	CD4	142	P2-LN	Immune
254	MC1_6	P2-orange	136	0	CD4	56	P2-LN	Immune
255	MC1_16	P2-orange	106	0	CD4	43	P2-LN	Immune
256	MC2_1	P2-blue	570	1	CD4	213	P2-LN	Immune
257	MC2_5	P2-blue	537	1	CD4	194	P2-LN	Immune
258	MC2_3.2	P2-blue	258	1	CD4	105	P2-LN	Immune
259	MC2_18	P2-blue	321	1	CD4	118	P2-LN	Immune
260	MC2_3.1	P2-blue	462	1	CD4	169	P2-LN	Immune
261	MC2_13	P2-blue	212	1	CD4	79	P2-LN	Immune
262	MC2_17	P2-blue	419	1	CD4	167	P2-LN	Immune
263	MC2_4	P2-blue	392	1	CD4	165	P2-LN	Immune
264	MC5_5	P2-orange	360	0	CD68	10	P2-LN	Immune
265	MC1_17	P2-orange	29	0	CD68	3	P2-LN	Immune
266	MC1_2	P2-orange	120	0	CD68	2	P2-LN	Immune
267	MC5_1	P2-orange	155	0	CD68	11	P2-LN	Immune
268	MC5_2	P2-orange	264	0	CD68	14	P2-LN	Immune
269	MC1_13	P2-orange	161	0	CD68	16	P2-LN	Immune
270	MC1_9	P2-orange	310	0	CD68	15	P2-LN	Immune
271	MC1_1.2	P2-orange	245	0	CD68	26	P2-LN	Immune
272	MC1_8	P2-orange	146	0	CD68	9	P2-LN	Immune
273	MC1_5.1	P2-orange	313	0	CD68	16	P2-LN	Immune
274	MC1_11	P2-orange	122	0	CD68	4	P2-LN	Immune
275	MC1_1.1	P2-orange	288	0	CD68	21	P2-LN	Immune
276	MC1_6	P2-orange	136	0	CD68	5	P2-LN	Immune
277	MC1_16	P2-orange	106	0	CD68	6	P2-LN	Immune
278	MC2_1	P2-blue	570	1	CD68	18	P2-LN	Immune
279	MC2_5	P2-blue	537	1	CD68	10	P2-LN	Immune
280	MC2_3.2	P2-blue	258	1	CD68	7	P2-LN	Immune
281	MC2_18	P2-blue	321	1	CD68	12	P2-LN	Immune
282	MC2_3.1	P2-blue	462	1	CD68	9	P2-LN	Immune
283	MC2_13	P2-blue	212	1	CD68	2	P2-LN	Immune
284	MC2_17	P2-blue	419	1	CD68	6	P2-LN	Immune
285	MC2_4	P2-blue	392	1	CD68	13	P2-LN	Immune
286	MC5_5	P2-orange	360	0	CD80	0	P2-LN	Immune
287	MC1_17	P2-orange	29	0	CD80	0	P2-LN	Immune
288	MC1_2	P2-orange	120	0	CD80	0	P2-LN	Immune
289	MC5_1	P2-orange	155	0	CD80	3	P2-LN	Immune
290	MC5_2	P2-orange	264	0	CD80	5	P2-LN	Immune
291	MC1_13	P2-orange	161	0	CD80	2	P2-LN	Immune
292	MC1_9	P2-orange	310	0	CD80	1	P2-LN	Immune
293	MC1_1.2	P2-orange	245	0	CD80	3	P2-LN	Immune
294	MC1_8	P2-orange	146	0	CD80	0	P2-LN	Immune
295	MC1_5.1	P2-orange	313	0	CD80	4	P2-LN	Immune
296	MC1_11	P2-orange	122	0	CD80	0	P2-LN	Immune
297	MC1_1.1	P2-orange	288	0	CD80	5	P2-LN	Immune
298	MC1_6	P2-orange	136	0	CD80	1	P2-LN	Immune
299	MC1_16	P2-orange	106	0	CD80	0	P2-LN	Immune
300	MC2_1	P2-blue	570	1	CD80	1	P2-LN	Immune
301	MC2_5	P2-blue	537	1	CD80	4	P2-LN	Immune
302	MC2_3.2	P2-blue	258	1	CD80	3	P2-LN	Immune
303	MC2_18	P2-blue	321	1	CD80	1	P2-LN	Immune
304	MC2_3.1	P2-blue	462	1	CD80	3	P2-LN	Immune
305	MC2_13	P2-blue	212	1	CD80	5	P2-LN	Immune
306	MC2_17	P2-blue	419	1	CD80	4	P2-LN	Immune
307	MC2_4	P2-blue	392	1	CD80	2	P2-LN	Immune
308	MC5_5	P2-orange	360	0	CD83	9	P2-LN	Immune
309	MC1_17	P2-orange	29	0	CD83	2	P2-LN	Immune
310	MC1_2	P2-orange	120	0	CD83	3	P2-LN	Immune
311	MC5_1	P2-orange	155	0	CD83	1	P2-LN	Immune
312	MC5_2	P2-orange	264	0	CD83	5	P2-LN	Immune
313	MC1_13	P2-orange	161	0	CD83	7	P2-LN	Immune
314	MC1_9	P2-orange	310	0	CD83	10	P2-LN	Immune
315	MC1_1.2	P2-orange	245	0	CD83	5	P2-LN	Immune
316	MC1_8	P2-orange	146	0	CD83	2	P2-LN	Immune
317	MC1_5.1	P2-orange	313	0	CD83	2	P2-LN	Immune
318	MC1_11	P2-orange	122	0	CD83	1	P2-LN	Immune
319	MC1_1.1	P2-orange	288	0	CD83	9	P2-LN	Immune
320	MC1_6	P2-orange	136	0	CD83	0	P2-LN	Immune
321	MC1_16	P2-orange	106	0	CD83	3	P2-LN	Immune
322	MC2_1	P2-blue	570	1	CD83	11	P2-LN	Immune
323	MC2_5	P2-blue	537	1	CD83	17	P2-LN	Immune
324	MC2_3.2	P2-blue	258	1	CD83	9	P2-LN	Immune
325	MC2_18	P2-blue	321	1	CD83	13	P2-LN	Immune
326	MC2_3.1	P2-blue	462	1	CD83	5	P2-LN	Immune
327	MC2_13	P2-blue	212	1	CD83	7	P2-LN	Immune
328	MC2_17	P2-blue	419	1	CD83	8	P2-LN	Immune
329	MC2_4	P2-blue	392	1	CD83	12	P2-LN	Immune
330	MC5_5	P2-orange	360	0	CD86	3	P2-LN	Immune
331	MC1_17	P2-orange	29	0	CD86	0	P2-LN	Immune
332	MC1_2	P2-orange	120	0	CD86	1	P2-LN	Immune
333	MC5_1	P2-orange	155	0	CD86	2	P2-LN	Immune
334	MC5_2	P2-orange	264	0	CD86	2	P2-LN	Immune
335	MC1_13	P2-orange	161	0	CD86	2	P2-LN	Immune
336	MC1_9	P2-orange	310	0	CD86	4	P2-LN	Immune
337	MC1_1.2	P2-orange	245	0	CD86	6	P2-LN	Immune
338	MC1_8	P2-orange	146	0	CD86	2	P2-LN	Immune
339	MC1_5.1	P2-orange	313	0	CD86	5	P2-LN	Immune
340	MC1_11	P2-orange	122	0	CD86	0	P2-LN	Immune
341	MC1_1.1	P2-orange	288	0	CD86	5	P2-LN	Immune
342	MC1_6	P2-orange	136	0	CD86	0	P2-LN	Immune
343	MC1_16	P2-orange	106	0	CD86	1	P2-LN	Immune
344	MC2_1	P2-blue	570	1	CD86	2	P2-LN	Immune
345	MC2_5	P2-blue	537	1	CD86	2	P2-LN	Immune
346	MC2_3.2	P2-blue	258	1	CD86	0	P2-LN	Immune
347	MC2_18	P2-blue	321	1	CD86	3	P2-LN	Immune
348	MC2_3.1	P2-blue	462	1	CD86	4	P2-LN	Immune
349	MC2_13	P2-blue	212	1	CD86	1	P2-LN	Immune
350	MC2_17	P2-blue	419	1	CD86	5	P2-LN	Immune
351	MC2_4	P2-blue	392	1	CD86	2	P2-LN	Immune
352	MC5_5	P2-orange	360	0	CD8A	11	P2-LN	Immune
353	MC1_17	P2-orange	29	0	CD8A	0	P2-LN	Immune
354	MC1_2	P2-orange	120	0	CD8A	12	P2-LN	Immune
355	MC5_1	P2-orange	155	0	CD8A	6	P2-LN	Immune
356	MC5_2	P2-orange	264	0	CD8A	13	P2-LN	Immune
357	MC1_13	P2-orange	161	0	CD8A	16	P2-LN	Immune
358	MC1_9	P2-orange	310	0	CD8A	48	P2-LN	Immune
359	MC1_1.2	P2-orange	245	0	CD8A	25	P2-LN	Immune
360	MC1_8	P2-orange	146	0	CD8A	14	P2-LN	Immune
361	MC1_5.1	P2-orange	313	0	CD8A	14	P2-LN	Immune
362	MC1_11	P2-orange	122	0	CD8A	22	P2-LN	Immune
363	MC1_1.1	P2-orange	288	0	CD8A	27	P2-LN	Immune
364	MC1_6	P2-orange	136	0	CD8A	11	P2-LN	Immune
365	MC1_16	P2-orange	106	0	CD8A	8	P2-LN	Immune
366	MC2_1	P2-blue	570	1	CD8A	45	P2-LN	Immune
367	MC2_5	P2-blue	537	1	CD8A	31	P2-LN	Immune
368	MC2_3.2	P2-blue	258	1	CD8A	17	P2-LN	Immune
369	MC2_18	P2-blue	321	1	CD8A	11	P2-LN	Immune
370	MC2_3.1	P2-blue	462	1	CD8A	21	P2-LN	Immune
371	MC2_13	P2-blue	212	1	CD8A	1	P2-LN	Immune
372	MC2_17	P2-blue	419	1	CD8A	17	P2-LN	Immune
373	MC2_4	P2-blue	392	1	CD8A	28	P2-LN	Immune
374	MC5_5	P2-orange	360	0	CD8B	3	P2-LN	Immune
375	MC1_17	P2-orange	29	0	CD8B	0	P2-LN	Immune
376	MC1_2	P2-orange	120	0	CD8B	3	P2-LN	Immune
377	MC5_1	P2-orange	155	0	CD8B	0	P2-LN	Immune
378	MC5_2	P2-orange	264	0	CD8B	0	P2-LN	Immune
379	MC1_13	P2-orange	161	0	CD8B	0	P2-LN	Immune
380	MC1_9	P2-orange	310	0	CD8B	1	P2-LN	Immune
381	MC1_1.2	P2-orange	245	0	CD8B	2	P2-LN	Immune
382	MC1_8	P2-orange	146	0	CD8B	2	P2-LN	Immune
383	MC1_5.1	P2-orange	313	0	CD8B	1	P2-LN	Immune
384	MC1_11	P2-orange	122	0	CD8B	2	P2-LN	Immune
385	MC1_1.1	P2-orange	288	0	CD8B	4	P2-LN	Immune
386	MC1_6	P2-orange	136	0	CD8B	1	P2-LN	Immune
387	MC1_16	P2-orange	106	0	CD8B	0	P2-LN	Immune
388	MC2_1	P2-blue	570	1	CD8B	5	P2-LN	Immune
389	MC2_5	P2-blue	537	1	CD8B	2	P2-LN	Immune
390	MC2_3.2	P2-blue	258	1	CD8B	2	P2-LN	Immune
391	MC2_18	P2-blue	321	1	CD8B	1	P2-LN	Immune
392	MC2_3.1	P2-blue	462	1	CD8B	4	P2-LN	Immune
393	MC2_13	P2-blue	212	1	CD8B	1	P2-LN	Immune
394	MC2_17	P2-blue	419	1	CD8B	0	P2-LN	Immune
395	MC2_4	P2-blue	392	1	CD8B	3	P2-LN	Immune
396	MC5_5	P2-orange	360	0	CSF1R	20	P2-LN	Immune
397	MC1_17	P2-orange	29	0	CSF1R	0	P2-LN	Immune
398	MC1_2	P2-orange	120	0	CSF1R	4	P2-LN	Immune
399	MC5_1	P2-orange	155	0	CSF1R	5	P2-LN	Immune
400	MC5_2	P2-orange	264	0	CSF1R	9	P2-LN	Immune
401	MC1_13	P2-orange	161	0	CSF1R	4	P2-LN	Immune
402	MC1_9	P2-orange	310	0	CSF1R	7	P2-LN	Immune
403	MC1_1.2	P2-orange	245	0	CSF1R	15	P2-LN	Immune
404	MC1_8	P2-orange	146	0	CSF1R	7	P2-LN	Immune
405	MC1_5.1	P2-orange	313	0	CSF1R	13	P2-LN	Immune
406	MC1_11	P2-orange	122	0	CSF1R	4	P2-LN	Immune
407	MC1_1.1	P2-orange	288	0	CSF1R	12	P2-LN	Immune
408	MC1_6	P2-orange	136	0	CSF1R	8	P2-LN	Immune
409	MC1_16	P2-orange	106	0	CSF1R	0	P2-LN	Immune
410	MC2_1	P2-blue	570	1	CSF1R	15	P2-LN	Immune
411	MC2_5	P2-blue	537	1	CSF1R	7	P2-LN	Immune
412	MC2_3.2	P2-blue	258	1	CSF1R	8	P2-LN	Immune
413	MC2_18	P2-blue	321	1	CSF1R	7	P2-LN	Immune
414	MC2_3.1	P2-blue	462	1	CSF1R	5	P2-LN	Immune
415	MC2_13	P2-blue	212	1	CSF1R	5	P2-LN	Immune
416	MC2_17	P2-blue	419	1	CSF1R	15	P2-LN	Immune
417	MC2_4	P2-blue	392	1	CSF1R	5	P2-LN	Immune
418	MC5_5	P2-orange	360	0	CTLA4	6	P2-LN	Immune
419	MC1_17	P2-orange	29	0	CTLA4	0	P2-LN	Immune
420	MC1_2	P2-orange	120	0	CTLA4	2	P2-LN	Immune
421	MC5_1	P2-orange	155	0	CTLA4	3	P2-LN	Immune
422	MC5_2	P2-orange	264	0	CTLA4	10	P2-LN	Immune
423	MC1_13	P2-orange	161	0	CTLA4	7	P2-LN	Immune
424	MC1_9	P2-orange	310	0	CTLA4	3	P2-LN	Immune
425	MC1_1.2	P2-orange	245	0	CTLA4	2	P2-LN	Immune
426	MC1_8	P2-orange	146	0	CTLA4	4	P2-LN	Immune
427	MC1_5.1	P2-orange	313	0	CTLA4	3	P2-LN	Immune
428	MC1_11	P2-orange	122	0	CTLA4	0	P2-LN	Immune
429	MC1_1.1	P2-orange	288	0	CTLA4	3	P2-LN	Immune
430	MC1_6	P2-orange	136	0	CTLA4	1	P2-LN	Immune
431	MC1_16	P2-orange	106	0	CTLA4	1	P2-LN	Immune
432	MC2_1	P2-blue	570	1	CTLA4	9	P2-LN	Immune
433	MC2_5	P2-blue	537	1	CTLA4	10	P2-LN	Immune
434	MC2_3.2	P2-blue	258	1	CTLA4	7	P2-LN	Immune
435	MC2_18	P2-blue	321	1	CTLA4	9	P2-LN	Immune
436	MC2_3.1	P2-blue	462	1	CTLA4	6	P2-LN	Immune
437	MC2_13	P2-blue	212	1	CTLA4	5	P2-LN	Immune
438	MC2_17	P2-blue	419	1	CTLA4	4	P2-LN	Immune
439	MC2_4	P2-blue	392	1	CTLA4	2	P2-LN	Immune
440	MC5_5	P2-orange	360	0	CXCL8	0	P2-LN	Immune
441	MC1_17	P2-orange	29	0	CXCL8	0	P2-LN	Immune
442	MC1_2	P2-orange	120	0	CXCL8	0	P2-LN	Immune
443	MC5_1	P2-orange	155	0	CXCL8	0	P2-LN	Immune
444	MC5_2	P2-orange	264	0	CXCL8	0	P2-LN	Immune
445	MC1_13	P2-orange	161	0	CXCL8	1	P2-LN	Immune
446	MC1_9	P2-orange	310	0	CXCL8	1	P2-LN	Immune
447	MC1_1.2	P2-orange	245	0	CXCL8	10	P2-LN	Immune
448	MC1_8	P2-orange	146	0	CXCL8	0	P2-LN	Immune
449	MC1_5.1	P2-orange	313	0	CXCL8	4	P2-LN	Immune
450	MC1_11	P2-orange	122	0	CXCL8	1	P2-LN	Immune
451	MC1_1.1	P2-orange	288	0	CXCL8	22	P2-LN	Immune
452	MC1_6	P2-orange	136	0	CXCL8	0	P2-LN	Immune
453	MC1_16	P2-orange	106	0	CXCL8	0	P2-LN	Immune
454	MC2_1	P2-blue	570	1	CXCL8	0	P2-LN	Immune
455	MC2_5	P2-blue	537	1	CXCL8	0	P2-LN	Immune
456	MC2_3.2	P2-blue	258	1	CXCL8	1	P2-LN	Immune
457	MC2_18	P2-blue	321	1	CXCL8	0	P2-LN	Immune
458	MC2_3.1	P2-blue	462	1	CXCL8	0	P2-LN	Immune
459	MC2_13	P2-blue	212	1	CXCL8	0	P2-LN	Immune
460	MC2_17	P2-blue	419	1	CXCL8	0	P2-LN	Immune
461	MC2_4	P2-blue	392	1	CXCL8	0	P2-LN	Immune
462	MC5_5	P2-orange	360	0	ENTPD1	3	P2-LN	Immune
463	MC1_17	P2-orange	29	0	ENTPD1	0	P2-LN	Immune
464	MC1_2	P2-orange	120	0	ENTPD1	0	P2-LN	Immune
465	MC5_1	P2-orange	155	0	ENTPD1	0	P2-LN	Immune
466	MC5_2	P2-orange	264	0	ENTPD1	3	P2-LN	Immune
467	MC1_13	P2-orange	161	0	ENTPD1	2	P2-LN	Immune
468	MC1_9	P2-orange	310	0	ENTPD1	8	P2-LN	Immune
469	MC1_1.2	P2-orange	245	0	ENTPD1	4	P2-LN	Immune
470	MC1_8	P2-orange	146	0	ENTPD1	4	P2-LN	Immune
471	MC1_5.1	P2-orange	313	0	ENTPD1	1	P2-LN	Immune
472	MC1_11	P2-orange	122	0	ENTPD1	2	P2-LN	Immune
473	MC1_1.1	P2-orange	288	0	ENTPD1	2	P2-LN	Immune
474	MC1_6	P2-orange	136	0	ENTPD1	1	P2-LN	Immune
475	MC1_16	P2-orange	106	0	ENTPD1	2	P2-LN	Immune
476	MC2_1	P2-blue	570	1	ENTPD1	7	P2-LN	Immune
477	MC2_5	P2-blue	537	1	ENTPD1	10	P2-LN	Immune
478	MC2_3.2	P2-blue	258	1	ENTPD1	5	P2-LN	Immune
479	MC2_18	P2-blue	321	1	ENTPD1	6	P2-LN	Immune
480	MC2_3.1	P2-blue	462	1	ENTPD1	8	P2-LN	Immune
481	MC2_13	P2-blue	212	1	ENTPD1	3	P2-LN	Immune
482	MC2_17	P2-blue	419	1	ENTPD1	2	P2-LN	Immune
483	MC2_4	P2-blue	392	1	ENTPD1	5	P2-LN	Immune
484	MC5_5	P2-orange	360	0	EOMES	8	P2-LN	Immune
485	MC1_17	P2-orange	29	0	EOMES	0	P2-LN	Immune
486	MC1_2	P2-orange	120	0	EOMES	3	P2-LN	Immune
487	MC5_1	P2-orange	155	0	EOMES	0	P2-LN	Immune
488	MC5_2	P2-orange	264	0	EOMES	2	P2-LN	Immune
489	MC1_13	P2-orange	161	0	EOMES	1	P2-LN	Immune
490	MC1_9	P2-orange	310	0	EOMES	11	P2-LN	Immune
491	MC1_1.2	P2-orange	245	0	EOMES	7	P2-LN	Immune
492	MC1_8	P2-orange	146	0	EOMES	3	P2-LN	Immune
493	MC1_5.1	P2-orange	313	0	EOMES	2	P2-LN	Immune
494	MC1_11	P2-orange	122	0	EOMES	4	P2-LN	Immune
495	MC1_1.1	P2-orange	288	0	EOMES	1	P2-LN	Immune
496	MC1_6	P2-orange	136	0	EOMES	0	P2-LN	Immune
497	MC1_16	P2-orange	106	0	EOMES	3	P2-LN	Immune
498	MC2_1	P2-blue	570	1	EOMES	10	P2-LN	Immune
499	MC2_5	P2-blue	537	1	EOMES	13	P2-LN	Immune
500	MC2_3.2	P2-blue	258	1	EOMES	9	P2-LN	Immune
501	MC2_18	P2-blue	321	1	EOMES	3	P2-LN	Immune
502	MC2_3.1	P2-blue	462	1	EOMES	13	P2-LN	Immune
503	MC2_13	P2-blue	212	1	EOMES	1	P2-LN	Immune
504	MC2_17	P2-blue	419	1	EOMES	6	P2-LN	Immune
505	MC2_4	P2-blue	392	1	EOMES	13	P2-LN	Immune
506	MC5_5	P2-orange	360	0	FAP	0	P2-LN	Immune
507	MC1_17	P2-orange	29	0	FAP	0	P2-LN	Immune
508	MC1_2	P2-orange	120	0	FAP	0	P2-LN	Immune
509	MC5_1	P2-orange	155	0	FAP	0	P2-LN	Immune
510	MC5_2	P2-orange	264	0	FAP	0	P2-LN	Immune
511	MC1_13	P2-orange	161	0	FAP	0	P2-LN	Immune
512	MC1_9	P2-orange	310	0	FAP	0	P2-LN	Immune
513	MC1_1.2	P2-orange	245	0	FAP	0	P2-LN	Immune
514	MC1_8	P2-orange	146	0	FAP	0	P2-LN	Immune
515	MC1_5.1	P2-orange	313	0	FAP	0	P2-LN	Immune
516	MC1_11	P2-orange	122	0	FAP	0	P2-LN	Immune
517	MC1_1.1	P2-orange	288	0	FAP	0	P2-LN	Immune
518	MC1_6	P2-orange	136	0	FAP	0	P2-LN	Immune
519	MC1_16	P2-orange	106	0	FAP	0	P2-LN	Immune
520	MC2_1	P2-blue	570	1	FAP	0	P2-LN	Immune
521	MC2_5	P2-blue	537	1	FAP	0	P2-LN	Immune
522	MC2_3.2	P2-blue	258	1	FAP	0	P2-LN	Immune
523	MC2_18	P2-blue	321	1	FAP	0	P2-LN	Immune
524	MC2_3.1	P2-blue	462	1	FAP	0	P2-LN	Immune
525	MC2_13	P2-blue	212	1	FAP	0	P2-LN	Immune
526	MC2_17	P2-blue	419	1	FAP	0	P2-LN	Immune
527	MC2_4	P2-blue	392	1	FAP	0	P2-LN	Immune
528	MC5_5	P2-orange	360	0	FASLG	0	P2-LN	Immune
529	MC1_17	P2-orange	29	0	FASLG	0	P2-LN	Immune
530	MC1_2	P2-orange	120	0	FASLG	1	P2-LN	Immune
531	MC5_1	P2-orange	155	0	FASLG	1	P2-LN	Immune
532	MC5_2	P2-orange	264	0	FASLG	2	P2-LN	Immune
533	MC1_13	P2-orange	161	0	FASLG	2	P2-LN	Immune
534	MC1_9	P2-orange	310	0	FASLG	3	P2-LN	Immune
535	MC1_1.2	P2-orange	245	0	FASLG	0	P2-LN	Immune
536	MC1_8	P2-orange	146	0	FASLG	1	P2-LN	Immune
537	MC1_5.1	P2-orange	313	0	FASLG	2	P2-LN	Immune
538	MC1_11	P2-orange	122	0	FASLG	0	P2-LN	Immune
539	MC1_1.1	P2-orange	288	0	FASLG	0	P2-LN	Immune
540	MC1_6	P2-orange	136	0	FASLG	0	P2-LN	Immune
541	MC1_16	P2-orange	106	0	FASLG	0	P2-LN	Immune
542	MC2_1	P2-blue	570	1	FASLG	1	P2-LN	Immune
543	MC2_5	P2-blue	537	1	FASLG	2	P2-LN	Immune
544	MC2_3.2	P2-blue	258	1	FASLG	0	P2-LN	Immune
545	MC2_18	P2-blue	321	1	FASLG	0	P2-LN	Immune
546	MC2_3.1	P2-blue	462	1	FASLG	2	P2-LN	Immune
547	MC2_13	P2-blue	212	1	FASLG	0	P2-LN	Immune
548	MC2_17	P2-blue	419	1	FASLG	0	P2-LN	Immune
549	MC2_4	P2-blue	392	1	FASLG	1	P2-LN	Immune
550	MC5_5	P2-orange	360	0	FCGR3A	21	P2-LN	Immune
551	MC1_17	P2-orange	29	0	FCGR3A	8	P2-LN	Immune
552	MC1_2	P2-orange	120	0	FCGR3A	13	P2-LN	Immune
553	MC5_1	P2-orange	155	0	FCGR3A	23	P2-LN	Immune
554	MC5_2	P2-orange	264	0	FCGR3A	34	P2-LN	Immune
555	MC1_13	P2-orange	161	0	FCGR3A	32	P2-LN	Immune
556	MC1_9	P2-orange	310	0	FCGR3A	69	P2-LN	Immune
557	MC1_1.2	P2-orange	245	0	FCGR3A	65	P2-LN	Immune
558	MC1_8	P2-orange	146	0	FCGR3A	42	P2-LN	Immune
559	MC1_5.1	P2-orange	313	0	FCGR3A	93	P2-LN	Immune
560	MC1_11	P2-orange	122	0	FCGR3A	25	P2-LN	Immune
561	MC1_1.1	P2-orange	288	0	FCGR3A	67	P2-LN	Immune
562	MC1_6	P2-orange	136	0	FCGR3A	31	P2-LN	Immune
563	MC1_16	P2-orange	106	0	FCGR3A	24	P2-LN	Immune
564	MC2_1	P2-blue	570	1	FCGR3A	64	P2-LN	Immune
565	MC2_5	P2-blue	537	1	FCGR3A	42	P2-LN	Immune
566	MC2_3.2	P2-blue	258	1	FCGR3A	14	P2-LN	Immune
567	MC2_18	P2-blue	321	1	FCGR3A	56	P2-LN	Immune
568	MC2_3.1	P2-blue	462	1	FCGR3A	25	P2-LN	Immune
569	MC2_13	P2-blue	212	1	FCGR3A	18	P2-LN	Immune
570	MC2_17	P2-blue	419	1	FCGR3A	77	P2-LN	Immune
571	MC2_4	P2-blue	392	1	FCGR3A	17	P2-LN	Immune
572	MC5_5	P2-orange	360	0	FOXP3	2	P2-LN	Immune
573	MC1_17	P2-orange	29	0	FOXP3	0	P2-LN	Immune
574	MC1_2	P2-orange	120	0	FOXP3	1	P2-LN	Immune
575	MC5_1	P2-orange	155	0	FOXP3	0	P2-LN	Immune
576	MC5_2	P2-orange	264	0	FOXP3	4	P2-LN	Immune
577	MC1_13	P2-orange	161	0	FOXP3	5	P2-LN	Immune
578	MC1_9	P2-orange	310	0	FOXP3	7	P2-LN	Immune
579	MC1_1.2	P2-orange	245	0	FOXP3	2	P2-LN	Immune
580	MC1_8	P2-orange	146	0	FOXP3	2	P2-LN	Immune
581	MC1_5.1	P2-orange	313	0	FOXP3	3	P2-LN	Immune
582	MC1_11	P2-orange	122	0	FOXP3	3	P2-LN	Immune
583	MC1_1.1	P2-orange	288	0	FOXP3	3	P2-LN	Immune
584	MC1_6	P2-orange	136	0	FOXP3	4	P2-LN	Immune
585	MC1_16	P2-orange	106	0	FOXP3	4	P2-LN	Immune
586	MC2_1	P2-blue	570	1	FOXP3	12	P2-LN	Immune
587	MC2_5	P2-blue	537	1	FOXP3	7	P2-LN	Immune
588	MC2_3.2	P2-blue	258	1	FOXP3	2	P2-LN	Immune
589	MC2_18	P2-blue	321	1	FOXP3	3	P2-LN	Immune
590	MC2_3.1	P2-blue	462	1	FOXP3	3	P2-LN	Immune
591	MC2_13	P2-blue	212	1	FOXP3	0	P2-LN	Immune
592	MC2_17	P2-blue	419	1	FOXP3	4	P2-LN	Immune
593	MC2_4	P2-blue	392	1	FOXP3	3	P2-LN	Immune
594	MC5_5	P2-orange	360	0	FUT4	5	P2-LN	Immune
595	MC1_17	P2-orange	29	0	FUT4	1	P2-LN	Immune
596	MC1_2	P2-orange	120	0	FUT4	0	P2-LN	Immune
597	MC5_1	P2-orange	155	0	FUT4	4	P2-LN	Immune
598	MC5_2	P2-orange	264	0	FUT4	4	P2-LN	Immune
599	MC1_13	P2-orange	161	0	FUT4	3	P2-LN	Immune
600	MC1_9	P2-orange	310	0	FUT4	8	P2-LN	Immune
601	MC1_1.2	P2-orange	245	0	FUT4	3	P2-LN	Immune
602	MC1_8	P2-orange	146	0	FUT4	2	P2-LN	Immune
603	MC1_5.1	P2-orange	313	0	FUT4	2	P2-LN	Immune
604	MC1_11	P2-orange	122	0	FUT4	2	P2-LN	Immune
605	MC1_1.1	P2-orange	288	0	FUT4	5	P2-LN	Immune
606	MC1_6	P2-orange	136	0	FUT4	1	P2-LN	Immune
607	MC1_16	P2-orange	106	0	FUT4	6	P2-LN	Immune
608	MC2_1	P2-blue	570	1	FUT4	9	P2-LN	Immune
609	MC2_5	P2-blue	537	1	FUT4	9	P2-LN	Immune
610	MC2_3.2	P2-blue	258	1	FUT4	7	P2-LN	Immune
611	MC2_18	P2-blue	321	1	FUT4	7	P2-LN	Immune
612	MC2_3.1	P2-blue	462	1	FUT4	4	P2-LN	Immune
613	MC2_13	P2-blue	212	1	FUT4	4	P2-LN	Immune
614	MC2_17	P2-blue	419	1	FUT4	11	P2-LN	Immune
615	MC2_4	P2-blue	392	1	FUT4	9	P2-LN	Immune
616	MC5_5	P2-orange	360	0	GZMB	6	P2-LN	Immune
617	MC1_17	P2-orange	29	0	GZMB	2	P2-LN	Immune
618	MC1_2	P2-orange	120	0	GZMB	11	P2-LN	Immune
619	MC5_1	P2-orange	155	0	GZMB	4	P2-LN	Immune
620	MC5_2	P2-orange	264	0	GZMB	5	P2-LN	Immune
621	MC1_13	P2-orange	161	0	GZMB	4	P2-LN	Immune
622	MC1_9	P2-orange	310	0	GZMB	5	P2-LN	Immune
623	MC1_1.2	P2-orange	245	0	GZMB	7	P2-LN	Immune
624	MC1_8	P2-orange	146	0	GZMB	1	P2-LN	Immune
625	MC1_5.1	P2-orange	313	0	GZMB	12	P2-LN	Immune
626	MC1_11	P2-orange	122	0	GZMB	5	P2-LN	Immune
627	MC1_1.1	P2-orange	288	0	GZMB	10	P2-LN	Immune
628	MC1_6	P2-orange	136	0	GZMB	7	P2-LN	Immune
629	MC1_16	P2-orange	106	0	GZMB	0	P2-LN	Immune
630	MC2_1	P2-blue	570	1	GZMB	3	P2-LN	Immune
631	MC2_5	P2-blue	537	1	GZMB	5	P2-LN	Immune
632	MC2_3.2	P2-blue	258	1	GZMB	3	P2-LN	Immune
633	MC2_18	P2-blue	321	1	GZMB	1	P2-LN	Immune
634	MC2_3.1	P2-blue	462	1	GZMB	3	P2-LN	Immune
635	MC2_13	P2-blue	212	1	GZMB	0	P2-LN	Immune
636	MC2_17	P2-blue	419	1	GZMB	4	P2-LN	Immune
637	MC2_4	P2-blue	392	1	GZMB	2	P2-LN	Immune
638	MC5_5	P2-orange	360	0	HAVCR2	2	P2-LN	Immune
639	MC1_17	P2-orange	29	0	HAVCR2	1	P2-LN	Immune
640	MC1_2	P2-orange	120	0	HAVCR2	1	P2-LN	Immune
641	MC5_1	P2-orange	155	0	HAVCR2	2	P2-LN	Immune
642	MC5_2	P2-orange	264	0	HAVCR2	3	P2-LN	Immune
643	MC1_13	P2-orange	161	0	HAVCR2	9	P2-LN	Immune
644	MC1_9	P2-orange	310	0	HAVCR2	15	P2-LN	Immune
645	MC1_1.2	P2-orange	245	0	HAVCR2	16	P2-LN	Immune
646	MC1_8	P2-orange	146	0	HAVCR2	9	P2-LN	Immune
647	MC1_5.1	P2-orange	313	0	HAVCR2	8	P2-LN	Immune
648	MC1_11	P2-orange	122	0	HAVCR2	4	P2-LN	Immune
649	MC1_1.1	P2-orange	288	0	HAVCR2	13	P2-LN	Immune
650	MC1_6	P2-orange	136	0	HAVCR2	2	P2-LN	Immune
651	MC1_16	P2-orange	106	0	HAVCR2	4	P2-LN	Immune
652	MC2_1	P2-blue	570	1	HAVCR2	5	P2-LN	Immune
653	MC2_5	P2-blue	537	1	HAVCR2	3	P2-LN	Immune
654	MC2_3.2	P2-blue	258	1	HAVCR2	0	P2-LN	Immune
655	MC2_18	P2-blue	321	1	HAVCR2	9	P2-LN	Immune
656	MC2_3.1	P2-blue	462	1	HAVCR2	3	P2-LN	Immune
657	MC2_13	P2-blue	212	1	HAVCR2	2	P2-LN	Immune
658	MC2_17	P2-blue	419	1	HAVCR2	6	P2-LN	Immune
659	MC2_4	P2-blue	392	1	HAVCR2	2	P2-LN	Immune
660	MC5_5	P2-orange	360	0	HLA-DR_beta	12	P2-LN	Immune
661	MC1_17	P2-orange	29	0	HLA-DR_beta	1	P2-LN	Immune
662	MC1_2	P2-orange	120	0	HLA-DR_beta	2	P2-LN	Immune
663	MC5_1	P2-orange	155	0	HLA-DR_beta	7	P2-LN	Immune
664	MC5_2	P2-orange	264	0	HLA-DR_beta	20	P2-LN	Immune
665	MC1_13	P2-orange	161	0	HLA-DR_beta	2	P2-LN	Immune
666	MC1_9	P2-orange	310	0	HLA-DR_beta	9	P2-LN	Immune
667	MC1_1.2	P2-orange	245	0	HLA-DR_beta	8	P2-LN	Immune
668	MC1_8	P2-orange	146	0	HLA-DR_beta	2	P2-LN	Immune
669	MC1_5.1	P2-orange	313	0	HLA-DR_beta	8	P2-LN	Immune
670	MC1_11	P2-orange	122	0	HLA-DR_beta	2	P2-LN	Immune
671	MC1_1.1	P2-orange	288	0	HLA-DR_beta	13	P2-LN	Immune
672	MC1_6	P2-orange	136	0	HLA-DR_beta	3	P2-LN	Immune
673	MC1_16	P2-orange	106	0	HLA-DR_beta	2	P2-LN	Immune
674	MC2_1	P2-blue	570	1	HLA-DR_beta	24	P2-LN	Immune
675	MC2_5	P2-blue	537	1	HLA-DR_beta	21	P2-LN	Immune
676	MC2_3.2	P2-blue	258	1	HLA-DR_beta	10	P2-LN	Immune
677	MC2_18	P2-blue	321	1	HLA-DR_beta	9	P2-LN	Immune
678	MC2_3.1	P2-blue	462	1	HLA-DR_beta	17	P2-LN	Immune
679	MC2_13	P2-blue	212	1	HLA-DR_beta	12	P2-LN	Immune
680	MC2_17	P2-blue	419	1	HLA-DR_beta	10	P2-LN	Immune
681	MC2_4	P2-blue	392	1	HLA-DR_beta	16	P2-LN	Immune
682	MC5_5	P2-orange	360	0	ICOS	10	P2-LN	Immune
683	MC1_17	P2-orange	29	0	ICOS	1	P2-LN	Immune
684	MC1_2	P2-orange	120	0	ICOS	2	P2-LN	Immune
685	MC5_1	P2-orange	155	0	ICOS	0	P2-LN	Immune
686	MC5_2	P2-orange	264	0	ICOS	4	P2-LN	Immune
687	MC1_13	P2-orange	161	0	ICOS	3	P2-LN	Immune
688	MC1_9	P2-orange	310	0	ICOS	4	P2-LN	Immune
689	MC1_1.2	P2-orange	245	0	ICOS	2	P2-LN	Immune
690	MC1_8	P2-orange	146	0	ICOS	2	P2-LN	Immune
691	MC1_5.1	P2-orange	313	0	ICOS	2	P2-LN	Immune
692	MC1_11	P2-orange	122	0	ICOS	1	P2-LN	Immune
693	MC1_1.1	P2-orange	288	0	ICOS	3	P2-LN	Immune
694	MC1_6	P2-orange	136	0	ICOS	1	P2-LN	Immune
695	MC1_16	P2-orange	106	0	ICOS	2	P2-LN	Immune
696	MC2_1	P2-blue	570	1	ICOS	14	P2-LN	Immune
697	MC2_5	P2-blue	537	1	ICOS	10	P2-LN	Immune
698	MC2_3.2	P2-blue	258	1	ICOS	4	P2-LN	Immune
699	MC2_18	P2-blue	321	1	ICOS	8	P2-LN	Immune
700	MC2_3.1	P2-blue	462	1	ICOS	12	P2-LN	Immune
701	MC2_13	P2-blue	212	1	ICOS	7	P2-LN	Immune
702	MC2_17	P2-blue	419	1	ICOS	5	P2-LN	Immune
703	MC2_4	P2-blue	392	1	ICOS	8	P2-LN	Immune
704	MC5_5	P2-orange	360	0	IDO1	1	P2-LN	Immune
705	MC1_17	P2-orange	29	0	IDO1	1	P2-LN	Immune
706	MC1_2	P2-orange	120	0	IDO1	0	P2-LN	Immune
707	MC5_1	P2-orange	155	0	IDO1	9	P2-LN	Immune
708	MC5_2	P2-orange	264	0	IDO1	5	P2-LN	Immune
709	MC1_13	P2-orange	161	0	IDO1	1	P2-LN	Immune
710	MC1_9	P2-orange	310	0	IDO1	5	P2-LN	Immune
711	MC1_1.2	P2-orange	245	0	IDO1	0	P2-LN	Immune
712	MC1_8	P2-orange	146	0	IDO1	0	P2-LN	Immune
713	MC1_5.1	P2-orange	313	0	IDO1	2	P2-LN	Immune
714	MC1_11	P2-orange	122	0	IDO1	0	P2-LN	Immune
715	MC1_1.1	P2-orange	288	0	IDO1	6	P2-LN	Immune
716	MC1_6	P2-orange	136	0	IDO1	1	P2-LN	Immune
717	MC1_16	P2-orange	106	0	IDO1	0	P2-LN	Immune
718	MC2_1	P2-blue	570	1	IDO1	4	P2-LN	Immune
719	MC2_5	P2-blue	537	1	IDO1	3	P2-LN	Immune
720	MC2_3.2	P2-blue	258	1	IDO1	2	P2-LN	Immune
721	MC2_18	P2-blue	321	1	IDO1	3	P2-LN	Immune
722	MC2_3.1	P2-blue	462	1	IDO1	1	P2-LN	Immune
723	MC2_13	P2-blue	212	1	IDO1	0	P2-LN	Immune
724	MC2_17	P2-blue	419	1	IDO1	1	P2-LN	Immune
725	MC2_4	P2-blue	392	1	IDO1	6	P2-LN	Immune
726	MC5_5	P2-orange	360	0	IDO2	0	P2-LN	Immune
727	MC1_17	P2-orange	29	0	IDO2	0	P2-LN	Immune
728	MC1_2	P2-orange	120	0	IDO2	0	P2-LN	Immune
729	MC5_1	P2-orange	155	0	IDO2	0	P2-LN	Immune
730	MC5_2	P2-orange	264	0	IDO2	0	P2-LN	Immune
731	MC1_13	P2-orange	161	0	IDO2	0	P2-LN	Immune
732	MC1_9	P2-orange	310	0	IDO2	0	P2-LN	Immune
733	MC1_1.2	P2-orange	245	0	IDO2	0	P2-LN	Immune
734	MC1_8	P2-orange	146	0	IDO2	0	P2-LN	Immune
735	MC1_5.1	P2-orange	313	0	IDO2	0	P2-LN	Immune
736	MC1_11	P2-orange	122	0	IDO2	0	P2-LN	Immune
737	MC1_1.1	P2-orange	288	0	IDO2	0	P2-LN	Immune
738	MC1_6	P2-orange	136	0	IDO2	0	P2-LN	Immune
739	MC1_16	P2-orange	106	0	IDO2	0	P2-LN	Immune
740	MC2_1	P2-blue	570	1	IDO2	0	P2-LN	Immune
741	MC2_5	P2-blue	537	1	IDO2	0	P2-LN	Immune
742	MC2_3.2	P2-blue	258	1	IDO2	0	P2-LN	Immune
743	MC2_18	P2-blue	321	1	IDO2	0	P2-LN	Immune
744	MC2_3.1	P2-blue	462	1	IDO2	0	P2-LN	Immune
745	MC2_13	P2-blue	212	1	IDO2	0	P2-LN	Immune
746	MC2_17	P2-blue	419	1	IDO2	0	P2-LN	Immune
747	MC2_4	P2-blue	392	1	IDO2	0	P2-LN	Immune
748	MC5_5	P2-orange	360	0	IFNG	0	P2-LN	Immune
749	MC1_17	P2-orange	29	0	IFNG	0	P2-LN	Immune
750	MC1_2	P2-orange	120	0	IFNG	7	P2-LN	Immune
751	MC5_1	P2-orange	155	0	IFNG	5	P2-LN	Immune
752	MC5_2	P2-orange	264	0	IFNG	3	P2-LN	Immune
753	MC1_13	P2-orange	161	0	IFNG	6	P2-LN	Immune
754	MC1_9	P2-orange	310	0	IFNG	16	P2-LN	Immune
755	MC1_1.2	P2-orange	245	0	IFNG	8	P2-LN	Immune
756	MC1_8	P2-orange	146	0	IFNG	1	P2-LN	Immune
757	MC1_5.1	P2-orange	313	0	IFNG	3	P2-LN	Immune
758	MC1_11	P2-orange	122	0	IFNG	0	P2-LN	Immune
759	MC1_1.1	P2-orange	288	0	IFNG	4	P2-LN	Immune
760	MC1_6	P2-orange	136	0	IFNG	1	P2-LN	Immune
761	MC1_16	P2-orange	106	0	IFNG	3	P2-LN	Immune
762	MC2_1	P2-blue	570	1	IFNG	6	P2-LN	Immune
763	MC2_5	P2-blue	537	1	IFNG	9	P2-LN	Immune
764	MC2_3.2	P2-blue	258	1	IFNG	4	P2-LN	Immune
765	MC2_18	P2-blue	321	1	IFNG	2	P2-LN	Immune
766	MC2_3.1	P2-blue	462	1	IFNG	3	P2-LN	Immune
767	MC2_13	P2-blue	212	1	IFNG	1	P2-LN	Immune
768	MC2_17	P2-blue	419	1	IFNG	4	P2-LN	Immune
769	MC2_4	P2-blue	392	1	IFNG	9	P2-LN	Immune
770	MC5_5	P2-orange	360	0	IL10	0	P2-LN	Immune
771	MC1_17	P2-orange	29	0	IL10	0	P2-LN	Immune
772	MC1_2	P2-orange	120	0	IL10	0	P2-LN	Immune
773	MC5_1	P2-orange	155	0	IL10	0	P2-LN	Immune
774	MC5_2	P2-orange	264	0	IL10	0	P2-LN	Immune
775	MC1_13	P2-orange	161	0	IL10	0	P2-LN	Immune
776	MC1_9	P2-orange	310	0	IL10	1	P2-LN	Immune
777	MC1_1.2	P2-orange	245	0	IL10	0	P2-LN	Immune
778	MC1_8	P2-orange	146	0	IL10	0	P2-LN	Immune
779	MC1_5.1	P2-orange	313	0	IL10	0	P2-LN	Immune
780	MC1_11	P2-orange	122	0	IL10	0	P2-LN	Immune
781	MC1_1.1	P2-orange	288	0	IL10	0	P2-LN	Immune
782	MC1_6	P2-orange	136	0	IL10	1	P2-LN	Immune
783	MC1_16	P2-orange	106	0	IL10	0	P2-LN	Immune
784	MC2_1	P2-blue	570	1	IL10	0	P2-LN	Immune
785	MC2_5	P2-blue	537	1	IL10	0	P2-LN	Immune
786	MC2_3.2	P2-blue	258	1	IL10	0	P2-LN	Immune
787	MC2_18	P2-blue	321	1	IL10	0	P2-LN	Immune
788	MC2_3.1	P2-blue	462	1	IL10	0	P2-LN	Immune
789	MC2_13	P2-blue	212	1	IL10	0	P2-LN	Immune
790	MC2_17	P2-blue	419	1	IL10	1	P2-LN	Immune
791	MC2_4	P2-blue	392	1	IL10	0	P2-LN	Immune
792	MC5_5	P2-orange	360	0	IL2	0	P2-LN	Immune
793	MC1_17	P2-orange	29	0	IL2	0	P2-LN	Immune
794	MC1_2	P2-orange	120	0	IL2	0	P2-LN	Immune
795	MC5_1	P2-orange	155	0	IL2	0	P2-LN	Immune
796	MC5_2	P2-orange	264	0	IL2	0	P2-LN	Immune
797	MC1_13	P2-orange	161	0	IL2	0	P2-LN	Immune
798	MC1_9	P2-orange	310	0	IL2	0	P2-LN	Immune
799	MC1_1.2	P2-orange	245	0	IL2	0	P2-LN	Immune
800	MC1_8	P2-orange	146	0	IL2	0	P2-LN	Immune
801	MC1_5.1	P2-orange	313	0	IL2	0	P2-LN	Immune
802	MC1_11	P2-orange	122	0	IL2	0	P2-LN	Immune
803	MC1_1.1	P2-orange	288	0	IL2	0	P2-LN	Immune
804	MC1_6	P2-orange	136	0	IL2	0	P2-LN	Immune
805	MC1_16	P2-orange	106	0	IL2	0	P2-LN	Immune
806	MC2_1	P2-blue	570	1	IL2	2	P2-LN	Immune
807	MC2_5	P2-blue	537	1	IL2	0	P2-LN	Immune
808	MC2_3.2	P2-blue	258	1	IL2	0	P2-LN	Immune
809	MC2_18	P2-blue	321	1	IL2	0	P2-LN	Immune
810	MC2_3.1	P2-blue	462	1	IL2	1	P2-LN	Immune
811	MC2_13	P2-blue	212	1	IL2	1	P2-LN	Immune
812	MC2_17	P2-blue	419	1	IL2	0	P2-LN	Immune
813	MC2_4	P2-blue	392	1	IL2	0	P2-LN	Immune
814	MC5_5	P2-orange	360	0	IL2RA	1	P2-LN	Immune
815	MC1_17	P2-orange	29	0	IL2RA	0	P2-LN	Immune
816	MC1_2	P2-orange	120	0	IL2RA	0	P2-LN	Immune
817	MC5_1	P2-orange	155	0	IL2RA	1	P2-LN	Immune
818	MC5_2	P2-orange	264	0	IL2RA	1	P2-LN	Immune
819	MC1_13	P2-orange	161	0	IL2RA	0	P2-LN	Immune
820	MC1_9	P2-orange	310	0	IL2RA	0	P2-LN	Immune
821	MC1_1.2	P2-orange	245	0	IL2RA	0	P2-LN	Immune
822	MC1_8	P2-orange	146	0	IL2RA	2	P2-LN	Immune
823	MC1_5.1	P2-orange	313	0	IL2RA	1	P2-LN	Immune
824	MC1_11	P2-orange	122	0	IL2RA	0	P2-LN	Immune
825	MC1_1.1	P2-orange	288	0	IL2RA	0	P2-LN	Immune
826	MC1_6	P2-orange	136	0	IL2RA	0	P2-LN	Immune
827	MC1_16	P2-orange	106	0	IL2RA	0	P2-LN	Immune
828	MC2_1	P2-blue	570	1	IL2RA	5	P2-LN	Immune
829	MC2_5	P2-blue	537	1	IL2RA	4	P2-LN	Immune
830	MC2_3.2	P2-blue	258	1	IL2RA	0	P2-LN	Immune
831	MC2_18	P2-blue	321	1	IL2RA	1	P2-LN	Immune
832	MC2_3.1	P2-blue	462	1	IL2RA	3	P2-LN	Immune
833	MC2_13	P2-blue	212	1	IL2RA	0	P2-LN	Immune
834	MC2_17	P2-blue	419	1	IL2RA	1	P2-LN	Immune
835	MC2_4	P2-blue	392	1	IL2RA	3	P2-LN	Immune
836	MC5_5	P2-orange	360	0	IL4	0	P2-LN	Immune
837	MC1_17	P2-orange	29	0	IL4	0	P2-LN	Immune
838	MC1_2	P2-orange	120	0	IL4	0	P2-LN	Immune
839	MC5_1	P2-orange	155	0	IL4	0	P2-LN	Immune
840	MC5_2	P2-orange	264	0	IL4	0	P2-LN	Immune
841	MC1_13	P2-orange	161	0	IL4	0	P2-LN	Immune
842	MC1_9	P2-orange	310	0	IL4	0	P2-LN	Immune
843	MC1_1.2	P2-orange	245	0	IL4	0	P2-LN	Immune
844	MC1_8	P2-orange	146	0	IL4	0	P2-LN	Immune
845	MC1_5.1	P2-orange	313	0	IL4	0	P2-LN	Immune
846	MC1_11	P2-orange	122	0	IL4	0	P2-LN	Immune
847	MC1_1.1	P2-orange	288	0	IL4	0	P2-LN	Immune
848	MC1_6	P2-orange	136	0	IL4	0	P2-LN	Immune
849	MC1_16	P2-orange	106	0	IL4	0	P2-LN	Immune
850	MC2_1	P2-blue	570	1	IL4	0	P2-LN	Immune
851	MC2_5	P2-blue	537	1	IL4	0	P2-LN	Immune
852	MC2_3.2	P2-blue	258	1	IL4	0	P2-LN	Immune
853	MC2_18	P2-blue	321	1	IL4	0	P2-LN	Immune
854	MC2_3.1	P2-blue	462	1	IL4	0	P2-LN	Immune
855	MC2_13	P2-blue	212	1	IL4	0	P2-LN	Immune
856	MC2_17	P2-blue	419	1	IL4	0	P2-LN	Immune
857	MC2_4	P2-blue	392	1	IL4	0	P2-LN	Immune
858	MC5_5	P2-orange	360	0	IL5	0	P2-LN	Immune
859	MC1_17	P2-orange	29	0	IL5	0	P2-LN	Immune
860	MC1_2	P2-orange	120	0	IL5	0	P2-LN	Immune
861	MC5_1	P2-orange	155	0	IL5	0	P2-LN	Immune
862	MC5_2	P2-orange	264	0	IL5	0	P2-LN	Immune
863	MC1_13	P2-orange	161	0	IL5	0	P2-LN	Immune
864	MC1_9	P2-orange	310	0	IL5	0	P2-LN	Immune
865	MC1_1.2	P2-orange	245	0	IL5	0	P2-LN	Immune
866	MC1_8	P2-orange	146	0	IL5	0	P2-LN	Immune
867	MC1_5.1	P2-orange	313	0	IL5	0	P2-LN	Immune
868	MC1_11	P2-orange	122	0	IL5	0	P2-LN	Immune
869	MC1_1.1	P2-orange	288	0	IL5	0	P2-LN	Immune
870	MC1_6	P2-orange	136	0	IL5	0	P2-LN	Immune
871	MC1_16	P2-orange	106	0	IL5	0	P2-LN	Immune
872	MC2_1	P2-blue	570	1	IL5	0	P2-LN	Immune
873	MC2_5	P2-blue	537	1	IL5	0	P2-LN	Immune
874	MC2_3.2	P2-blue	258	1	IL5	0	P2-LN	Immune
875	MC2_18	P2-blue	321	1	IL5	0	P2-LN	Immune
876	MC2_3.1	P2-blue	462	1	IL5	0	P2-LN	Immune
877	MC2_13	P2-blue	212	1	IL5	0	P2-LN	Immune
878	MC2_17	P2-blue	419	1	IL5	0	P2-LN	Immune
879	MC2_4	P2-blue	392	1	IL5	0	P2-LN	Immune
880	MC5_5	P2-orange	360	0	IL7R	35	P2-LN	Immune
881	MC1_17	P2-orange	29	0	IL7R	2	P2-LN	Immune
882	MC1_2	P2-orange	120	0	IL7R	15	P2-LN	Immune
883	MC5_1	P2-orange	155	0	IL7R	13	P2-LN	Immune
884	MC5_2	P2-orange	264	0	IL7R	10	P2-LN	Immune
885	MC1_13	P2-orange	161	0	IL7R	17	P2-LN	Immune
886	MC1_9	P2-orange	310	0	IL7R	15	P2-LN	Immune
887	MC1_1.2	P2-orange	245	0	IL7R	11	P2-LN	Immune
888	MC1_8	P2-orange	146	0	IL7R	7	P2-LN	Immune
889	MC1_5.1	P2-orange	313	0	IL7R	20	P2-LN	Immune
890	MC1_11	P2-orange	122	0	IL7R	6	P2-LN	Immune
891	MC1_1.1	P2-orange	288	0	IL7R	29	P2-LN	Immune
892	MC1_6	P2-orange	136	0	IL7R	12	P2-LN	Immune
893	MC1_16	P2-orange	106	0	IL7R	9	P2-LN	Immune
894	MC2_1	P2-blue	570	1	IL7R	67	P2-LN	Immune
895	MC2_5	P2-blue	537	1	IL7R	52	P2-LN	Immune
896	MC2_3.2	P2-blue	258	1	IL7R	39	P2-LN	Immune
897	MC2_18	P2-blue	321	1	IL7R	25	P2-LN	Immune
898	MC2_3.1	P2-blue	462	1	IL7R	48	P2-LN	Immune
899	MC2_13	P2-blue	212	1	IL7R	28	P2-LN	Immune
900	MC2_17	P2-blue	419	1	IL7R	58	P2-LN	Immune
901	MC2_4	P2-blue	392	1	IL7R	42	P2-LN	Immune
902	MC5_5	P2-orange	360	0	ITGAM	9	P2-LN	Immune
903	MC1_17	P2-orange	29	0	ITGAM	1	P2-LN	Immune
904	MC1_2	P2-orange	120	0	ITGAM	5	P2-LN	Immune
905	MC5_1	P2-orange	155	0	ITGAM	3	P2-LN	Immune
906	MC5_2	P2-orange	264	0	ITGAM	5	P2-LN	Immune
907	MC1_13	P2-orange	161	0	ITGAM	6	P2-LN	Immune
908	MC1_9	P2-orange	310	0	ITGAM	14	P2-LN	Immune
909	MC1_1.2	P2-orange	245	0	ITGAM	10	P2-LN	Immune
910	MC1_8	P2-orange	146	0	ITGAM	1	P2-LN	Immune
911	MC1_5.1	P2-orange	313	0	ITGAM	10	P2-LN	Immune
912	MC1_11	P2-orange	122	0	ITGAM	3	P2-LN	Immune
913	MC1_1.1	P2-orange	288	0	ITGAM	14	P2-LN	Immune
914	MC1_6	P2-orange	136	0	ITGAM	0	P2-LN	Immune
915	MC1_16	P2-orange	106	0	ITGAM	9	P2-LN	Immune
916	MC2_1	P2-blue	570	1	ITGAM	4	P2-LN	Immune
917	MC2_5	P2-blue	537	1	ITGAM	5	P2-LN	Immune
918	MC2_3.2	P2-blue	258	1	ITGAM	2	P2-LN	Immune
919	MC2_18	P2-blue	321	1	ITGAM	3	P2-LN	Immune
920	MC2_3.1	P2-blue	462	1	ITGAM	3	P2-LN	Immune
921	MC2_13	P2-blue	212	1	ITGAM	5	P2-LN	Immune
922	MC2_17	P2-blue	419	1	ITGAM	2	P2-LN	Immune
923	MC2_4	P2-blue	392	1	ITGAM	2	P2-LN	Immune
924	MC5_5	P2-orange	360	0	ITGAX	14	P2-LN	Immune
925	MC1_17	P2-orange	29	0	ITGAX	2	P2-LN	Immune
926	MC1_2	P2-orange	120	0	ITGAX	2	P2-LN	Immune
927	MC5_1	P2-orange	155	0	ITGAX	4	P2-LN	Immune
928	MC5_2	P2-orange	264	0	ITGAX	13	P2-LN	Immune
929	MC1_13	P2-orange	161	0	ITGAX	8	P2-LN	Immune
930	MC1_9	P2-orange	310	0	ITGAX	9	P2-LN	Immune
931	MC1_1.2	P2-orange	245	0	ITGAX	15	P2-LN	Immune
932	MC1_8	P2-orange	146	0	ITGAX	2	P2-LN	Immune
933	MC1_5.1	P2-orange	313	0	ITGAX	5	P2-LN	Immune
934	MC1_11	P2-orange	122	0	ITGAX	2	P2-LN	Immune
935	MC1_1.1	P2-orange	288	0	ITGAX	17	P2-LN	Immune
936	MC1_6	P2-orange	136	0	ITGAX	6	P2-LN	Immune
937	MC1_16	P2-orange	106	0	ITGAX	3	P2-LN	Immune
938	MC2_1	P2-blue	570	1	ITGAX	5	P2-LN	Immune
939	MC2_5	P2-blue	537	1	ITGAX	8	P2-LN	Immune
940	MC2_3.2	P2-blue	258	1	ITGAX	7	P2-LN	Immune
941	MC2_18	P2-blue	321	1	ITGAX	5	P2-LN	Immune
942	MC2_3.1	P2-blue	462	1	ITGAX	5	P2-LN	Immune
943	MC2_13	P2-blue	212	1	ITGAX	3	P2-LN	Immune
944	MC2_17	P2-blue	419	1	ITGAX	7	P2-LN	Immune
945	MC2_4	P2-blue	392	1	ITGAX	10	P2-LN	Immune
946	MC5_5	P2-orange	360	0	KLRG1	4	P2-LN	Immune
947	MC1_17	P2-orange	29	0	KLRG1	0	P2-LN	Immune
948	MC1_2	P2-orange	120	0	KLRG1	1	P2-LN	Immune
949	MC5_1	P2-orange	155	0	KLRG1	0	P2-LN	Immune
950	MC5_2	P2-orange	264	0	KLRG1	1	P2-LN	Immune
951	MC1_13	P2-orange	161	0	KLRG1	0	P2-LN	Immune
952	MC1_9	P2-orange	310	0	KLRG1	2	P2-LN	Immune
953	MC1_1.2	P2-orange	245	0	KLRG1	1	P2-LN	Immune
954	MC1_8	P2-orange	146	0	KLRG1	1	P2-LN	Immune
955	MC1_5.1	P2-orange	313	0	KLRG1	2	P2-LN	Immune
956	MC1_11	P2-orange	122	0	KLRG1	0	P2-LN	Immune
957	MC1_1.1	P2-orange	288	0	KLRG1	0	P2-LN	Immune
958	MC1_6	P2-orange	136	0	KLRG1	0	P2-LN	Immune
959	MC1_16	P2-orange	106	0	KLRG1	0	P2-LN	Immune
960	MC2_1	P2-blue	570	1	KLRG1	4	P2-LN	Immune
961	MC2_5	P2-blue	537	1	KLRG1	5	P2-LN	Immune
962	MC2_3.2	P2-blue	258	1	KLRG1	1	P2-LN	Immune
963	MC2_18	P2-blue	321	1	KLRG1	2	P2-LN	Immune
964	MC2_3.1	P2-blue	462	1	KLRG1	6	P2-LN	Immune
965	MC2_13	P2-blue	212	1	KLRG1	3	P2-LN	Immune
966	MC2_17	P2-blue	419	1	KLRG1	2	P2-LN	Immune
967	MC2_4	P2-blue	392	1	KLRG1	3	P2-LN	Immune
968	MC5_5	P2-orange	360	0	LAG3	3	P2-LN	Immune
969	MC1_17	P2-orange	29	0	LAG3	0	P2-LN	Immune
970	MC1_2	P2-orange	120	0	LAG3	3	P2-LN	Immune
971	MC5_1	P2-orange	155	0	LAG3	1	P2-LN	Immune
972	MC5_2	P2-orange	264	0	LAG3	6	P2-LN	Immune
973	MC1_13	P2-orange	161	0	LAG3	3	P2-LN	Immune
974	MC1_9	P2-orange	310	0	LAG3	8	P2-LN	Immune
975	MC1_1.2	P2-orange	245	0	LAG3	6	P2-LN	Immune
976	MC1_8	P2-orange	146	0	LAG3	4	P2-LN	Immune
977	MC1_5.1	P2-orange	313	0	LAG3	9	P2-LN	Immune
978	MC1_11	P2-orange	122	0	LAG3	1	P2-LN	Immune
979	MC1_1.1	P2-orange	288	0	LAG3	6	P2-LN	Immune
980	MC1_6	P2-orange	136	0	LAG3	1	P2-LN	Immune
981	MC1_16	P2-orange	106	0	LAG3	1	P2-LN	Immune
982	MC2_1	P2-blue	570	1	LAG3	2	P2-LN	Immune
983	MC2_5	P2-blue	537	1	LAG3	3	P2-LN	Immune
984	MC2_3.2	P2-blue	258	1	LAG3	1	P2-LN	Immune
985	MC2_18	P2-blue	321	1	LAG3	2	P2-LN	Immune
986	MC2_3.1	P2-blue	462	1	LAG3	0	P2-LN	Immune
987	MC2_13	P2-blue	212	1	LAG3	1	P2-LN	Immune
988	MC2_17	P2-blue	419	1	LAG3	2	P2-LN	Immune
989	MC2_4	P2-blue	392	1	LAG3	5	P2-LN	Immune
990	MC5_5	P2-orange	360	0	MICA	2	P2-LN	Immune
991	MC1_17	P2-orange	29	0	MICA	0	P2-LN	Immune
992	MC1_2	P2-orange	120	0	MICA	1	P2-LN	Immune
993	MC5_1	P2-orange	155	0	MICA	2	P2-LN	Immune
994	MC5_2	P2-orange	264	0	MICA	9	P2-LN	Immune
995	MC1_13	P2-orange	161	0	MICA	4	P2-LN	Immune
996	MC1_9	P2-orange	310	0	MICA	9	P2-LN	Immune
997	MC1_1.2	P2-orange	245	0	MICA	12	P2-LN	Immune
998	MC1_8	P2-orange	146	0	MICA	4	P2-LN	Immune
999	MC1_5.1	P2-orange	313	0	MICA	2	P2-LN	Immune
1000	MC1_11	P2-orange	122	0	MICA	4	P2-LN	Immune
1001	MC1_1.1	P2-orange	288	0	MICA	9	P2-LN	Immune
1002	MC1_6	P2-orange	136	0	MICA	2	P2-LN	Immune
1003	MC1_16	P2-orange	106	0	MICA	2	P2-LN	Immune
1004	MC2_1	P2-blue	570	1	MICA	7	P2-LN	Immune
1005	MC2_5	P2-blue	537	1	MICA	12	P2-LN	Immune
1006	MC2_3.2	P2-blue	258	1	MICA	7	P2-LN	Immune
1007	MC2_18	P2-blue	321	1	MICA	6	P2-LN	Immune
1008	MC2_3.1	P2-blue	462	1	MICA	12	P2-LN	Immune
1009	MC2_13	P2-blue	212	1	MICA	5	P2-LN	Immune
1010	MC2_17	P2-blue	419	1	MICA	12	P2-LN	Immune
1011	MC2_4	P2-blue	392	1	MICA	7	P2-LN	Immune
1012	MC5_5	P2-orange	360	0	MICB	6	P2-LN	Immune
1013	MC1_17	P2-orange	29	0	MICB	0	P2-LN	Immune
1014	MC1_2	P2-orange	120	0	MICB	3	P2-LN	Immune
1015	MC5_1	P2-orange	155	0	MICB	1	P2-LN	Immune
1016	MC5_2	P2-orange	264	0	MICB	2	P2-LN	Immune
1017	MC1_13	P2-orange	161	0	MICB	4	P2-LN	Immune
1018	MC1_9	P2-orange	310	0	MICB	5	P2-LN	Immune
1019	MC1_1.2	P2-orange	245	0	MICB	4	P2-LN	Immune
1020	MC1_8	P2-orange	146	0	MICB	0	P2-LN	Immune
1021	MC1_5.1	P2-orange	313	0	MICB	4	P2-LN	Immune
1022	MC1_11	P2-orange	122	0	MICB	0	P2-LN	Immune
1023	MC1_1.1	P2-orange	288	0	MICB	8	P2-LN	Immune
1024	MC1_6	P2-orange	136	0	MICB	2	P2-LN	Immune
1025	MC1_16	P2-orange	106	0	MICB	5	P2-LN	Immune
1026	MC2_1	P2-blue	570	1	MICB	4	P2-LN	Immune
1027	MC2_5	P2-blue	537	1	MICB	5	P2-LN	Immune
1028	MC2_3.2	P2-blue	258	1	MICB	2	P2-LN	Immune
1029	MC2_18	P2-blue	321	1	MICB	4	P2-LN	Immune
1030	MC2_3.1	P2-blue	462	1	MICB	4	P2-LN	Immune
1031	MC2_13	P2-blue	212	1	MICB	2	P2-LN	Immune
1032	MC2_17	P2-blue	419	1	MICB	2	P2-LN	Immune
1033	MC2_4	P2-blue	392	1	MICB	1	P2-LN	Immune
1034	MC5_5	P2-orange	360	0	MKI67	10	P2-LN	Immune
1035	MC1_17	P2-orange	29	0	MKI67	0	P2-LN	Immune
1036	MC1_2	P2-orange	120	0	MKI67	8	P2-LN	Immune
1037	MC5_1	P2-orange	155	0	MKI67	3	P2-LN	Immune
1038	MC5_2	P2-orange	264	0	MKI67	5	P2-LN	Immune
1039	MC1_13	P2-orange	161	0	MKI67	5	P2-LN	Immune
1040	MC1_9	P2-orange	310	0	MKI67	10	P2-LN	Immune
1041	MC1_1.2	P2-orange	245	0	MKI67	13	P2-LN	Immune
1042	MC1_8	P2-orange	146	0	MKI67	4	P2-LN	Immune
1043	MC1_5.1	P2-orange	313	0	MKI67	4	P2-LN	Immune
1044	MC1_11	P2-orange	122	0	MKI67	10	P2-LN	Immune
1045	MC1_1.1	P2-orange	288	0	MKI67	8	P2-LN	Immune
1046	MC1_6	P2-orange	136	0	MKI67	4	P2-LN	Immune
1047	MC1_16	P2-orange	106	0	MKI67	10	P2-LN	Immune
1048	MC2_1	P2-blue	570	1	MKI67	6	P2-LN	Immune
1049	MC2_5	P2-blue	537	1	MKI67	3	P2-LN	Immune
1050	MC2_3.2	P2-blue	258	1	MKI67	2	P2-LN	Immune
1051	MC2_18	P2-blue	321	1	MKI67	13	P2-LN	Immune
1052	MC2_3.1	P2-blue	462	1	MKI67	2	P2-LN	Immune
1053	MC2_13	P2-blue	212	1	MKI67	0	P2-LN	Immune
1054	MC2_17	P2-blue	419	1	MKI67	1	P2-LN	Immune
1055	MC2_4	P2-blue	392	1	MKI67	10	P2-LN	Immune
1056	MC5_5	P2-orange	360	0	MS4A1	26	P2-LN	Immune
1057	MC1_17	P2-orange	29	0	MS4A1	0	P2-LN	Immune
1058	MC1_2	P2-orange	120	0	MS4A1	1	P2-LN	Immune
1059	MC5_1	P2-orange	155	0	MS4A1	1	P2-LN	Immune
1060	MC5_2	P2-orange	264	0	MS4A1	10	P2-LN	Immune
1061	MC1_13	P2-orange	161	0	MS4A1	1	P2-LN	Immune
1062	MC1_9	P2-orange	310	0	MS4A1	3	P2-LN	Immune
1063	MC1_1.2	P2-orange	245	0	MS4A1	0	P2-LN	Immune
1064	MC1_8	P2-orange	146	0	MS4A1	2	P2-LN	Immune
1065	MC1_5.1	P2-orange	313	0	MS4A1	1	P2-LN	Immune
1066	MC1_11	P2-orange	122	0	MS4A1	0	P2-LN	Immune
1067	MC1_1.1	P2-orange	288	0	MS4A1	0	P2-LN	Immune
1068	MC1_6	P2-orange	136	0	MS4A1	1	P2-LN	Immune
1069	MC1_16	P2-orange	106	0	MS4A1	2	P2-LN	Immune
1070	MC2_1	P2-blue	570	1	MS4A1	68	P2-LN	Immune
1071	MC2_5	P2-blue	537	1	MS4A1	91	P2-LN	Immune
1072	MC2_3.2	P2-blue	258	1	MS4A1	31	P2-LN	Immune
1073	MC2_18	P2-blue	321	1	MS4A1	42	P2-LN	Immune
1074	MC2_3.1	P2-blue	462	1	MS4A1	61	P2-LN	Immune
1075	MC2_13	P2-blue	212	1	MS4A1	39	P2-LN	Immune
1076	MC2_17	P2-blue	419	1	MS4A1	30	P2-LN	Immune
1077	MC2_4	P2-blue	392	1	MS4A1	47	P2-LN	Immune
1078	MC5_5	P2-orange	360	0	NCAM1	0	P2-LN	Immune
1079	MC1_17	P2-orange	29	0	NCAM1	0	P2-LN	Immune
1080	MC1_2	P2-orange	120	0	NCAM1	0	P2-LN	Immune
1081	MC5_1	P2-orange	155	0	NCAM1	0	P2-LN	Immune
1082	MC5_2	P2-orange	264	0	NCAM1	0	P2-LN	Immune
1083	MC1_13	P2-orange	161	0	NCAM1	1	P2-LN	Immune
1084	MC1_9	P2-orange	310	0	NCAM1	0	P2-LN	Immune
1085	MC1_1.2	P2-orange	245	0	NCAM1	0	P2-LN	Immune
1086	MC1_8	P2-orange	146	0	NCAM1	0	P2-LN	Immune
1087	MC1_5.1	P2-orange	313	0	NCAM1	0	P2-LN	Immune
1088	MC1_11	P2-orange	122	0	NCAM1	0	P2-LN	Immune
1089	MC1_1.1	P2-orange	288	0	NCAM1	0	P2-LN	Immune
1090	MC1_6	P2-orange	136	0	NCAM1	0	P2-LN	Immune
1091	MC1_16	P2-orange	106	0	NCAM1	0	P2-LN	Immune
1092	MC2_1	P2-blue	570	1	NCAM1	0	P2-LN	Immune
1093	MC2_5	P2-blue	537	1	NCAM1	0	P2-LN	Immune
1094	MC2_3.2	P2-blue	258	1	NCAM1	0	P2-LN	Immune
1095	MC2_18	P2-blue	321	1	NCAM1	0	P2-LN	Immune
1096	MC2_3.1	P2-blue	462	1	NCAM1	0	P2-LN	Immune
1097	MC2_13	P2-blue	212	1	NCAM1	0	P2-LN	Immune
1098	MC2_17	P2-blue	419	1	NCAM1	0	P2-LN	Immune
1099	MC2_4	P2-blue	392	1	NCAM1	0	P2-LN	Immune
1100	MC5_5	P2-orange	360	0	NCR1	0	P2-LN	Immune
1101	MC1_17	P2-orange	29	0	NCR1	1	P2-LN	Immune
1102	MC1_2	P2-orange	120	0	NCR1	0	P2-LN	Immune
1103	MC5_1	P2-orange	155	0	NCR1	0	P2-LN	Immune
1104	MC5_2	P2-orange	264	0	NCR1	0	P2-LN	Immune
1105	MC1_13	P2-orange	161	0	NCR1	1	P2-LN	Immune
1106	MC1_9	P2-orange	310	0	NCR1	2	P2-LN	Immune
1107	MC1_1.2	P2-orange	245	0	NCR1	1	P2-LN	Immune
1108	MC1_8	P2-orange	146	0	NCR1	0	P2-LN	Immune
1109	MC1_5.1	P2-orange	313	0	NCR1	0	P2-LN	Immune
1110	MC1_11	P2-orange	122	0	NCR1	0	P2-LN	Immune
1111	MC1_1.1	P2-orange	288	0	NCR1	2	P2-LN	Immune
1112	MC1_6	P2-orange	136	0	NCR1	1	P2-LN	Immune
1113	MC1_16	P2-orange	106	0	NCR1	0	P2-LN	Immune
1114	MC2_1	P2-blue	570	1	NCR1	1	P2-LN	Immune
1115	MC2_5	P2-blue	537	1	NCR1	0	P2-LN	Immune
1116	MC2_3.2	P2-blue	258	1	NCR1	0	P2-LN	Immune
1117	MC2_18	P2-blue	321	1	NCR1	1	P2-LN	Immune
1118	MC2_3.1	P2-blue	462	1	NCR1	0	P2-LN	Immune
1119	MC2_13	P2-blue	212	1	NCR1	0	P2-LN	Immune
1120	MC2_17	P2-blue	419	1	NCR1	1	P2-LN	Immune
1121	MC2_4	P2-blue	392	1	NCR1	0	P2-LN	Immune
1122	MC5_5	P2-orange	360	0	NKG2D	1	P2-LN	Immune
1123	MC1_17	P2-orange	29	0	NKG2D	0	P2-LN	Immune
1124	MC1_2	P2-orange	120	0	NKG2D	2	P2-LN	Immune
1125	MC5_1	P2-orange	155	0	NKG2D	1	P2-LN	Immune
1126	MC5_2	P2-orange	264	0	NKG2D	3	P2-LN	Immune
1127	MC1_13	P2-orange	161	0	NKG2D	1	P2-LN	Immune
1128	MC1_9	P2-orange	310	0	NKG2D	3	P2-LN	Immune
1129	MC1_1.2	P2-orange	245	0	NKG2D	1	P2-LN	Immune
1130	MC1_8	P2-orange	146	0	NKG2D	0	P2-LN	Immune
1131	MC1_5.1	P2-orange	313	0	NKG2D	3	P2-LN	Immune
1132	MC1_11	P2-orange	122	0	NKG2D	2	P2-LN	Immune
1133	MC1_1.1	P2-orange	288	0	NKG2D	6	P2-LN	Immune
1134	MC1_6	P2-orange	136	0	NKG2D	0	P2-LN	Immune
1135	MC1_16	P2-orange	106	0	NKG2D	1	P2-LN	Immune
1136	MC2_1	P2-blue	570	1	NKG2D	4	P2-LN	Immune
1137	MC2_5	P2-blue	537	1	NKG2D	0	P2-LN	Immune
1138	MC2_3.2	P2-blue	258	1	NKG2D	2	P2-LN	Immune
1139	MC2_18	P2-blue	321	1	NKG2D	1	P2-LN	Immune
1140	MC2_3.1	P2-blue	462	1	NKG2D	6	P2-LN	Immune
1141	MC2_13	P2-blue	212	1	NKG2D	2	P2-LN	Immune
1142	MC2_17	P2-blue	419	1	NKG2D	4	P2-LN	Immune
1143	MC2_4	P2-blue	392	1	NKG2D	1	P2-LN	Immune
1144	MC5_5	P2-orange	360	0	NOS	0	P2-LN	Immune
1145	MC1_17	P2-orange	29	0	NOS	0	P2-LN	Immune
1146	MC1_2	P2-orange	120	0	NOS	0	P2-LN	Immune
1147	MC5_1	P2-orange	155	0	NOS	0	P2-LN	Immune
1148	MC5_2	P2-orange	264	0	NOS	0	P2-LN	Immune
1149	MC1_13	P2-orange	161	0	NOS	1	P2-LN	Immune
1150	MC1_9	P2-orange	310	0	NOS	0	P2-LN	Immune
1151	MC1_1.2	P2-orange	245	0	NOS	0	P2-LN	Immune
1152	MC1_8	P2-orange	146	0	NOS	0	P2-LN	Immune
1153	MC1_5.1	P2-orange	313	0	NOS	0	P2-LN	Immune
1154	MC1_11	P2-orange	122	0	NOS	1	P2-LN	Immune
1155	MC1_1.1	P2-orange	288	0	NOS	0	P2-LN	Immune
1156	MC1_6	P2-orange	136	0	NOS	1	P2-LN	Immune
1157	MC1_16	P2-orange	106	0	NOS	0	P2-LN	Immune
1158	MC2_1	P2-blue	570	1	NOS	0	P2-LN	Immune
1159	MC2_5	P2-blue	537	1	NOS	0	P2-LN	Immune
1160	MC2_3.2	P2-blue	258	1	NOS	0	P2-LN	Immune
1161	MC2_18	P2-blue	321	1	NOS	1	P2-LN	Immune
1162	MC2_3.1	P2-blue	462	1	NOS	0	P2-LN	Immune
1163	MC2_13	P2-blue	212	1	NOS	0	P2-LN	Immune
1164	MC2_17	P2-blue	419	1	NOS	1	P2-LN	Immune
1165	MC2_4	P2-blue	392	1	NOS	0	P2-LN	Immune
1166	MC5_5	P2-orange	360	0	PDCD1	4	P2-LN	Immune
1167	MC1_17	P2-orange	29	0	PDCD1	0	P2-LN	Immune
1168	MC1_2	P2-orange	120	0	PDCD1	2	P2-LN	Immune
1169	MC5_1	P2-orange	155	0	PDCD1	1	P2-LN	Immune
1170	MC5_2	P2-orange	264	0	PDCD1	2	P2-LN	Immune
1171	MC1_13	P2-orange	161	0	PDCD1	2	P2-LN	Immune
1172	MC1_9	P2-orange	310	0	PDCD1	3	P2-LN	Immune
1173	MC1_1.2	P2-orange	245	0	PDCD1	3	P2-LN	Immune
1174	MC1_8	P2-orange	146	0	PDCD1	1	P2-LN	Immune
1175	MC1_5.1	P2-orange	313	0	PDCD1	2	P2-LN	Immune
1176	MC1_11	P2-orange	122	0	PDCD1	1	P2-LN	Immune
1177	MC1_1.1	P2-orange	288	0	PDCD1	5	P2-LN	Immune
1178	MC1_6	P2-orange	136	0	PDCD1	1	P2-LN	Immune
1179	MC1_16	P2-orange	106	0	PDCD1	1	P2-LN	Immune
1180	MC2_1	P2-blue	570	1	PDCD1	5	P2-LN	Immune
1181	MC2_5	P2-blue	537	1	PDCD1	5	P2-LN	Immune
1182	MC2_3.2	P2-blue	258	1	PDCD1	1	P2-LN	Immune
1183	MC2_18	P2-blue	321	1	PDCD1	5	P2-LN	Immune
1184	MC2_3.1	P2-blue	462	1	PDCD1	4	P2-LN	Immune
1185	MC2_13	P2-blue	212	1	PDCD1	1	P2-LN	Immune
1186	MC2_17	P2-blue	419	1	PDCD1	1	P2-LN	Immune
1187	MC2_4	P2-blue	392	1	PDCD1	5	P2-LN	Immune
1188	MC5_5	P2-orange	360	0	PTPRC	122	P2-LN	Immune
1189	MC1_17	P2-orange	29	0	PTPRC	6	P2-LN	Immune
1190	MC1_2	P2-orange	120	0	PTPRC	38	P2-LN	Immune
1191	MC5_1	P2-orange	155	0	PTPRC	30	P2-LN	Immune
1192	MC5_2	P2-orange	264	0	PTPRC	77	P2-LN	Immune
1193	MC1_13	P2-orange	161	0	PTPRC	53	P2-LN	Immune
1194	MC1_9	P2-orange	310	0	PTPRC	84	P2-LN	Immune
1195	MC1_1.2	P2-orange	245	0	PTPRC	55	P2-LN	Immune
1196	MC1_8	P2-orange	146	0	PTPRC	38	P2-LN	Immune
1197	MC1_5.1	P2-orange	313	0	PTPRC	87	P2-LN	Immune
1198	MC1_11	P2-orange	122	0	PTPRC	29	P2-LN	Immune
1199	MC1_1.1	P2-orange	288	0	PTPRC	64	P2-LN	Immune
1200	MC1_6	P2-orange	136	0	PTPRC	26	P2-LN	Immune
1201	MC1_16	P2-orange	106	0	PTPRC	38	P2-LN	Immune
1202	MC2_1	P2-blue	570	1	PTPRC	196	P2-LN	Immune
1203	MC2_5	P2-blue	537	1	PTPRC	225	P2-LN	Immune
1204	MC2_3.2	P2-blue	258	1	PTPRC	92	P2-LN	Immune
1205	MC2_18	P2-blue	321	1	PTPRC	127	P2-LN	Immune
1206	MC2_3.1	P2-blue	462	1	PTPRC	185	P2-LN	Immune
1207	MC2_13	P2-blue	212	1	PTPRC	91	P2-LN	Immune
1208	MC2_17	P2-blue	419	1	PTPRC	126	P2-LN	Immune
1209	MC2_4	P2-blue	392	1	PTPRC	174	P2-LN	Immune
1232	MC5_5	P2-orange	360	0	TBX21	0	P2-LN	Immune
1233	MC1_17	P2-orange	29	0	TBX21	0	P2-LN	Immune
1234	MC1_2	P2-orange	120	0	TBX21	0	P2-LN	Immune
1235	MC5_1	P2-orange	155	0	TBX21	0	P2-LN	Immune
1236	MC5_2	P2-orange	264	0	TBX21	0	P2-LN	Immune
1237	MC1_13	P2-orange	161	0	TBX21	1	P2-LN	Immune
1238	MC1_9	P2-orange	310	0	TBX21	3	P2-LN	Immune
1239	MC1_1.2	P2-orange	245	0	TBX21	0	P2-LN	Immune
1240	MC1_8	P2-orange	146	0	TBX21	0	P2-LN	Immune
1241	MC1_5.1	P2-orange	313	0	TBX21	2	P2-LN	Immune
1242	MC1_11	P2-orange	122	0	TBX21	0	P2-LN	Immune
1243	MC1_1.1	P2-orange	288	0	TBX21	2	P2-LN	Immune
1244	MC1_6	P2-orange	136	0	TBX21	0	P2-LN	Immune
1245	MC1_16	P2-orange	106	0	TBX21	1	P2-LN	Immune
1246	MC2_1	P2-blue	570	1	TBX21	1	P2-LN	Immune
1247	MC2_5	P2-blue	537	1	TBX21	0	P2-LN	Immune
1248	MC2_3.2	P2-blue	258	1	TBX21	0	P2-LN	Immune
1249	MC2_18	P2-blue	321	1	TBX21	1	P2-LN	Immune
1250	MC2_3.1	P2-blue	462	1	TBX21	3	P2-LN	Immune
1251	MC2_13	P2-blue	212	1	TBX21	1	P2-LN	Immune
1252	MC2_17	P2-blue	419	1	TBX21	0	P2-LN	Immune
1253	MC2_4	P2-blue	392	1	TBX21	1	P2-LN	Immune
1254	MC5_5	P2-orange	360	0	TDO2	0	P2-LN	Immune
1255	MC1_17	P2-orange	29	0	TDO2	0	P2-LN	Immune
1256	MC1_2	P2-orange	120	0	TDO2	1	P2-LN	Immune
1257	MC5_1	P2-orange	155	0	TDO2	0	P2-LN	Immune
1258	MC5_2	P2-orange	264	0	TDO2	0	P2-LN	Immune
1259	MC1_13	P2-orange	161	0	TDO2	0	P2-LN	Immune
1260	MC1_9	P2-orange	310	0	TDO2	0	P2-LN	Immune
1261	MC1_1.2	P2-orange	245	0	TDO2	3	P2-LN	Immune
1262	MC1_8	P2-orange	146	0	TDO2	0	P2-LN	Immune
1263	MC1_5.1	P2-orange	313	0	TDO2	0	P2-LN	Immune
1264	MC1_11	P2-orange	122	0	TDO2	1	P2-LN	Immune
1265	MC1_1.1	P2-orange	288	0	TDO2	1	P2-LN	Immune
1266	MC1_6	P2-orange	136	0	TDO2	1	P2-LN	Immune
1267	MC1_16	P2-orange	106	0	TDO2	2	P2-LN	Immune
1268	MC2_1	P2-blue	570	1	TDO2	1	P2-LN	Immune
1269	MC2_5	P2-blue	537	1	TDO2	4	P2-LN	Immune
1270	MC2_3.2	P2-blue	258	1	TDO2	0	P2-LN	Immune
1271	MC2_18	P2-blue	321	1	TDO2	0	P2-LN	Immune
1272	MC2_3.1	P2-blue	462	1	TDO2	2	P2-LN	Immune
1273	MC2_13	P2-blue	212	1	TDO2	2	P2-LN	Immune
1274	MC2_17	P2-blue	419	1	TDO2	0	P2-LN	Immune
1275	MC2_4	P2-blue	392	1	TDO2	1	P2-LN	Immune
1276	MC5_5	P2-orange	360	0	TGFB1	14	P2-LN	Immune
1277	MC1_17	P2-orange	29	0	TGFB1	1	P2-LN	Immune
1278	MC1_2	P2-orange	120	0	TGFB1	3	P2-LN	Immune
1279	MC5_1	P2-orange	155	0	TGFB1	6	P2-LN	Immune
1280	MC5_2	P2-orange	264	0	TGFB1	10	P2-LN	Immune
1281	MC1_13	P2-orange	161	0	TGFB1	9	P2-LN	Immune
1282	MC1_9	P2-orange	310	0	TGFB1	10	P2-LN	Immune
1283	MC1_1.2	P2-orange	245	0	TGFB1	11	P2-LN	Immune
1284	MC1_8	P2-orange	146	0	TGFB1	7	P2-LN	Immune
1285	MC1_5.1	P2-orange	313	0	TGFB1	19	P2-LN	Immune
1286	MC1_11	P2-orange	122	0	TGFB1	3	P2-LN	Immune
1287	MC1_1.1	P2-orange	288	0	TGFB1	14	P2-LN	Immune
1288	MC1_6	P2-orange	136	0	TGFB1	4	P2-LN	Immune
1289	MC1_16	P2-orange	106	0	TGFB1	4	P2-LN	Immune
1290	MC2_1	P2-blue	570	1	TGFB1	24	P2-LN	Immune
1291	MC2_5	P2-blue	537	1	TGFB1	17	P2-LN	Immune
1292	MC2_3.2	P2-blue	258	1	TGFB1	8	P2-LN	Immune
1293	MC2_18	P2-blue	321	1	TGFB1	7	P2-LN	Immune
1294	MC2_3.1	P2-blue	462	1	TGFB1	12	P2-LN	Immune
1295	MC2_13	P2-blue	212	1	TGFB1	1	P2-LN	Immune
1296	MC2_17	P2-blue	419	1	TGFB1	12	P2-LN	Immune
1297	MC2_4	P2-blue	392	1	TGFB1	21	P2-LN	Immune
1298	MC5_5	P2-orange	360	0	TNFRSF18	0	P2-LN	Immune
1299	MC1_17	P2-orange	29	0	TNFRSF18	0	P2-LN	Immune
1300	MC1_2	P2-orange	120	0	TNFRSF18	1	P2-LN	Immune
1301	MC5_1	P2-orange	155	0	TNFRSF18	2	P2-LN	Immune
1302	MC5_2	P2-orange	264	0	TNFRSF18	2	P2-LN	Immune
1303	MC1_13	P2-orange	161	0	TNFRSF18	0	P2-LN	Immune
1304	MC1_9	P2-orange	310	0	TNFRSF18	1	P2-LN	Immune
1305	MC1_1.2	P2-orange	245	0	TNFRSF18	2	P2-LN	Immune
1306	MC1_8	P2-orange	146	0	TNFRSF18	0	P2-LN	Immune
1307	MC1_5.1	P2-orange	313	0	TNFRSF18	0	P2-LN	Immune
1308	MC1_11	P2-orange	122	0	TNFRSF18	0	P2-LN	Immune
1309	MC1_1.1	P2-orange	288	0	TNFRSF18	3	P2-LN	Immune
1310	MC1_6	P2-orange	136	0	TNFRSF18	4	P2-LN	Immune
1311	MC1_16	P2-orange	106	0	TNFRSF18	1	P2-LN	Immune
1312	MC2_1	P2-blue	570	1	TNFRSF18	0	P2-LN	Immune
1313	MC2_5	P2-blue	537	1	TNFRSF18	2	P2-LN	Immune
1314	MC2_3.2	P2-blue	258	1	TNFRSF18	0	P2-LN	Immune
1315	MC2_18	P2-blue	321	1	TNFRSF18	0	P2-LN	Immune
1316	MC2_3.1	P2-blue	462	1	TNFRSF18	0	P2-LN	Immune
1317	MC2_13	P2-blue	212	1	TNFRSF18	0	P2-LN	Immune
1318	MC2_17	P2-blue	419	1	TNFRSF18	0	P2-LN	Immune
1319	MC2_4	P2-blue	392	1	TNFRSF18	1	P2-LN	Immune
1320	MC5_5	P2-orange	360	0	TNFRSF4	2	P2-LN	Immune
1321	MC1_17	P2-orange	29	0	TNFRSF4	0	P2-LN	Immune
1322	MC1_2	P2-orange	120	0	TNFRSF4	1	P2-LN	Immune
1323	MC5_1	P2-orange	155	0	TNFRSF4	1	P2-LN	Immune
1324	MC5_2	P2-orange	264	0	TNFRSF4	3	P2-LN	Immune
1325	MC1_13	P2-orange	161	0	TNFRSF4	1	P2-LN	Immune
1326	MC1_9	P2-orange	310	0	TNFRSF4	3	P2-LN	Immune
1327	MC1_1.2	P2-orange	245	0	TNFRSF4	0	P2-LN	Immune
1328	MC1_8	P2-orange	146	0	TNFRSF4	3	P2-LN	Immune
1329	MC1_5.1	P2-orange	313	0	TNFRSF4	0	P2-LN	Immune
1330	MC1_11	P2-orange	122	0	TNFRSF4	1	P2-LN	Immune
1331	MC1_1.1	P2-orange	288	0	TNFRSF4	1	P2-LN	Immune
1332	MC1_6	P2-orange	136	0	TNFRSF4	0	P2-LN	Immune
1333	MC1_16	P2-orange	106	0	TNFRSF4	1	P2-LN	Immune
1334	MC2_1	P2-blue	570	1	TNFRSF4	0	P2-LN	Immune
1335	MC2_5	P2-blue	537	1	TNFRSF4	1	P2-LN	Immune
1336	MC2_3.2	P2-blue	258	1	TNFRSF4	2	P2-LN	Immune
1337	MC2_18	P2-blue	321	1	TNFRSF4	1	P2-LN	Immune
1338	MC2_3.1	P2-blue	462	1	TNFRSF4	1	P2-LN	Immune
1339	MC2_13	P2-blue	212	1	TNFRSF4	0	P2-LN	Immune
1340	MC2_17	P2-blue	419	1	TNFRSF4	1	P2-LN	Immune
1341	MC2_4	P2-blue	392	1	TNFRSF4	0	P2-LN	Immune
1342	MC5_5	P2-orange	360	0	TNFRSF9	3	P2-LN	Immune
1343	MC1_17	P2-orange	29	0	TNFRSF9	0	P2-LN	Immune
1344	MC1_2	P2-orange	120	0	TNFRSF9	0	P2-LN	Immune
1345	MC5_1	P2-orange	155	0	TNFRSF9	1	P2-LN	Immune
1346	MC5_2	P2-orange	264	0	TNFRSF9	4	P2-LN	Immune
1347	MC1_13	P2-orange	161	0	TNFRSF9	1	P2-LN	Immune
1348	MC1_9	P2-orange	310	0	TNFRSF9	4	P2-LN	Immune
1349	MC1_1.2	P2-orange	245	0	TNFRSF9	3	P2-LN	Immune
1350	MC1_8	P2-orange	146	0	TNFRSF9	0	P2-LN	Immune
1351	MC1_5.1	P2-orange	313	0	TNFRSF9	0	P2-LN	Immune
1352	MC1_11	P2-orange	122	0	TNFRSF9	0	P2-LN	Immune
1353	MC1_1.1	P2-orange	288	0	TNFRSF9	3	P2-LN	Immune
1354	MC1_6	P2-orange	136	0	TNFRSF9	1	P2-LN	Immune
1355	MC1_16	P2-orange	106	0	TNFRSF9	1	P2-LN	Immune
1356	MC2_1	P2-blue	570	1	TNFRSF9	3	P2-LN	Immune
1357	MC2_5	P2-blue	537	1	TNFRSF9	2	P2-LN	Immune
1358	MC2_3.2	P2-blue	258	1	TNFRSF9	2	P2-LN	Immune
1359	MC2_18	P2-blue	321	1	TNFRSF9	0	P2-LN	Immune
1360	MC2_3.1	P2-blue	462	1	TNFRSF9	1	P2-LN	Immune
1361	MC2_13	P2-blue	212	1	TNFRSF9	1	P2-LN	Immune
1362	MC2_17	P2-blue	419	1	TNFRSF9	1	P2-LN	Immune
1363	MC2_4	P2-blue	392	1	TNFRSF9	1	P2-LN	Immune
1386	MC5_5	P2-orange	360	0	perforin	2	P2-LN	Immune
1387	MC1_17	P2-orange	29	0	perforin	0	P2-LN	Immune
1388	MC1_2	P2-orange	120	0	perforin	4	P2-LN	Immune
1389	MC5_1	P2-orange	155	0	perforin	0	P2-LN	Immune
1390	MC5_2	P2-orange	264	0	perforin	1	P2-LN	Immune
1391	MC1_13	P2-orange	161	0	perforin	2	P2-LN	Immune
1392	MC1_9	P2-orange	310	0	perforin	0	P2-LN	Immune
1393	MC1_1.2	P2-orange	245	0	perforin	2	P2-LN	Immune
1394	MC1_8	P2-orange	146	0	perforin	2	P2-LN	Immune
1395	MC1_5.1	P2-orange	313	0	perforin	0	P2-LN	Immune
1396	MC1_11	P2-orange	122	0	perforin	0	P2-LN	Immune
1397	MC1_1.1	P2-orange	288	0	perforin	1	P2-LN	Immune
1398	MC1_6	P2-orange	136	0	perforin	0	P2-LN	Immune
1399	MC1_16	P2-orange	106	0	perforin	0	P2-LN	Immune
1400	MC2_1	P2-blue	570	1	perforin	2	P2-LN	Immune
1401	MC2_5	P2-blue	537	1	perforin	2	P2-LN	Immune
1402	MC2_3.2	P2-blue	258	1	perforin	0	P2-LN	Immune
1403	MC2_18	P2-blue	321	1	perforin	0	P2-LN	Immune
1404	MC2_3.1	P2-blue	462	1	perforin	3	P2-LN	Immune
1405	MC2_13	P2-blue	212	1	perforin	1	P2-LN	Immune
1406	MC2_17	P2-blue	419	1	perforin	1	P2-LN	Immune
1407	MC2_4	P2-blue	392	1	perforin	1	P2-LN	Immune

## Sheet: fig 5f
Column1	region	clone	n_nucl	clone_id	gene	value	Sample	cell_type
0	MC5_5	P2-orange	360	0	ARG1	0	P2-LN	Epithelial
1	MC1_17	P2-orange	29	0	ARG1	0	P2-LN	Epithelial
2	MC1_2	P2-orange	120	0	ARG1	0	P2-LN	Epithelial
3	MC5_1	P2-orange	155	0	ARG1	0	P2-LN	Epithelial
4	MC5_2	P2-orange	264	0	ARG1	0	P2-LN	Epithelial
5	MC1_13	P2-orange	161	0	ARG1	0	P2-LN	Epithelial
6	MC1_9	P2-orange	310	0	ARG1	0	P2-LN	Epithelial
7	MC1_1.2	P2-orange	245	0	ARG1	1	P2-LN	Epithelial
8	MC1_8	P2-orange	146	0	ARG1	0	P2-LN	Epithelial
9	MC1_5.1	P2-orange	313	0	ARG1	0	P2-LN	Epithelial
10	MC1_11	P2-orange	122	0	ARG1	0	P2-LN	Epithelial
11	MC1_1.1	P2-orange	288	0	ARG1	0	P2-LN	Epithelial
12	MC1_6	P2-orange	136	0	ARG1	0	P2-LN	Epithelial
13	MC1_16	P2-orange	106	0	ARG1	0	P2-LN	Epithelial
14	MC2_1	P2-blue	570	1	ARG1	0	P2-LN	Epithelial
15	MC2_5	P2-blue	537	1	ARG1	0	P2-LN	Epithelial
16	MC2_3.2	P2-blue	258	1	ARG1	0	P2-LN	Epithelial
17	MC2_18	P2-blue	321	1	ARG1	0	P2-LN	Epithelial
18	MC2_3.1	P2-blue	462	1	ARG1	0	P2-LN	Epithelial
19	MC2_13	P2-blue	212	1	ARG1	0	P2-LN	Epithelial
20	MC2_17	P2-blue	419	1	ARG1	0	P2-LN	Epithelial
21	MC2_4	P2-blue	392	1	ARG1	0	P2-LN	Epithelial
22	MC5_5	P2-orange	360	0	ARG2	0	P2-LN	Epithelial
23	MC1_17	P2-orange	29	0	ARG2	0	P2-LN	Epithelial
24	MC1_2	P2-orange	120	0	ARG2	0	P2-LN	Epithelial
25	MC5_1	P2-orange	155	0	ARG2	0	P2-LN	Epithelial
26	MC5_2	P2-orange	264	0	ARG2	0	P2-LN	Epithelial
27	MC1_13	P2-orange	161	0	ARG2	1	P2-LN	Epithelial
28	MC1_9	P2-orange	310	0	ARG2	0	P2-LN	Epithelial
29	MC1_1.2	P2-orange	245	0	ARG2	0	P2-LN	Epithelial
30	MC1_8	P2-orange	146	0	ARG2	0	P2-LN	Epithelial
31	MC1_5.1	P2-orange	313	0	ARG2	0	P2-LN	Epithelial
32	MC1_11	P2-orange	122	0	ARG2	0	P2-LN	Epithelial
33	MC1_1.1	P2-orange	288	0	ARG2	0	P2-LN	Epithelial
34	MC1_6	P2-orange	136	0	ARG2	0	P2-LN	Epithelial
35	MC1_16	P2-orange	106	0	ARG2	0	P2-LN	Epithelial
36	MC2_1	P2-blue	570	1	ARG2	0	P2-LN	Epithelial
37	MC2_5	P2-blue	537	1	ARG2	0	P2-LN	Epithelial
38	MC2_3.2	P2-blue	258	1	ARG2	0	P2-LN	Epithelial
39	MC2_18	P2-blue	321	1	ARG2	0	P2-LN	Epithelial
40	MC2_3.1	P2-blue	462	1	ARG2	0	P2-LN	Epithelial
41	MC2_13	P2-blue	212	1	ARG2	0	P2-LN	Epithelial
42	MC2_17	P2-blue	419	1	ARG2	0	P2-LN	Epithelial
43	MC2_4	P2-blue	392	1	ARG2	0	P2-LN	Epithelial
44	MC5_5	P2-orange	360	0	BTLA	0	P2-LN	Epithelial
45	MC1_17	P2-orange	29	0	BTLA	0	P2-LN	Epithelial
46	MC1_2	P2-orange	120	0	BTLA	2	P2-LN	Epithelial
47	MC5_1	P2-orange	155	0	BTLA	0	P2-LN	Epithelial
48	MC5_2	P2-orange	264	0	BTLA	0	P2-LN	Epithelial
49	MC1_13	P2-orange	161	0	BTLA	1	P2-LN	Epithelial
50	MC1_9	P2-orange	310	0	BTLA	1	P2-LN	Epithelial
51	MC1_1.2	P2-orange	245	0	BTLA	0	P2-LN	Epithelial
52	MC1_8	P2-orange	146	0	BTLA	0	P2-LN	Epithelial
53	MC1_5.1	P2-orange	313	0	BTLA	0	P2-LN	Epithelial
54	MC1_11	P2-orange	122	0	BTLA	0	P2-LN	Epithelial
55	MC1_1.1	P2-orange	288	0	BTLA	0	P2-LN	Epithelial
56	MC1_6	P2-orange	136	0	BTLA	0	P2-LN	Epithelial
57	MC1_16	P2-orange	106	0	BTLA	0	P2-LN	Epithelial
58	MC2_1	P2-blue	570	1	BTLA	4	P2-LN	Epithelial
59	MC2_5	P2-blue	537	1	BTLA	1	P2-LN	Epithelial
60	MC2_3.2	P2-blue	258	1	BTLA	1	P2-LN	Epithelial
61	MC2_18	P2-blue	321	1	BTLA	2	P2-LN	Epithelial
62	MC2_3.1	P2-blue	462	1	BTLA	2	P2-LN	Epithelial
63	MC2_13	P2-blue	212	1	BTLA	0	P2-LN	Epithelial
64	MC2_17	P2-blue	419	1	BTLA	2	P2-LN	Epithelial
65	MC2_4	P2-blue	392	1	BTLA	1	P2-LN	Epithelial
66	MC5_5	P2-orange	360	0	C10orf54	3	P2-LN	Epithelial
67	MC1_17	P2-orange	29	0	C10orf54	0	P2-LN	Epithelial
68	MC1_2	P2-orange	120	0	C10orf54	0	P2-LN	Epithelial
69	MC5_1	P2-orange	155	0	C10orf54	1	P2-LN	Epithelial
70	MC5_2	P2-orange	264	0	C10orf54	2	P2-LN	Epithelial
71	MC1_13	P2-orange	161	0	C10orf54	1	P2-LN	Epithelial
72	MC1_9	P2-orange	310	0	C10orf54	2	P2-LN	Epithelial
73	MC1_1.2	P2-orange	245	0	C10orf54	2	P2-LN	Epithelial
74	MC1_8	P2-orange	146	0	C10orf54	0	P2-LN	Epithelial
75	MC1_5.1	P2-orange	313	0	C10orf54	2	P2-LN	Epithelial
76	MC1_11	P2-orange	122	0	C10orf54	0	P2-LN	Epithelial
77	MC1_1.1	P2-orange	288	0	C10orf54	1	P2-LN	Epithelial
78	MC1_6	P2-orange	136	0	C10orf54	2	P2-LN	Epithelial
79	MC1_16	P2-orange	106	0	C10orf54	0	P2-LN	Epithelial
80	MC2_1	P2-blue	570	1	C10orf54	5	P2-LN	Epithelial
81	MC2_5	P2-blue	537	1	C10orf54	5	P2-LN	Epithelial
82	MC2_3.2	P2-blue	258	1	C10orf54	3	P2-LN	Epithelial
83	MC2_18	P2-blue	321	1	C10orf54	3	P2-LN	Epithelial
84	MC2_3.1	P2-blue	462	1	C10orf54	3	P2-LN	Epithelial
85	MC2_13	P2-blue	212	1	C10orf54	2	P2-LN	Epithelial
86	MC2_17	P2-blue	419	1	C10orf54	5	P2-LN	Epithelial
87	MC2_4	P2-blue	392	1	C10orf54	7	P2-LN	Epithelial
88	MC5_5	P2-orange	360	0	CA9	0	P2-LN	Epithelial
89	MC1_17	P2-orange	29	0	CA9	0	P2-LN	Epithelial
90	MC1_2	P2-orange	120	0	CA9	1	P2-LN	Epithelial
91	MC5_1	P2-orange	155	0	CA9	0	P2-LN	Epithelial
92	MC5_2	P2-orange	264	0	CA9	0	P2-LN	Epithelial
93	MC1_13	P2-orange	161	0	CA9	0	P2-LN	Epithelial
94	MC1_9	P2-orange	310	0	CA9	2	P2-LN	Epithelial
95	MC1_1.2	P2-orange	245	0	CA9	0	P2-LN	Epithelial
96	MC1_8	P2-orange	146	0	CA9	0	P2-LN	Epithelial
97	MC1_5.1	P2-orange	313	0	CA9	0	P2-LN	Epithelial
98	MC1_11	P2-orange	122	0	CA9	0	P2-LN	Epithelial
99	MC1_1.1	P2-orange	288	0	CA9	2	P2-LN	Epithelial
100	MC1_6	P2-orange	136	0	CA9	0	P2-LN	Epithelial
101	MC1_16	P2-orange	106	0	CA9	0	P2-LN	Epithelial
102	MC2_1	P2-blue	570	1	CA9	0	P2-LN	Epithelial
103	MC2_5	P2-blue	537	1	CA9	1	P2-LN	Epithelial
104	MC2_3.2	P2-blue	258	1	CA9	0	P2-LN	Epithelial
105	MC2_18	P2-blue	321	1	CA9	0	P2-LN	Epithelial
106	MC2_3.1	P2-blue	462	1	CA9	0	P2-LN	Epithelial
107	MC2_13	P2-blue	212	1	CA9	0	P2-LN	Epithelial
108	MC2_17	P2-blue	419	1	CA9	0	P2-LN	Epithelial
109	MC2_4	P2-blue	392	1	CA9	1	P2-LN	Epithelial
110	MC5_5	P2-orange	360	0	CCR7	18	P2-LN	Epithelial
111	MC1_17	P2-orange	29	0	CCR7	0	P2-LN	Epithelial
112	MC1_2	P2-orange	120	0	CCR7	1	P2-LN	Epithelial
113	MC5_1	P2-orange	155	0	CCR7	0	P2-LN	Epithelial
114	MC5_2	P2-orange	264	0	CCR7	9	P2-LN	Epithelial
115	MC1_13	P2-orange	161	0	CCR7	1	P2-LN	Epithelial
116	MC1_9	P2-orange	310	0	CCR7	3	P2-LN	Epithelial
117	MC1_1.2	P2-orange	245	0	CCR7	3	P2-LN	Epithelial
118	MC1_8	P2-orange	146	0	CCR7	1	P2-LN	Epithelial
119	MC1_5.1	P2-orange	313	0	CCR7	5	P2-LN	Epithelial
120	MC1_11	P2-orange	122	0	CCR7	1	P2-LN	Epithelial
121	MC1_1.1	P2-orange	288	0	CCR7	4	P2-LN	Epithelial
122	MC1_6	P2-orange	136	0	CCR7	1	P2-LN	Epithelial
123	MC1_16	P2-orange	106	0	CCR7	1	P2-LN	Epithelial
124	MC2_1	P2-blue	570	1	CCR7	31	P2-LN	Epithelial
125	MC2_5	P2-blue	537	1	CCR7	27	P2-LN	Epithelial
126	MC2_3.2	P2-blue	258	1	CCR7	8	P2-LN	Epithelial
127	MC2_18	P2-blue	321	1	CCR7	23	P2-LN	Epithelial
128	MC2_3.1	P2-blue	462	1	CCR7	25	P2-LN	Epithelial
129	MC2_13	P2-blue	212	1	CCR7	15	P2-LN	Epithelial
130	MC2_17	P2-blue	419	1	CCR7	14	P2-LN	Epithelial
131	MC2_4	P2-blue	392	1	CCR7	15	P2-LN	Epithelial
132	MC5_5	P2-orange	360	0	CD14	19	P2-LN	Epithelial
133	MC1_17	P2-orange	29	0	CD14	2	P2-LN	Epithelial
134	MC1_2	P2-orange	120	0	CD14	7	P2-LN	Epithelial
135	MC5_1	P2-orange	155	0	CD14	11	P2-LN	Epithelial
136	MC5_2	P2-orange	264	0	CD14	18	P2-LN	Epithelial
137	MC1_13	P2-orange	161	0	CD14	9	P2-LN	Epithelial
138	MC1_9	P2-orange	310	0	CD14	20	P2-LN	Epithelial
139	MC1_1.2	P2-orange	245	0	CD14	19	P2-LN	Epithelial
140	MC1_8	P2-orange	146	0	CD14	10	P2-LN	Epithelial
141	MC1_5.1	P2-orange	313	0	CD14	20	P2-LN	Epithelial
142	MC1_11	P2-orange	122	0	CD14	8	P2-LN	Epithelial
143	MC1_1.1	P2-orange	288	0	CD14	24	P2-LN	Epithelial
144	MC1_6	P2-orange	136	0	CD14	5	P2-LN	Epithelial
145	MC1_16	P2-orange	106	0	CD14	6	P2-LN	Epithelial
146	MC2_1	P2-blue	570	1	CD14	25	P2-LN	Epithelial
147	MC2_5	P2-blue	537	1	CD14	12	P2-LN	Epithelial
148	MC2_3.2	P2-blue	258	1	CD14	9	P2-LN	Epithelial
149	MC2_18	P2-blue	321	1	CD14	15	P2-LN	Epithelial
150	MC2_3.1	P2-blue	462	1	CD14	18	P2-LN	Epithelial
151	MC2_13	P2-blue	212	1	CD14	6	P2-LN	Epithelial
152	MC2_17	P2-blue	419	1	CD14	19	P2-LN	Epithelial
153	MC2_4	P2-blue	392	1	CD14	14	P2-LN	Epithelial
154	MC5_5	P2-orange	360	0	CD163	4	P2-LN	Epithelial
155	MC1_17	P2-orange	29	0	CD163	2	P2-LN	Epithelial
156	MC1_2	P2-orange	120	0	CD163	0	P2-LN	Epithelial
157	MC5_1	P2-orange	155	0	CD163	2	P2-LN	Epithelial
158	MC5_2	P2-orange	264	0	CD163	4	P2-LN	Epithelial
159	MC1_13	P2-orange	161	0	CD163	3	P2-LN	Epithelial
160	MC1_9	P2-orange	310	0	CD163	3	P2-LN	Epithelial
161	MC1_1.2	P2-orange	245	0	CD163	9	P2-LN	Epithelial
162	MC1_8	P2-orange	146	0	CD163	4	P2-LN	Epithelial
163	MC1_5.1	P2-orange	313	0	CD163	14	P2-LN	Epithelial
164	MC1_11	P2-orange	122	0	CD163	1	P2-LN	Epithelial
165	MC1_1.1	P2-orange	288	0	CD163	8	P2-LN	Epithelial
166	MC1_6	P2-orange	136	0	CD163	7	P2-LN	Epithelial
167	MC1_16	P2-orange	106	0	CD163	3	P2-LN	Epithelial
168	MC2_1	P2-blue	570	1	CD163	3	P2-LN	Epithelial
169	MC2_5	P2-blue	537	1	CD163	3	P2-LN	Epithelial
170	MC2_3.2	P2-blue	258	1	CD163	2	P2-LN	Epithelial
171	MC2_18	P2-blue	321	1	CD163	3	P2-LN	Epithelial
172	MC2_3.1	P2-blue	462	1	CD163	2	P2-LN	Epithelial
173	MC2_13	P2-blue	212	1	CD163	0	P2-LN	Epithelial
174	MC2_17	P2-blue	419	1	CD163	9	P2-LN	Epithelial
175	MC2_4	P2-blue	392	1	CD163	5	P2-LN	Epithelial
176	MC5_5	P2-orange	360	0	CD274	2	P2-LN	Epithelial
177	MC1_17	P2-orange	29	0	CD274	0	P2-LN	Epithelial
178	MC1_2	P2-orange	120	0	CD274	1	P2-LN	Epithelial
179	MC5_1	P2-orange	155	0	CD274	0	P2-LN	Epithelial
180	MC5_2	P2-orange	264	0	CD274	3	P2-LN	Epithelial
181	MC1_13	P2-orange	161	0	CD274	0	P2-LN	Epithelial
182	MC1_9	P2-orange	310	0	CD274	6	P2-LN	Epithelial
183	MC1_1.2	P2-orange	245	0	CD274	1	P2-LN	Epithelial
184	MC1_8	P2-orange	146	0	CD274	1	P2-LN	Epithelial
185	MC1_5.1	P2-orange	313	0	CD274	3	P2-LN	Epithelial
186	MC1_11	P2-orange	122	0	CD274	0	P2-LN	Epithelial
187	MC1_1.1	P2-orange	288	0	CD274	5	P2-LN	Epithelial
188	MC1_6	P2-orange	136	0	CD274	0	P2-LN	Epithelial
189	MC1_16	P2-orange	106	0	CD274	1	P2-LN	Epithelial
190	MC2_1	P2-blue	570	1	CD274	2	P2-LN	Epithelial
191	MC2_5	P2-blue	537	1	CD274	1	P2-LN	Epithelial
192	MC2_3.2	P2-blue	258	1	CD274	1	P2-LN	Epithelial
193	MC2_18	P2-blue	321	1	CD274	2	P2-LN	Epithelial
194	MC2_3.1	P2-blue	462	1	CD274	0	P2-LN	Epithelial
195	MC2_13	P2-blue	212	1	CD274	1	P2-LN	Epithelial
196	MC2_17	P2-blue	419	1	CD274	1	P2-LN	Epithelial
197	MC2_4	P2-blue	392	1	CD274	2	P2-LN	Epithelial
198	MC5_5	P2-orange	360	0	CD34	0	P2-LN	Epithelial
199	MC1_17	P2-orange	29	0	CD34	0	P2-LN	Epithelial
200	MC1_2	P2-orange	120	0	CD34	0	P2-LN	Epithelial
201	MC5_1	P2-orange	155	0	CD34	0	P2-LN	Epithelial
202	MC5_2	P2-orange	264	0	CD34	0	P2-LN	Epithelial
203	MC1_13	P2-orange	161	0	CD34	0	P2-LN	Epithelial
204	MC1_9	P2-orange	310	0	CD34	0	P2-LN	Epithelial
205	MC1_1.2	P2-orange	245	0	CD34	0	P2-LN	Epithelial
206	MC1_8	P2-orange	146	0	CD34	0	P2-LN	Epithelial
207	MC1_5.1	P2-orange	313	0	CD34	0	P2-LN	Epithelial
208	MC1_11	P2-orange	122	0	CD34	0	P2-LN	Epithelial
209	MC1_1.1	P2-orange	288	0	CD34	0	P2-LN	Epithelial
210	MC1_6	P2-orange	136	0	CD34	0	P2-LN	Epithelial
211	MC1_16	P2-orange	106	0	CD34	0	P2-LN	Epithelial
212	MC2_1	P2-blue	570	1	CD34	0	P2-LN	Epithelial
213	MC2_5	P2-blue	537	1	CD34	0	P2-LN	Epithelial
214	MC2_3.2	P2-blue	258	1	CD34	0	P2-LN	Epithelial
215	MC2_18	P2-blue	321	1	CD34	0	P2-LN	Epithelial
216	MC2_3.1	P2-blue	462	1	CD34	0	P2-LN	Epithelial
217	MC2_13	P2-blue	212	1	CD34	0	P2-LN	Epithelial
218	MC2_17	P2-blue	419	1	CD34	0	P2-LN	Epithelial
219	MC2_4	P2-blue	392	1	CD34	0	P2-LN	Epithelial
220	MC5_5	P2-orange	360	0	CD3D	23	P2-LN	Epithelial
221	MC1_17	P2-orange	29	0	CD3D	1	P2-LN	Epithelial
222	MC1_2	P2-orange	120	0	CD3D	7	P2-LN	Epithelial
223	MC5_1	P2-orange	155	0	CD3D	5	P2-LN	Epithelial
224	MC5_2	P2-orange	264	0	CD3D	12	P2-LN	Epithelial
225	MC1_13	P2-orange	161	0	CD3D	4	P2-LN	Epithelial
226	MC1_9	P2-orange	310	0	CD3D	16	P2-LN	Epithelial
227	MC1_1.2	P2-orange	245	0	CD3D	5	P2-LN	Epithelial
228	MC1_8	P2-orange	146	0	CD3D	8	P2-LN	Epithelial
229	MC1_5.1	P2-orange	313	0	CD3D	8	P2-LN	Epithelial
230	MC1_11	P2-orange	122	0	CD3D	5	P2-LN	Epithelial
231	MC1_1.1	P2-orange	288	0	CD3D	13	P2-LN	Epithelial
232	MC1_6	P2-orange	136	0	CD3D	3	P2-LN	Epithelial
233	MC1_16	P2-orange	106	0	CD3D	2	P2-LN	Epithelial
234	MC2_1	P2-blue	570	1	CD3D	41	P2-LN	Epithelial
235	MC2_5	P2-blue	537	1	CD3D	36	P2-LN	Epithelial
236	MC2_3.2	P2-blue	258	1	CD3D	22	P2-LN	Epithelial
237	MC2_18	P2-blue	321	1	CD3D	21	P2-LN	Epithelial
238	MC2_3.1	P2-blue	462	1	CD3D	36	P2-LN	Epithelial
239	MC2_13	P2-blue	212	1	CD3D	9	P2-LN	Epithelial
240	MC2_17	P2-blue	419	1	CD3D	24	P2-LN	Epithelial
241	MC2_4	P2-blue	392	1	CD3D	28	P2-LN	Epithelial
242	MC5_5	P2-orange	360	0	CD4	178	P2-LN	Epithelial
243	MC1_17	P2-orange	29	0	CD4	11	P2-LN	Epithelial
244	MC1_2	P2-orange	120	0	CD4	37	P2-LN	Epithelial
245	MC5_1	P2-orange	155	0	CD4	115	P2-LN	Epithelial
246	MC5_2	P2-orange	264	0	CD4	160	P2-LN	Epithelial
247	MC1_13	P2-orange	161	0	CD4	67	P2-LN	Epithelial
248	MC1_9	P2-orange	310	0	CD4	126	P2-LN	Epithelial
249	MC1_1.2	P2-orange	245	0	CD4	117	P2-LN	Epithelial
250	MC1_8	P2-orange	146	0	CD4	66	P2-LN	Epithelial
251	MC1_5.1	P2-orange	313	0	CD4	121	P2-LN	Epithelial
252	MC1_11	P2-orange	122	0	CD4	43	P2-LN	Epithelial
253	MC1_1.1	P2-orange	288	0	CD4	142	P2-LN	Epithelial
254	MC1_6	P2-orange	136	0	CD4	56	P2-LN	Epithelial
255	MC1_16	P2-orange	106	0	CD4	43	P2-LN	Epithelial
256	MC2_1	P2-blue	570	1	CD4	213	P2-LN	Epithelial
257	MC2_5	P2-blue	537	1	CD4	194	P2-LN	Epithelial
258	MC2_3.2	P2-blue	258	1	CD4	105	P2-LN	Epithelial
259	MC2_18	P2-blue	321	1	CD4	118	P2-LN	Epithelial
260	MC2_3.1	P2-blue	462	1	CD4	169	P2-LN	Epithelial
261	MC2_13	P2-blue	212	1	CD4	79	P2-LN	Epithelial
262	MC2_17	P2-blue	419	1	CD4	167	P2-LN	Epithelial
263	MC2_4	P2-blue	392	1	CD4	165	P2-LN	Epithelial
264	MC5_5	P2-orange	360	0	CD68	10	P2-LN	Epithelial
265	MC1_17	P2-orange	29	0	CD68	3	P2-LN	Epithelial
266	MC1_2	P2-orange	120	0	CD68	2	P2-LN	Epithelial
267	MC5_1	P2-orange	155	0	CD68	11	P2-LN	Epithelial
268	MC5_2	P2-orange	264	0	CD68	14	P2-LN	Epithelial
269	MC1_13	P2-orange	161	0	CD68	16	P2-LN	Epithelial
270	MC1_9	P2-orange	310	0	CD68	15	P2-LN	Epithelial
271	MC1_1.2	P2-orange	245	0	CD68	26	P2-LN	Epithelial
272	MC1_8	P2-orange	146	0	CD68	9	P2-LN	Epithelial
273	MC1_5.1	P2-orange	313	0	CD68	16	P2-LN	Epithelial
274	MC1_11	P2-orange	122	0	CD68	4	P2-LN	Epithelial
275	MC1_1.1	P2-orange	288	0	CD68	21	P2-LN	Epithelial
276	MC1_6	P2-orange	136	0	CD68	5	P2-LN	Epithelial
277	MC1_16	P2-orange	106	0	CD68	6	P2-LN	Epithelial
278	MC2_1	P2-blue	570	1	CD68	18	P2-LN	Epithelial
279	MC2_5	P2-blue	537	1	CD68	10	P2-LN	Epithelial
280	MC2_3.2	P2-blue	258	1	CD68	7	P2-LN	Epithelial
281	MC2_18	P2-blue	321	1	CD68	12	P2-LN	Epithelial
282	MC2_3.1	P2-blue	462	1	CD68	9	P2-LN	Epithelial
283	MC2_13	P2-blue	212	1	CD68	2	P2-LN	Epithelial
284	MC2_17	P2-blue	419	1	CD68	6	P2-LN	Epithelial
285	MC2_4	P2-blue	392	1	CD68	13	P2-LN	Epithelial
286	MC5_5	P2-orange	360	0	CD80	0	P2-LN	Epithelial
287	MC1_17	P2-orange	29	0	CD80	0	P2-LN	Epithelial
288	MC1_2	P2-orange	120	0	CD80	0	P2-LN	Epithelial
289	MC5_1	P2-orange	155	0	CD80	3	P2-LN	Epithelial
290	MC5_2	P2-orange	264	0	CD80	5	P2-LN	Epithelial
291	MC1_13	P2-orange	161	0	CD80	2	P2-LN	Epithelial
292	MC1_9	P2-orange	310	0	CD80	1	P2-LN	Epithelial
293	MC1_1.2	P2-orange	245	0	CD80	3	P2-LN	Epithelial
294	MC1_8	P2-orange	146	0	CD80	0	P2-LN	Epithelial
295	MC1_5.1	P2-orange	313	0	CD80	4	P2-LN	Epithelial
296	MC1_11	P2-orange	122	0	CD80	0	P2-LN	Epithelial
297	MC1_1.1	P2-orange	288	0	CD80	5	P2-LN	Epithelial
298	MC1_6	P2-orange	136	0	CD80	1	P2-LN	Epithelial
299	MC1_16	P2-orange	106	0	CD80	0	P2-LN	Epithelial
300	MC2_1	P2-blue	570	1	CD80	1	P2-LN	Epithelial
301	MC2_5	P2-blue	537	1	CD80	4	P2-LN	Epithelial
302	MC2_3.2	P2-blue	258	1	CD80	3	P2-LN	Epithelial
303	MC2_18	P2-blue	321	1	CD80	1	P2-LN	Epithelial
304	MC2_3.1	P2-blue	462	1	CD80	3	P2-LN	Epithelial
305	MC2_13	P2-blue	212	1	CD80	5	P2-LN	Epithelial
306	MC2_17	P2-blue	419	1	CD80	4	P2-LN	Epithelial
307	MC2_4	P2-blue	392	1	CD80	2	P2-LN	Epithelial
308	MC5_5	P2-orange	360	0	CD83	9	P2-LN	Epithelial
309	MC1_17	P2-orange	29	0	CD83	2	P2-LN	Epithelial
310	MC1_2	P2-orange	120	0	CD83	3	P2-LN	Epithelial
311	MC5_1	P2-orange	155	0	CD83	1	P2-LN	Epithelial
312	MC5_2	P2-orange	264	0	CD83	5	P2-LN	Epithelial
313	MC1_13	P2-orange	161	0	CD83	7	P2-LN	Epithelial
314	MC1_9	P2-orange	310	0	CD83	10	P2-LN	Epithelial
315	MC1_1.2	P2-orange	245	0	CD83	5	P2-LN	Epithelial
316	MC1_8	P2-orange	146	0	CD83	2	P2-LN	Epithelial
317	MC1_5.1	P2-orange	313	0	CD83	2	P2-LN	Epithelial
318	MC1_11	P2-orange	122	0	CD83	1	P2-LN	Epithelial
319	MC1_1.1	P2-orange	288	0	CD83	9	P2-LN	Epithelial
320	MC1_6	P2-orange	136	0	CD83	0	P2-LN	Epithelial
321	MC1_16	P2-orange	106	0	CD83	3	P2-LN	Epithelial
322	MC2_1	P2-blue	570	1	CD83	11	P2-LN	Epithelial
323	MC2_5	P2-blue	537	1	CD83	17	P2-LN	Epithelial
324	MC2_3.2	P2-blue	258	1	CD83	9	P2-LN	Epithelial
325	MC2_18	P2-blue	321	1	CD83	13	P2-LN	Epithelial
326	MC2_3.1	P2-blue	462	1	CD83	5	P2-LN	Epithelial
327	MC2_13	P2-blue	212	1	CD83	7	P2-LN	Epithelial
328	MC2_17	P2-blue	419	1	CD83	8	P2-LN	Epithelial
329	MC2_4	P2-blue	392	1	CD83	12	P2-LN	Epithelial
330	MC5_5	P2-orange	360	0	CD86	3	P2-LN	Epithelial
331	MC1_17	P2-orange	29	0	CD86	0	P2-LN	Epithelial
332	MC1_2	P2-orange	120	0	CD86	1	P2-LN	Epithelial
333	MC5_1	P2-orange	155	0	CD86	2	P2-LN	Epithelial
334	MC5_2	P2-orange	264	0	CD86	2	P2-LN	Epithelial
335	MC1_13	P2-orange	161	0	CD86	2	P2-LN	Epithelial
336	MC1_9	P2-orange	310	0	CD86	4	P2-LN	Epithelial
337	MC1_1.2	P2-orange	245	0	CD86	6	P2-LN	Epithelial
338	MC1_8	P2-orange	146	0	CD86	2	P2-LN	Epithelial
339	MC1_5.1	P2-orange	313	0	CD86	5	P2-LN	Epithelial
340	MC1_11	P2-orange	122	0	CD86	0	P2-LN	Epithelial
341	MC1_1.1	P2-orange	288	0	CD86	5	P2-LN	Epithelial
342	MC1_6	P2-orange	136	0	CD86	0	P2-LN	Epithelial
343	MC1_16	P2-orange	106	0	CD86	1	P2-LN	Epithelial
344	MC2_1	P2-blue	570	1	CD86	2	P2-LN	Epithelial
345	MC2_5	P2-blue	537	1	CD86	2	P2-LN	Epithelial
346	MC2_3.2	P2-blue	258	1	CD86	0	P2-LN	Epithelial
347	MC2_18	P2-blue	321	1	CD86	3	P2-LN	Epithelial
348	MC2_3.1	P2-blue	462	1	CD86	4	P2-LN	Epithelial
349	MC2_13	P2-blue	212	1	CD86	1	P2-LN	Epithelial
350	MC2_17	P2-blue	419	1	CD86	5	P2-LN	Epithelial
351	MC2_4	P2-blue	392	1	CD86	2	P2-LN	Epithelial
352	MC5_5	P2-orange	360	0	CD8A	11	P2-LN	Epithelial
353	MC1_17	P2-orange	29	0	CD8A	0	P2-LN	Epithelial
354	MC1_2	P2-orange	120	0	CD8A	12	P2-LN	Epithelial
355	MC5_1	P2-orange	155	0	CD8A	6	P2-LN	Epithelial
356	MC5_2	P2-orange	264	0	CD8A	13	P2-LN	Epithelial
357	MC1_13	P2-orange	161	0	CD8A	16	P2-LN	Epithelial
358	MC1_9	P2-orange	310	0	CD8A	48	P2-LN	Epithelial
359	MC1_1.2	P2-orange	245	0	CD8A	25	P2-LN	Epithelial
360	MC1_8	P2-orange	146	0	CD8A	14	P2-LN	Epithelial
361	MC1_5.1	P2-orange	313	0	CD8A	14	P2-LN	Epithelial
362	MC1_11	P2-orange	122	0	CD8A	22	P2-LN	Epithelial
363	MC1_1.1	P2-orange	288	0	CD8A	27	P2-LN	Epithelial
364	MC1_6	P2-orange	136	0	CD8A	11	P2-LN	Epithelial
365	MC1_16	P2-orange	106	0	CD8A	8	P2-LN	Epithelial
366	MC2_1	P2-blue	570	1	CD8A	45	P2-LN	Epithelial
367	MC2_5	P2-blue	537	1	CD8A	31	P2-LN	Epithelial
368	MC2_3.2	P2-blue	258	1	CD8A	17	P2-LN	Epithelial
369	MC2_18	P2-blue	321	1	CD8A	11	P2-LN	Epithelial
370	MC2_3.1	P2-blue	462	1	CD8A	21	P2-LN	Epithelial
371	MC2_13	P2-blue	212	1	CD8A	1	P2-LN	Epithelial
372	MC2_17	P2-blue	419	1	CD8A	17	P2-LN	Epithelial
373	MC2_4	P2-blue	392	1	CD8A	28	P2-LN	Epithelial
374	MC5_5	P2-orange	360	0	CD8B	3	P2-LN	Epithelial
375	MC1_17	P2-orange	29	0	CD8B	0	P2-LN	Epithelial
376	MC1_2	P2-orange	120	0	CD8B	3	P2-LN	Epithelial
377	MC5_1	P2-orange	155	0	CD8B	0	P2-LN	Epithelial
378	MC5_2	P2-orange	264	0	CD8B	0	P2-LN	Epithelial
379	MC1_13	P2-orange	161	0	CD8B	0	P2-LN	Epithelial
380	MC1_9	P2-orange	310	0	CD8B	1	P2-LN	Epithelial
381	MC1_1.2	P2-orange	245	0	CD8B	2	P2-LN	Epithelial
382	MC1_8	P2-orange	146	0	CD8B	2	P2-LN	Epithelial
383	MC1_5.1	P2-orange	313	0	CD8B	1	P2-LN	Epithelial
384	MC1_11	P2-orange	122	0	CD8B	2	P2-LN	Epithelial
385	MC1_1.1	P2-orange	288	0	CD8B	4	P2-LN	Epithelial
386	MC1_6	P2-orange	136	0	CD8B	1	P2-LN	Epithelial
387	MC1_16	P2-orange	106	0	CD8B	0	P2-LN	Epithelial
388	MC2_1	P2-blue	570	1	CD8B	5	P2-LN	Epithelial
389	MC2_5	P2-blue	537	1	CD8B	2	P2-LN	Epithelial
390	MC2_3.2	P2-blue	258	1	CD8B	2	P2-LN	Epithelial
391	MC2_18	P2-blue	321	1	CD8B	1	P2-LN	Epithelial
392	MC2_3.1	P2-blue	462	1	CD8B	4	P2-LN	Epithelial
393	MC2_13	P2-blue	212	1	CD8B	1	P2-LN	Epithelial
394	MC2_17	P2-blue	419	1	CD8B	0	P2-LN	Epithelial
395	MC2_4	P2-blue	392	1	CD8B	3	P2-LN	Epithelial
396	MC5_5	P2-orange	360	0	CSF1R	20	P2-LN	Epithelial
397	MC1_17	P2-orange	29	0	CSF1R	0	P2-LN	Epithelial
398	MC1_2	P2-orange	120	0	CSF1R	4	P2-LN	Epithelial
399	MC5_1	P2-orange	155	0	CSF1R	5	P2-LN	Epithelial
400	MC5_2	P2-orange	264	0	CSF1R	9	P2-LN	Epithelial
401	MC1_13	P2-orange	161	0	CSF1R	4	P2-LN	Epithelial
402	MC1_9	P2-orange	310	0	CSF1R	7	P2-LN	Epithelial
403	MC1_1.2	P2-orange	245	0	CSF1R	15	P2-LN	Epithelial
404	MC1_8	P2-orange	146	0	CSF1R	7	P2-LN	Epithelial
405	MC1_5.1	P2-orange	313	0	CSF1R	13	P2-LN	Epithelial
406	MC1_11	P2-orange	122	0	CSF1R	4	P2-LN	Epithelial
407	MC1_1.1	P2-orange	288	0	CSF1R	12	P2-LN	Epithelial
408	MC1_6	P2-orange	136	0	CSF1R	8	P2-LN	Epithelial
409	MC1_16	P2-orange	106	0	CSF1R	0	P2-LN	Epithelial
410	MC2_1	P2-blue	570	1	CSF1R	15	P2-LN	Epithelial
411	MC2_5	P2-blue	537	1	CSF1R	7	P2-LN	Epithelial
412	MC2_3.2	P2-blue	258	1	CSF1R	8	P2-LN	Epithelial
413	MC2_18	P2-blue	321	1	CSF1R	7	P2-LN	Epithelial
414	MC2_3.1	P2-blue	462	1	CSF1R	5	P2-LN	Epithelial
415	MC2_13	P2-blue	212	1	CSF1R	5	P2-LN	Epithelial
416	MC2_17	P2-blue	419	1	CSF1R	15	P2-LN	Epithelial
417	MC2_4	P2-blue	392	1	CSF1R	5	P2-LN	Epithelial
418	MC5_5	P2-orange	360	0	CTLA4	6	P2-LN	Epithelial
419	MC1_17	P2-orange	29	0	CTLA4	0	P2-LN	Epithelial
420	MC1_2	P2-orange	120	0	CTLA4	2	P2-LN	Epithelial
421	MC5_1	P2-orange	155	0	CTLA4	3	P2-LN	Epithelial
422	MC5_2	P2-orange	264	0	CTLA4	10	P2-LN	Epithelial
423	MC1_13	P2-orange	161	0	CTLA4	7	P2-LN	Epithelial
424	MC1_9	P2-orange	310	0	CTLA4	3	P2-LN	Epithelial
425	MC1_1.2	P2-orange	245	0	CTLA4	2	P2-LN	Epithelial
426	MC1_8	P2-orange	146	0	CTLA4	4	P2-LN	Epithelial
427	MC1_5.1	P2-orange	313	0	CTLA4	3	P2-LN	Epithelial
428	MC1_11	P2-orange	122	0	CTLA4	0	P2-LN	Epithelial
429	MC1_1.1	P2-orange	288	0	CTLA4	3	P2-LN	Epithelial
430	MC1_6	P2-orange	136	0	CTLA4	1	P2-LN	Epithelial
431	MC1_16	P2-orange	106	0	CTLA4	1	P2-LN	Epithelial
432	MC2_1	P2-blue	570	1	CTLA4	9	P2-LN	Epithelial
433	MC2_5	P2-blue	537	1	CTLA4	10	P2-LN	Epithelial
434	MC2_3.2	P2-blue	258	1	CTLA4	7	P2-LN	Epithelial
435	MC2_18	P2-blue	321	1	CTLA4	9	P2-LN	Epithelial
436	MC2_3.1	P2-blue	462	1	CTLA4	6	P2-LN	Epithelial
437	MC2_13	P2-blue	212	1	CTLA4	5	P2-LN	Epithelial
438	MC2_17	P2-blue	419	1	CTLA4	4	P2-LN	Epithelial
439	MC2_4	P2-blue	392	1	CTLA4	2	P2-LN	Epithelial
440	MC5_5	P2-orange	360	0	CXCL8	0	P2-LN	Epithelial
441	MC1_17	P2-orange	29	0	CXCL8	0	P2-LN	Epithelial
442	MC1_2	P2-orange	120	0	CXCL8	0	P2-LN	Epithelial
443	MC5_1	P2-orange	155	0	CXCL8	0	P2-LN	Epithelial
444	MC5_2	P2-orange	264	0	CXCL8	0	P2-LN	Epithelial
445	MC1_13	P2-orange	161	0	CXCL8	1	P2-LN	Epithelial
446	MC1_9	P2-orange	310	0	CXCL8	1	P2-LN	Epithelial
447	MC1_1.2	P2-orange	245	0	CXCL8	10	P2-LN	Epithelial
448	MC1_8	P2-orange	146	0	CXCL8	0	P2-LN	Epithelial
449	MC1_5.1	P2-orange	313	0	CXCL8	4	P2-LN	Epithelial
450	MC1_11	P2-orange	122	0	CXCL8	1	P2-LN	Epithelial
451	MC1_1.1	P2-orange	288	0	CXCL8	22	P2-LN	Epithelial
452	MC1_6	P2-orange	136	0	CXCL8	0	P2-LN	Epithelial
453	MC1_16	P2-orange	106	0	CXCL8	0	P2-LN	Epithelial
454	MC2_1	P2-blue	570	1	CXCL8	0	P2-LN	Epithelial
455	MC2_5	P2-blue	537	1	CXCL8	0	P2-LN	Epithelial
456	MC2_3.2	P2-blue	258	1	CXCL8	1	P2-LN	Epithelial
457	MC2_18	P2-blue	321	1	CXCL8	0	P2-LN	Epithelial
458	MC2_3.1	P2-blue	462	1	CXCL8	0	P2-LN	Epithelial
459	MC2_13	P2-blue	212	1	CXCL8	0	P2-LN	Epithelial
460	MC2_17	P2-blue	419	1	CXCL8	0	P2-LN	Epithelial
461	MC2_4	P2-blue	392	1	CXCL8	0	P2-LN	Epithelial
462	MC5_5	P2-orange	360	0	ENTPD1	3	P2-LN	Epithelial
463	MC1_17	P2-orange	29	0	ENTPD1	0	P2-LN	Epithelial
464	MC1_2	P2-orange	120	0	ENTPD1	0	P2-LN	Epithelial
465	MC5_1	P2-orange	155	0	ENTPD1	0	P2-LN	Epithelial
466	MC5_2	P2-orange	264	0	ENTPD1	3	P2-LN	Epithelial
467	MC1_13	P2-orange	161	0	ENTPD1	2	P2-LN	Epithelial
468	MC1_9	P2-orange	310	0	ENTPD1	8	P2-LN	Epithelial
469	MC1_1.2	P2-orange	245	0	ENTPD1	4	P2-LN	Epithelial
470	MC1_8	P2-orange	146	0	ENTPD1	4	P2-LN	Epithelial
471	MC1_5.1	P2-orange	313	0	ENTPD1	1	P2-LN	Epithelial
472	MC1_11	P2-orange	122	0	ENTPD1	2	P2-LN	Epithelial
473	MC1_1.1	P2-orange	288	0	ENTPD1	2	P2-LN	Epithelial
474	MC1_6	P2-orange	136	0	ENTPD1	1	P2-LN	Epithelial
475	MC1_16	P2-orange	106	0	ENTPD1	2	P2-LN	Epithelial
476	MC2_1	P2-blue	570	1	ENTPD1	7	P2-LN	Epithelial
477	MC2_5	P2-blue	537	1	ENTPD1	10	P2-LN	Epithelial
478	MC2_3.2	P2-blue	258	1	ENTPD1	5	P2-LN	Epithelial
479	MC2_18	P2-blue	321	1	ENTPD1	6	P2-LN	Epithelial
480	MC2_3.1	P2-blue	462	1	ENTPD1	8	P2-LN	Epithelial
481	MC2_13	P2-blue	212	1	ENTPD1	3	P2-LN	Epithelial
482	MC2_17	P2-blue	419	1	ENTPD1	2	P2-LN	Epithelial
483	MC2_4	P2-blue	392	1	ENTPD1	5	P2-LN	Epithelial
484	MC5_5	P2-orange	360	0	EOMES	8	P2-LN	Epithelial
485	MC1_17	P2-orange	29	0	EOMES	0	P2-LN	Epithelial
486	MC1_2	P2-orange	120	0	EOMES	3	P2-LN	Epithelial
487	MC5_1	P2-orange	155	0	EOMES	0	P2-LN	Epithelial
488	MC5_2	P2-orange	264	0	EOMES	2	P2-LN	Epithelial
489	MC1_13	P2-orange	161	0	EOMES	1	P2-LN	Epithelial
490	MC1_9	P2-orange	310	0	EOMES	11	P2-LN	Epithelial
491	MC1_1.2	P2-orange	245	0	EOMES	7	P2-LN	Epithelial
492	MC1_8	P2-orange	146	0	EOMES	3	P2-LN	Epithelial
493	MC1_5.1	P2-orange	313	0	EOMES	2	P2-LN	Epithelial
494	MC1_11	P2-orange	122	0	EOMES	4	P2-LN	Epithelial
495	MC1_1.1	P2-orange	288	0	EOMES	1	P2-LN	Epithelial
496	MC1_6	P2-orange	136	0	EOMES	0	P2-LN	Epithelial
497	MC1_16	P2-orange	106	0	EOMES	3	P2-LN	Epithelial
498	MC2_1	P2-blue	570	1	EOMES	10	P2-LN	Epithelial
499	MC2_5	P2-blue	537	1	EOMES	13	P2-LN	Epithelial
500	MC2_3.2	P2-blue	258	1	EOMES	9	P2-LN	Epithelial
501	MC2_18	P2-blue	321	1	EOMES	3	P2-LN	Epithelial
502	MC2_3.1	P2-blue	462	1	EOMES	13	P2-LN	Epithelial
503	MC2_13	P2-blue	212	1	EOMES	1	P2-LN	Epithelial
504	MC2_17	P2-blue	419	1	EOMES	6	P2-LN	Epithelial
505	MC2_4	P2-blue	392	1	EOMES	13	P2-LN	Epithelial
506	MC5_5	P2-orange	360	0	FAP	0	P2-LN	Epithelial
507	MC1_17	P2-orange	29	0	FAP	0	P2-LN	Epithelial
508	MC1_2	P2-orange	120	0	FAP	0	P2-LN	Epithelial
509	MC5_1	P2-orange	155	0	FAP	0	P2-LN	Epithelial
510	MC5_2	P2-orange	264	0	FAP	0	P2-LN	Epithelial
511	MC1_13	P2-orange	161	0	FAP	0	P2-LN	Epithelial
512	MC1_9	P2-orange	310	0	FAP	0	P2-LN	Epithelial
513	MC1_1.2	P2-orange	245	0	FAP	0	P2-LN	Epithelial
514	MC1_8	P2-orange	146	0	FAP	0	P2-LN	Epithelial
515	MC1_5.1	P2-orange	313	0	FAP	0	P2-LN	Epithelial
516	MC1_11	P2-orange	122	0	FAP	0	P2-LN	Epithelial
517	MC1_1.1	P2-orange	288	0	FAP	0	P2-LN	Epithelial
518	MC1_6	P2-orange	136	0	FAP	0	P2-LN	Epithelial
519	MC1_16	P2-orange	106	0	FAP	0	P2-LN	Epithelial
520	MC2_1	P2-blue	570	1	FAP	0	P2-LN	Epithelial
521	MC2_5	P2-blue	537	1	FAP	0	P2-LN	Epithelial
522	MC2_3.2	P2-blue	258	1	FAP	0	P2-LN	Epithelial
523	MC2_18	P2-blue	321	1	FAP	0	P2-LN	Epithelial
524	MC2_3.1	P2-blue	462	1	FAP	0	P2-LN	Epithelial
525	MC2_13	P2-blue	212	1	FAP	0	P2-LN	Epithelial
526	MC2_17	P2-blue	419	1	FAP	0	P2-LN	Epithelial
527	MC2_4	P2-blue	392	1	FAP	0	P2-LN	Epithelial
528	MC5_5	P2-orange	360	0	FASLG	0	P2-LN	Epithelial
529	MC1_17	P2-orange	29	0	FASLG	0	P2-LN	Epithelial
530	MC1_2	P2-orange	120	0	FASLG	1	P2-LN	Epithelial
531	MC5_1	P2-orange	155	0	FASLG	1	P2-LN	Epithelial
532	MC5_2	P2-orange	264	0	FASLG	2	P2-LN	Epithelial
533	MC1_13	P2-orange	161	0	FASLG	2	P2-LN	Epithelial
534	MC1_9	P2-orange	310	0	FASLG	3	P2-LN	Epithelial
535	MC1_1.2	P2-orange	245	0	FASLG	0	P2-LN	Epithelial
536	MC1_8	P2-orange	146	0	FASLG	1	P2-LN	Epithelial
537	MC1_5.1	P2-orange	313	0	FASLG	2	P2-LN	Epithelial
538	MC1_11	P2-orange	122	0	FASLG	0	P2-LN	Epithelial
539	MC1_1.1	P2-orange	288	0	FASLG	0	P2-LN	Epithelial
540	MC1_6	P2-orange	136	0	FASLG	0	P2-LN	Epithelial
541	MC1_16	P2-orange	106	0	FASLG	0	P2-LN	Epithelial
542	MC2_1	P2-blue	570	1	FASLG	1	P2-LN	Epithelial
543	MC2_5	P2-blue	537	1	FASLG	2	P2-LN	Epithelial
544	MC2_3.2	P2-blue	258	1	FASLG	0	P2-LN	Epithelial
545	MC2_18	P2-blue	321	1	FASLG	0	P2-LN	Epithelial
546	MC2_3.1	P2-blue	462	1	FASLG	2	P2-LN	Epithelial
547	MC2_13	P2-blue	212	1	FASLG	0	P2-LN	Epithelial
548	MC2_17	P2-blue	419	1	FASLG	0	P2-LN	Epithelial
549	MC2_4	P2-blue	392	1	FASLG	1	P2-LN	Epithelial
550	MC5_5	P2-orange	360	0	FCGR3A	21	P2-LN	Epithelial
551	MC1_17	P2-orange	29	0	FCGR3A	8	P2-LN	Epithelial
552	MC1_2	P2-orange	120	0	FCGR3A	13	P2-LN	Epithelial
553	MC5_1	P2-orange	155	0	FCGR3A	23	P2-LN	Epithelial
554	MC5_2	P2-orange	264	0	FCGR3A	34	P2-LN	Epithelial
555	MC1_13	P2-orange	161	0	FCGR3A	32	P2-LN	Epithelial
556	MC1_9	P2-orange	310	0	FCGR3A	69	P2-LN	Epithelial
557	MC1_1.2	P2-orange	245	0	FCGR3A	65	P2-LN	Epithelial
558	MC1_8	P2-orange	146	0	FCGR3A	42	P2-LN	Epithelial
559	MC1_5.1	P2-orange	313	0	FCGR3A	93	P2-LN	Epithelial
560	MC1_11	P2-orange	122	0	FCGR3A	25	P2-LN	Epithelial
561	MC1_1.1	P2-orange	288	0	FCGR3A	67	P2-LN	Epithelial
562	MC1_6	P2-orange	136	0	FCGR3A	31	P2-LN	Epithelial
563	MC1_16	P2-orange	106	0	FCGR3A	24	P2-LN	Epithelial
564	MC2_1	P2-blue	570	1	FCGR3A	64	P2-LN	Epithelial
565	MC2_5	P2-blue	537	1	FCGR3A	42	P2-LN	Epithelial
566	MC2_3.2	P2-blue	258	1	FCGR3A	14	P2-LN	Epithelial
567	MC2_18	P2-blue	321	1	FCGR3A	56	P2-LN	Epithelial
568	MC2_3.1	P2-blue	462	1	FCGR3A	25	P2-LN	Epithelial
569	MC2_13	P2-blue	212	1	FCGR3A	18	P2-LN	Epithelial
570	MC2_17	P2-blue	419	1	FCGR3A	77	P2-LN	Epithelial
571	MC2_4	P2-blue	392	1	FCGR3A	17	P2-LN	Epithelial
572	MC5_5	P2-orange	360	0	FOXP3	2	P2-LN	Epithelial
573	MC1_17	P2-orange	29	0	FOXP3	0	P2-LN	Epithelial
574	MC1_2	P2-orange	120	0	FOXP3	1	P2-LN	Epithelial
575	MC5_1	P2-orange	155	0	FOXP3	0	P2-LN	Epithelial
576	MC5_2	P2-orange	264	0	FOXP3	4	P2-LN	Epithelial
577	MC1_13	P2-orange	161	0	FOXP3	5	P2-LN	Epithelial
578	MC1_9	P2-orange	310	0	FOXP3	7	P2-LN	Epithelial
579	MC1_1.2	P2-orange	245	0	FOXP3	2	P2-LN	Epithelial
580	MC1_8	P2-orange	146	0	FOXP3	2	P2-LN	Epithelial
581	MC1_5.1	P2-orange	313	0	FOXP3	3	P2-LN	Epithelial
582	MC1_11	P2-orange	122	0	FOXP3	3	P2-LN	Epithelial
583	MC1_1.1	P2-orange	288	0	FOXP3	3	P2-LN	Epithelial
584	MC1_6	P2-orange	136	0	FOXP3	4	P2-LN	Epithelial
585	MC1_16	P2-orange	106	0	FOXP3	4	P2-LN	Epithelial
586	MC2_1	P2-blue	570	1	FOXP3	12	P2-LN	Epithelial
587	MC2_5	P2-blue	537	1	FOXP3	7	P2-LN	Epithelial
588	MC2_3.2	P2-blue	258	1	FOXP3	2	P2-LN	Epithelial
589	MC2_18	P2-blue	321	1	FOXP3	3	P2-LN	Epithelial
590	MC2_3.1	P2-blue	462	1	FOXP3	3	P2-LN	Epithelial
591	MC2_13	P2-blue	212	1	FOXP3	0	P2-LN	Epithelial
592	MC2_17	P2-blue	419	1	FOXP3	4	P2-LN	Epithelial
593	MC2_4	P2-blue	392	1	FOXP3	3	P2-LN	Epithelial
594	MC5_5	P2-orange	360	0	FUT4	5	P2-LN	Epithelial
595	MC1_17	P2-orange	29	0	FUT4	1	P2-LN	Epithelial
596	MC1_2	P2-orange	120	0	FUT4	0	P2-LN	Epithelial
597	MC5_1	P2-orange	155	0	FUT4	4	P2-LN	Epithelial
598	MC5_2	P2-orange	264	0	FUT4	4	P2-LN	Epithelial
599	MC1_13	P2-orange	161	0	FUT4	3	P2-LN	Epithelial
600	MC1_9	P2-orange	310	0	FUT4	8	P2-LN	Epithelial
601	MC1_1.2	P2-orange	245	0	FUT4	3	P2-LN	Epithelial
602	MC1_8	P2-orange	146	0	FUT4	2	P2-LN	Epithelial
603	MC1_5.1	P2-orange	313	0	FUT4	2	P2-LN	Epithelial
604	MC1_11	P2-orange	122	0	FUT4	2	P2-LN	Epithelial
605	MC1_1.1	P2-orange	288	0	FUT4	5	P2-LN	Epithelial
606	MC1_6	P2-orange	136	0	FUT4	1	P2-LN	Epithelial
607	MC1_16	P2-orange	106	0	FUT4	6	P2-LN	Epithelial
608	MC2_1	P2-blue	570	1	FUT4	9	P2-LN	Epithelial
609	MC2_5	P2-blue	537	1	FUT4	9	P2-LN	Epithelial
610	MC2_3.2	P2-blue	258	1	FUT4	7	P2-LN	Epithelial
611	MC2_18	P2-blue	321	1	FUT4	7	P2-LN	Epithelial
612	MC2_3.1	P2-blue	462	1	FUT4	4	P2-LN	Epithelial
613	MC2_13	P2-blue	212	1	FUT4	4	P2-LN	Epithelial
614	MC2_17	P2-blue	419	1	FUT4	11	P2-LN	Epithelial
615	MC2_4	P2-blue	392	1	FUT4	9	P2-LN	Epithelial
616	MC5_5	P2-orange	360	0	GZMB	6	P2-LN	Epithelial
617	MC1_17	P2-orange	29	0	GZMB	2	P2-LN	Epithelial
618	MC1_2	P2-orange	120	0	GZMB	11	P2-LN	Epithelial
619	MC5_1	P2-orange	155	0	GZMB	4	P2-LN	Epithelial
620	MC5_2	P2-orange	264	0	GZMB	5	P2-LN	Epithelial
621	MC1_13	P2-orange	161	0	GZMB	4	P2-LN	Epithelial
622	MC1_9	P2-orange	310	0	GZMB	5	P2-LN	Epithelial
623	MC1_1.2	P2-orange	245	0	GZMB	7	P2-LN	Epithelial
624	MC1_8	P2-orange	146	0	GZMB	1	P2-LN	Epithelial
625	MC1_5.1	P2-orange	313	0	GZMB	12	P2-LN	Epithelial
626	MC1_11	P2-orange	122	0	GZMB	5	P2-LN	Epithelial
627	MC1_1.1	P2-orange	288	0	GZMB	10	P2-LN	Epithelial
628	MC1_6	P2-orange	136	0	GZMB	7	P2-LN	Epithelial
629	MC1_16	P2-orange	106	0	GZMB	0	P2-LN	Epithelial
630	MC2_1	P2-blue	570	1	GZMB	3	P2-LN	Epithelial
631	MC2_5	P2-blue	537	1	GZMB	5	P2-LN	Epithelial
632	MC2_3.2	P2-blue	258	1	GZMB	3	P2-LN	Epithelial
633	MC2_18	P2-blue	321	1	GZMB	1	P2-LN	Epithelial
634	MC2_3.1	P2-blue	462	1	GZMB	3	P2-LN	Epithelial
635	MC2_13	P2-blue	212	1	GZMB	0	P2-LN	Epithelial
636	MC2_17	P2-blue	419	1	GZMB	4	P2-LN	Epithelial
637	MC2_4	P2-blue	392	1	GZMB	2	P2-LN	Epithelial
638	MC5_5	P2-orange	360	0	HAVCR2	2	P2-LN	Epithelial
639	MC1_17	P2-orange	29	0	HAVCR2	1	P2-LN	Epithelial
640	MC1_2	P2-orange	120	0	HAVCR2	1	P2-LN	Epithelial
641	MC5_1	P2-orange	155	0	HAVCR2	2	P2-LN	Epithelial
642	MC5_2	P2-orange	264	0	HAVCR2	3	P2-LN	Epithelial
643	MC1_13	P2-orange	161	0	HAVCR2	9	P2-LN	Epithelial
644	MC1_9	P2-orange	310	0	HAVCR2	15	P2-LN	Epithelial
645	MC1_1.2	P2-orange	245	0	HAVCR2	16	P2-LN	Epithelial
646	MC1_8	P2-orange	146	0	HAVCR2	9	P2-LN	Epithelial
647	MC1_5.1	P2-orange	313	0	HAVCR2	8	P2-LN	Epithelial
648	MC1_11	P2-orange	122	0	HAVCR2	4	P2-LN	Epithelial
649	MC1_1.1	P2-orange	288	0	HAVCR2	13	P2-LN	Epithelial
650	MC1_6	P2-orange	136	0	HAVCR2	2	P2-LN	Epithelial
651	MC1_16	P2-orange	106	0	HAVCR2	4	P2-LN	Epithelial
652	MC2_1	P2-blue	570	1	HAVCR2	5	P2-LN	Epithelial
653	MC2_5	P2-blue	537	1	HAVCR2	3	P2-LN	Epithelial
654	MC2_3.2	P2-blue	258	1	HAVCR2	0	P2-LN	Epithelial
655	MC2_18	P2-blue	321	1	HAVCR2	9	P2-LN	Epithelial
656	MC2_3.1	P2-blue	462	1	HAVCR2	3	P2-LN	Epithelial
657	MC2_13	P2-blue	212	1	HAVCR2	2	P2-LN	Epithelial
658	MC2_17	P2-blue	419	1	HAVCR2	6	P2-LN	Epithelial
659	MC2_4	P2-blue	392	1	HAVCR2	2	P2-LN	Epithelial
660	MC5_5	P2-orange	360	0	HLA-DR_beta	12	P2-LN	Epithelial
661	MC1_17	P2-orange	29	0	HLA-DR_beta	1	P2-LN	Epithelial
662	MC1_2	P2-orange	120	0	HLA-DR_beta	2	P2-LN	Epithelial
663	MC5_1	P2-orange	155	0	HLA-DR_beta	7	P2-LN	Epithelial
664	MC5_2	P2-orange	264	0	HLA-DR_beta	20	P2-LN	Epithelial
665	MC1_13	P2-orange	161	0	HLA-DR_beta	2	P2-LN	Epithelial
666	MC1_9	P2-orange	310	0	HLA-DR_beta	9	P2-LN	Epithelial
667	MC1_1.2	P2-orange	245	0	HLA-DR_beta	8	P2-LN	Epithelial
668	MC1_8	P2-orange	146	0	HLA-DR_beta	2	P2-LN	Epithelial
669	MC1_5.1	P2-orange	313	0	HLA-DR_beta	8	P2-LN	Epithelial
670	MC1_11	P2-orange	122	0	HLA-DR_beta	2	P2-LN	Epithelial
671	MC1_1.1	P2-orange	288	0	HLA-DR_beta	13	P2-LN	Epithelial
672	MC1_6	P2-orange	136	0	HLA-DR_beta	3	P2-LN	Epithelial
673	MC1_16	P2-orange	106	0	HLA-DR_beta	2	P2-LN	Epithelial
674	MC2_1	P2-blue	570	1	HLA-DR_beta	24	P2-LN	Epithelial
675	MC2_5	P2-blue	537	1	HLA-DR_beta	21	P2-LN	Epithelial
676	MC2_3.2	P2-blue	258	1	HLA-DR_beta	10	P2-LN	Epithelial
677	MC2_18	P2-blue	321	1	HLA-DR_beta	9	P2-LN	Epithelial
678	MC2_3.1	P2-blue	462	1	HLA-DR_beta	17	P2-LN	Epithelial
679	MC2_13	P2-blue	212	1	HLA-DR_beta	12	P2-LN	Epithelial
680	MC2_17	P2-blue	419	1	HLA-DR_beta	10	P2-LN	Epithelial
681	MC2_4	P2-blue	392	1	HLA-DR_beta	16	P2-LN	Epithelial
682	MC5_5	P2-orange	360	0	ICOS	10	P2-LN	Epithelial
683	MC1_17	P2-orange	29	0	ICOS	1	P2-LN	Epithelial
684	MC1_2	P2-orange	120	0	ICOS	2	P2-LN	Epithelial
685	MC5_1	P2-orange	155	0	ICOS	0	P2-LN	Epithelial
686	MC5_2	P2-orange	264	0	ICOS	4	P2-LN	Epithelial
687	MC1_13	P2-orange	161	0	ICOS	3	P2-LN	Epithelial
688	MC1_9	P2-orange	310	0	ICOS	4	P2-LN	Epithelial
689	MC1_1.2	P2-orange	245	0	ICOS	2	P2-LN	Epithelial
690	MC1_8	P2-orange	146	0	ICOS	2	P2-LN	Epithelial
691	MC1_5.1	P2-orange	313	0	ICOS	2	P2-LN	Epithelial
692	MC1_11	P2-orange	122	0	ICOS	1	P2-LN	Epithelial
693	MC1_1.1	P2-orange	288	0	ICOS	3	P2-LN	Epithelial
694	MC1_6	P2-orange	136	0	ICOS	1	P2-LN	Epithelial
695	MC1_16	P2-orange	106	0	ICOS	2	P2-LN	Epithelial
696	MC2_1	P2-blue	570	1	ICOS	14	P2-LN	Epithelial
697	MC2_5	P2-blue	537	1	ICOS	10	P2-LN	Epithelial
698	MC2_3.2	P2-blue	258	1	ICOS	4	P2-LN	Epithelial
699	MC2_18	P2-blue	321	1	ICOS	8	P2-LN	Epithelial
700	MC2_3.1	P2-blue	462	1	ICOS	12	P2-LN	Epithelial
701	MC2_13	P2-blue	212	1	ICOS	7	P2-LN	Epithelial
702	MC2_17	P2-blue	419	1	ICOS	5	P2-LN	Epithelial
703	MC2_4	P2-blue	392	1	ICOS	8	P2-LN	Epithelial
704	MC5_5	P2-orange	360	0	IDO1	1	P2-LN	Epithelial
705	MC1_17	P2-orange	29	0	IDO1	1	P2-LN	Epithelial
706	MC1_2	P2-orange	120	0	IDO1	0	P2-LN	Epithelial
707	MC5_1	P2-orange	155	0	IDO1	9	P2-LN	Epithelial
708	MC5_2	P2-orange	264	0	IDO1	5	P2-LN	Epithelial
709	MC1_13	P2-orange	161	0	IDO1	1	P2-LN	Epithelial
710	MC1_9	P2-orange	310	0	IDO1	5	P2-LN	Epithelial
711	MC1_1.2	P2-orange	245	0	IDO1	0	P2-LN	Epithelial
712	MC1_8	P2-orange	146	0	IDO1	0	P2-LN	Epithelial
713	MC1_5.1	P2-orange	313	0	IDO1	2	P2-LN	Epithelial
714	MC1_11	P2-orange	122	0	IDO1	0	P2-LN	Epithelial
715	MC1_1.1	P2-orange	288	0	IDO1	6	P2-LN	Epithelial
716	MC1_6	P2-orange	136	0	IDO1	1	P2-LN	Epithelial
717	MC1_16	P2-orange	106	0	IDO1	0	P2-LN	Epithelial
718	MC2_1	P2-blue	570	1	IDO1	4	P2-LN	Epithelial
719	MC2_5	P2-blue	537	1	IDO1	3	P2-LN	Epithelial
720	MC2_3.2	P2-blue	258	1	IDO1	2	P2-LN	Epithelial
721	MC2_18	P2-blue	321	1	IDO1	3	P2-LN	Epithelial
722	MC2_3.1	P2-blue	462	1	IDO1	1	P2-LN	Epithelial
723	MC2_13	P2-blue	212	1	IDO1	0	P2-LN	Epithelial
724	MC2_17	P2-blue	419	1	IDO1	1	P2-LN	Epithelial
725	MC2_4	P2-blue	392	1	IDO1	6	P2-LN	Epithelial
726	MC5_5	P2-orange	360	0	IDO2	0	P2-LN	Epithelial
727	MC1_17	P2-orange	29	0	IDO2	0	P2-LN	Epithelial
728	MC1_2	P2-orange	120	0	IDO2	0	P2-LN	Epithelial
729	MC5_1	P2-orange	155	0	IDO2	0	P2-LN	Epithelial
730	MC5_2	P2-orange	264	0	IDO2	0	P2-LN	Epithelial
731	MC1_13	P2-orange	161	0	IDO2	0	P2-LN	Epithelial
732	MC1_9	P2-orange	310	0	IDO2	0	P2-LN	Epithelial
733	MC1_1.2	P2-orange	245	0	IDO2	0	P2-LN	Epithelial
734	MC1_8	P2-orange	146	0	IDO2	0	P2-LN	Epithelial
735	MC1_5.1	P2-orange	313	0	IDO2	0	P2-LN	Epithelial
736	MC1_11	P2-orange	122	0	IDO2	0	P2-LN	Epithelial
737	MC1_1.1	P2-orange	288	0	IDO2	0	P2-LN	Epithelial
738	MC1_6	P2-orange	136	0	IDO2	0	P2-LN	Epithelial
739	MC1_16	P2-orange	106	0	IDO2	0	P2-LN	Epithelial
740	MC2_1	P2-blue	570	1	IDO2	0	P2-LN	Epithelial
741	MC2_5	P2-blue	537	1	IDO2	0	P2-LN	Epithelial
742	MC2_3.2	P2-blue	258	1	IDO2	0	P2-LN	Epithelial
743	MC2_18	P2-blue	321	1	IDO2	0	P2-LN	Epithelial
744	MC2_3.1	P2-blue	462	1	IDO2	0	P2-LN	Epithelial
745	MC2_13	P2-blue	212	1	IDO2	0	P2-LN	Epithelial
746	MC2_17	P2-blue	419	1	IDO2	0	P2-LN	Epithelial
747	MC2_4	P2-blue	392	1	IDO2	0	P2-LN	Epithelial
748	MC5_5	P2-orange	360	0	IFNG	0	P2-LN	Epithelial
749	MC1_17	P2-orange	29	0	IFNG	0	P2-LN	Epithelial
750	MC1_2	P2-orange	120	0	IFNG	7	P2-LN	Epithelial
751	MC5_1	P2-orange	155	0	IFNG	5	P2-LN	Epithelial
752	MC5_2	P2-orange	264	0	IFNG	3	P2-LN	Epithelial
753	MC1_13	P2-orange	161	0	IFNG	6	P2-LN	Epithelial
754	MC1_9	P2-orange	310	0	IFNG	16	P2-LN	Epithelial
755	MC1_1.2	P2-orange	245	0	IFNG	8	P2-LN	Epithelial
756	MC1_8	P2-orange	146	0	IFNG	1	P2-LN	Epithelial
757	MC1_5.1	P2-orange	313	0	IFNG	3	P2-LN	Epithelial
758	MC1_11	P2-orange	122	0	IFNG	0	P2-LN	Epithelial
759	MC1_1.1	P2-orange	288	0	IFNG	4	P2-LN	Epithelial
760	MC1_6	P2-orange	136	0	IFNG	1	P2-LN	Epithelial
761	MC1_16	P2-orange	106	0	IFNG	3	P2-LN	Epithelial
762	MC2_1	P2-blue	570	1	IFNG	6	P2-LN	Epithelial
763	MC2_5	P2-blue	537	1	IFNG	9	P2-LN	Epithelial
764	MC2_3.2	P2-blue	258	1	IFNG	4	P2-LN	Epithelial
765	MC2_18	P2-blue	321	1	IFNG	2	P2-LN	Epithelial
766	MC2_3.1	P2-blue	462	1	IFNG	3	P2-LN	Epithelial
767	MC2_13	P2-blue	212	1	IFNG	1	P2-LN	Epithelial
768	MC2_17	P2-blue	419	1	IFNG	4	P2-LN	Epithelial
769	MC2_4	P2-blue	392	1	IFNG	9	P2-LN	Epithelial
770	MC5_5	P2-orange	360	0	IL10	0	P2-LN	Epithelial
771	MC1_17	P2-orange	29	0	IL10	0	P2-LN	Epithelial
772	MC1_2	P2-orange	120	0	IL10	0	P2-LN	Epithelial
773	MC5_1	P2-orange	155	0	IL10	0	P2-LN	Epithelial
774	MC5_2	P2-orange	264	0	IL10	0	P2-LN	Epithelial
775	MC1_13	P2-orange	161	0	IL10	0	P2-LN	Epithelial
776	MC1_9	P2-orange	310	0	IL10	1	P2-LN	Epithelial
777	MC1_1.2	P2-orange	245	0	IL10	0	P2-LN	Epithelial
778	MC1_8	P2-orange	146	0	IL10	0	P2-LN	Epithelial
779	MC1_5.1	P2-orange	313	0	IL10	0	P2-LN	Epithelial
780	MC1_11	P2-orange	122	0	IL10	0	P2-LN	Epithelial
781	MC1_1.1	P2-orange	288	0	IL10	0	P2-LN	Epithelial
782	MC1_6	P2-orange	136	0	IL10	1	P2-LN	Epithelial
783	MC1_16	P2-orange	106	0	IL10	0	P2-LN	Epithelial
784	MC2_1	P2-blue	570	1	IL10	0	P2-LN	Epithelial
785	MC2_5	P2-blue	537	1	IL10	0	P2-LN	Epithelial
786	MC2_3.2	P2-blue	258	1	IL10	0	P2-LN	Epithelial
787	MC2_18	P2-blue	321	1	IL10	0	P2-LN	Epithelial
788	MC2_3.1	P2-blue	462	1	IL10	0	P2-LN	Epithelial
789	MC2_13	P2-blue	212	1	IL10	0	P2-LN	Epithelial
790	MC2_17	P2-blue	419	1	IL10	1	P2-LN	Epithelial
791	MC2_4	P2-blue	392	1	IL10	0	P2-LN	Epithelial
792	MC5_5	P2-orange	360	0	IL2	0	P2-LN	Epithelial
793	MC1_17	P2-orange	29	0	IL2	0	P2-LN	Epithelial
794	MC1_2	P2-orange	120	0	IL2	0	P2-LN	Epithelial
795	MC5_1	P2-orange	155	0	IL2	0	P2-LN	Epithelial
796	MC5_2	P2-orange	264	0	IL2	0	P2-LN	Epithelial
797	MC1_13	P2-orange	161	0	IL2	0	P2-LN	Epithelial
798	MC1_9	P2-orange	310	0	IL2	0	P2-LN	Epithelial
799	MC1_1.2	P2-orange	245	0	IL2	0	P2-LN	Epithelial
800	MC1_8	P2-orange	146	0	IL2	0	P2-LN	Epithelial
801	MC1_5.1	P2-orange	313	0	IL2	0	P2-LN	Epithelial
802	MC1_11	P2-orange	122	0	IL2	0	P2-LN	Epithelial
803	MC1_1.1	P2-orange	288	0	IL2	0	P2-LN	Epithelial
804	MC1_6	P2-orange	136	0	IL2	0	P2-LN	Epithelial
805	MC1_16	P2-orange	106	0	IL2	0	P2-LN	Epithelial
806	MC2_1	P2-blue	570	1	IL2	2	P2-LN	Epithelial
807	MC2_5	P2-blue	537	1	IL2	0	P2-LN	Epithelial
808	MC2_3.2	P2-blue	258	1	IL2	0	P2-LN	Epithelial
809	MC2_18	P2-blue	321	1	IL2	0	P2-LN	Epithelial
810	MC2_3.1	P2-blue	462	1	IL2	1	P2-LN	Epithelial
811	MC2_13	P2-blue	212	1	IL2	1	P2-LN	Epithelial
812	MC2_17	P2-blue	419	1	IL2	0	P2-LN	Epithelial
813	MC2_4	P2-blue	392	1	IL2	0	P2-LN	Epithelial
814	MC5_5	P2-orange	360	0	IL2RA	1	P2-LN	Epithelial
815	MC1_17	P2-orange	29	0	IL2RA	0	P2-LN	Epithelial
816	MC1_2	P2-orange	120	0	IL2RA	0	P2-LN	Epithelial
817	MC5_1	P2-orange	155	0	IL2RA	1	P2-LN	Epithelial
818	MC5_2	P2-orange	264	0	IL2RA	1	P2-LN	Epithelial
819	MC1_13	P2-orange	161	0	IL2RA	0	P2-LN	Epithelial
820	MC1_9	P2-orange	310	0	IL2RA	0	P2-LN	Epithelial
821	MC1_1.2	P2-orange	245	0	IL2RA	0	P2-LN	Epithelial
822	MC1_8	P2-orange	146	0	IL2RA	2	P2-LN	Epithelial
823	MC1_5.1	P2-orange	313	0	IL2RA	1	P2-LN	Epithelial
824	MC1_11	P2-orange	122	0	IL2RA	0	P2-LN	Epithelial
825	MC1_1.1	P2-orange	288	0	IL2RA	0	P2-LN	Epithelial
826	MC1_6	P2-orange	136	0	IL2RA	0	P2-LN	Epithelial
827	MC1_16	P2-orange	106	0	IL2RA	0	P2-LN	Epithelial
828	MC2_1	P2-blue	570	1	IL2RA	5	P2-LN	Epithelial
829	MC2_5	P2-blue	537	1	IL2RA	4	P2-LN	Epithelial
830	MC2_3.2	P2-blue	258	1	IL2RA	0	P2-LN	Epithelial
831	MC2_18	P2-blue	321	1	IL2RA	1	P2-LN	Epithelial
832	MC2_3.1	P2-blue	462	1	IL2RA	3	P2-LN	Epithelial
833	MC2_13	P2-blue	212	1	IL2RA	0	P2-LN	Epithelial
834	MC2_17	P2-blue	419	1	IL2RA	1	P2-LN	Epithelial
835	MC2_4	P2-blue	392	1	IL2RA	3	P2-LN	Epithelial
836	MC5_5	P2-orange	360	0	IL4	0	P2-LN	Epithelial
837	MC1_17	P2-orange	29	0	IL4	0	P2-LN	Epithelial
838	MC1_2	P2-orange	120	0	IL4	0	P2-LN	Epithelial
839	MC5_1	P2-orange	155	0	IL4	0	P2-LN	Epithelial
840	MC5_2	P2-orange	264	0	IL4	0	P2-LN	Epithelial
841	MC1_13	P2-orange	161	0	IL4	0	P2-LN	Epithelial
842	MC1_9	P2-orange	310	0	IL4	0	P2-LN	Epithelial
843	MC1_1.2	P2-orange	245	0	IL4	0	P2-LN	Epithelial
844	MC1_8	P2-orange	146	0	IL4	0	P2-LN	Epithelial
845	MC1_5.1	P2-orange	313	0	IL4	0	P2-LN	Epithelial
846	MC1_11	P2-orange	122	0	IL4	0	P2-LN	Epithelial
847	MC1_1.1	P2-orange	288	0	IL4	0	P2-LN	Epithelial
848	MC1_6	P2-orange	136	0	IL4	0	P2-LN	Epithelial
849	MC1_16	P2-orange	106	0	IL4	0	P2-LN	Epithelial
850	MC2_1	P2-blue	570	1	IL4	0	P2-LN	Epithelial
851	MC2_5	P2-blue	537	1	IL4	0	P2-LN	Epithelial
852	MC2_3.2	P2-blue	258	1	IL4	0	P2-LN	Epithelial
853	MC2_18	P2-blue	321	1	IL4	0	P2-LN	Epithelial
854	MC2_3.1	P2-blue	462	1	IL4	0	P2-LN	Epithelial
855	MC2_13	P2-blue	212	1	IL4	0	P2-LN	Epithelial
856	MC2_17	P2-blue	419	1	IL4	0	P2-LN	Epithelial
857	MC2_4	P2-blue	392	1	IL4	0	P2-LN	Epithelial
858	MC5_5	P2-orange	360	0	IL5	0	P2-LN	Epithelial
859	MC1_17	P2-orange	29	0	IL5	0	P2-LN	Epithelial
860	MC1_2	P2-orange	120	0	IL5	0	P2-LN	Epithelial
861	MC5_1	P2-orange	155	0	IL5	0	P2-LN	Epithelial
862	MC5_2	P2-orange	264	0	IL5	0	P2-LN	Epithelial
863	MC1_13	P2-orange	161	0	IL5	0	P2-LN	Epithelial
864	MC1_9	P2-orange	310	0	IL5	0	P2-LN	Epithelial
865	MC1_1.2	P2-orange	245	0	IL5	0	P2-LN	Epithelial
866	MC1_8	P2-orange	146	0	IL5	0	P2-LN	Epithelial
867	MC1_5.1	P2-orange	313	0	IL5	0	P2-LN	Epithelial
868	MC1_11	P2-orange	122	0	IL5	0	P2-LN	Epithelial
869	MC1_1.1	P2-orange	288	0	IL5	0	P2-LN	Epithelial
870	MC1_6	P2-orange	136	0	IL5	0	P2-LN	Epithelial
871	MC1_16	P2-orange	106	0	IL5	0	P2-LN	Epithelial
872	MC2_1	P2-blue	570	1	IL5	0	P2-LN	Epithelial
873	MC2_5	P2-blue	537	1	IL5	0	P2-LN	Epithelial
874	MC2_3.2	P2-blue	258	1	IL5	0	P2-LN	Epithelial
875	MC2_18	P2-blue	321	1	IL5	0	P2-LN	Epithelial
876	MC2_3.1	P2-blue	462	1	IL5	0	P2-LN	Epithelial
877	MC2_13	P2-blue	212	1	IL5	0	P2-LN	Epithelial
878	MC2_17	P2-blue	419	1	IL5	0	P2-LN	Epithelial
879	MC2_4	P2-blue	392	1	IL5	0	P2-LN	Epithelial
880	MC5_5	P2-orange	360	0	IL7R	35	P2-LN	Epithelial
881	MC1_17	P2-orange	29	0	IL7R	2	P2-LN	Epithelial
882	MC1_2	P2-orange	120	0	IL7R	15	P2-LN	Epithelial
883	MC5_1	P2-orange	155	0	IL7R	13	P2-LN	Epithelial
884	MC5_2	P2-orange	264	0	IL7R	10	P2-LN	Epithelial
885	MC1_13	P2-orange	161	0	IL7R	17	P2-LN	Epithelial
886	MC1_9	P2-orange	310	0	IL7R	15	P2-LN	Epithelial
887	MC1_1.2	P2-orange	245	0	IL7R	11	P2-LN	Epithelial
888	MC1_8	P2-orange	146	0	IL7R	7	P2-LN	Epithelial
889	MC1_5.1	P2-orange	313	0	IL7R	20	P2-LN	Epithelial
890	MC1_11	P2-orange	122	0	IL7R	6	P2-LN	Epithelial
891	MC1_1.1	P2-orange	288	0	IL7R	29	P2-LN	Epithelial
892	MC1_6	P2-orange	136	0	IL7R	12	P2-LN	Epithelial
893	MC1_16	P2-orange	106	0	IL7R	9	P2-LN	Epithelial
894	MC2_1	P2-blue	570	1	IL7R	67	P2-LN	Epithelial
895	MC2_5	P2-blue	537	1	IL7R	52	P2-LN	Epithelial
896	MC2_3.2	P2-blue	258	1	IL7R	39	P2-LN	Epithelial
897	MC2_18	P2-blue	321	1	IL7R	25	P2-LN	Epithelial
898	MC2_3.1	P2-blue	462	1	IL7R	48	P2-LN	Epithelial
899	MC2_13	P2-blue	212	1	IL7R	28	P2-LN	Epithelial
900	MC2_17	P2-blue	419	1	IL7R	58	P2-LN	Epithelial
901	MC2_4	P2-blue	392	1	IL7R	42	P2-LN	Epithelial
902	MC5_5	P2-orange	360	0	ITGAM	9	P2-LN	Epithelial
903	MC1_17	P2-orange	29	0	ITGAM	1	P2-LN	Epithelial
904	MC1_2	P2-orange	120	0	ITGAM	5	P2-LN	Epithelial
905	MC5_1	P2-orange	155	0	ITGAM	3	P2-LN	Epithelial
906	MC5_2	P2-orange	264	0	ITGAM	5	P2-LN	Epithelial
907	MC1_13	P2-orange	161	0	ITGAM	6	P2-LN	Epithelial
908	MC1_9	P2-orange	310	0	ITGAM	14	P2-LN	Epithelial
909	MC1_1.2	P2-orange	245	0	ITGAM	10	P2-LN	Epithelial
910	MC1_8	P2-orange	146	0	ITGAM	1	P2-LN	Epithelial
911	MC1_5.1	P2-orange	313	0	ITGAM	10	P2-LN	Epithelial
912	MC1_11	P2-orange	122	0	ITGAM	3	P2-LN	Epithelial
913	MC1_1.1	P2-orange	288	0	ITGAM	14	P2-LN	Epithelial
914	MC1_6	P2-orange	136	0	ITGAM	0	P2-LN	Epithelial
915	MC1_16	P2-orange	106	0	ITGAM	9	P2-LN	Epithelial
916	MC2_1	P2-blue	570	1	ITGAM	4	P2-LN	Epithelial
917	MC2_5	P2-blue	537	1	ITGAM	5	P2-LN	Epithelial
918	MC2_3.2	P2-blue	258	1	ITGAM	2	P2-LN	Epithelial
919	MC2_18	P2-blue	321	1	ITGAM	3	P2-LN	Epithelial
920	MC2_3.1	P2-blue	462	1	ITGAM	3	P2-LN	Epithelial
921	MC2_13	P2-blue	212	1	ITGAM	5	P2-LN	Epithelial
922	MC2_17	P2-blue	419	1	ITGAM	2	P2-LN	Epithelial
923	MC2_4	P2-blue	392	1	ITGAM	2	P2-LN	Epithelial
924	MC5_5	P2-orange	360	0	ITGAX	14	P2-LN	Epithelial
925	MC1_17	P2-orange	29	0	ITGAX	2	P2-LN	Epithelial
926	MC1_2	P2-orange	120	0	ITGAX	2	P2-LN	Epithelial
927	MC5_1	P2-orange	155	0	ITGAX	4	P2-LN	Epithelial
928	MC5_2	P2-orange	264	0	ITGAX	13	P2-LN	Epithelial
929	MC1_13	P2-orange	161	0	ITGAX	8	P2-LN	Epithelial
930	MC1_9	P2-orange	310	0	ITGAX	9	P2-LN	Epithelial
931	MC1_1.2	P2-orange	245	0	ITGAX	15	P2-LN	Epithelial
932	MC1_8	P2-orange	146	0	ITGAX	2	P2-LN	Epithelial
933	MC1_5.1	P2-orange	313	0	ITGAX	5	P2-LN	Epithelial
934	MC1_11	P2-orange	122	0	ITGAX	2	P2-LN	Epithelial
935	MC1_1.1	P2-orange	288	0	ITGAX	17	P2-LN	Epithelial
936	MC1_6	P2-orange	136	0	ITGAX	6	P2-LN	Epithelial
937	MC1_16	P2-orange	106	0	ITGAX	3	P2-LN	Epithelial
938	MC2_1	P2-blue	570	1	ITGAX	5	P2-LN	Epithelial
939	MC2_5	P2-blue	537	1	ITGAX	8	P2-LN	Epithelial
940	MC2_3.2	P2-blue	258	1	ITGAX	7	P2-LN	Epithelial
941	MC2_18	P2-blue	321	1	ITGAX	5	P2-LN	Epithelial
942	MC2_3.1	P2-blue	462	1	ITGAX	5	P2-LN	Epithelial
943	MC2_13	P2-blue	212	1	ITGAX	3	P2-LN	Epithelial
944	MC2_17	P2-blue	419	1	ITGAX	7	P2-LN	Epithelial
945	MC2_4	P2-blue	392	1	ITGAX	10	P2-LN	Epithelial
946	MC5_5	P2-orange	360	0	KLRG1	4	P2-LN	Epithelial
947	MC1_17	P2-orange	29	0	KLRG1	0	P2-LN	Epithelial
948	MC1_2	P2-orange	120	0	KLRG1	1	P2-LN	Epithelial
949	MC5_1	P2-orange	155	0	KLRG1	0	P2-LN	Epithelial
950	MC5_2	P2-orange	264	0	KLRG1	1	P2-LN	Epithelial
951	MC1_13	P2-orange	161	0	KLRG1	0	P2-LN	Epithelial
952	MC1_9	P2-orange	310	0	KLRG1	2	P2-LN	Epithelial
953	MC1_1.2	P2-orange	245	0	KLRG1	1	P2-LN	Epithelial
954	MC1_8	P2-orange	146	0	KLRG1	1	P2-LN	Epithelial
955	MC1_5.1	P2-orange	313	0	KLRG1	2	P2-LN	Epithelial
956	MC1_11	P2-orange	122	0	KLRG1	0	P2-LN	Epithelial
957	MC1_1.1	P2-orange	288	0	KLRG1	0	P2-LN	Epithelial
958	MC1_6	P2-orange	136	0	KLRG1	0	P2-LN	Epithelial
959	MC1_16	P2-orange	106	0	KLRG1	0	P2-LN	Epithelial
960	MC2_1	P2-blue	570	1	KLRG1	4	P2-LN	Epithelial
961	MC2_5	P2-blue	537	1	KLRG1	5	P2-LN	Epithelial
962	MC2_3.2	P2-blue	258	1	KLRG1	1	P2-LN	Epithelial
963	MC2_18	P2-blue	321	1	KLRG1	2	P2-LN	Epithelial
964	MC2_3.1	P2-blue	462	1	KLRG1	6	P2-LN	Epithelial
965	MC2_13	P2-blue	212	1	KLRG1	3	P2-LN	Epithelial
966	MC2_17	P2-blue	419	1	KLRG1	2	P2-LN	Epithelial
967	MC2_4	P2-blue	392	1	KLRG1	3	P2-LN	Epithelial
968	MC5_5	P2-orange	360	0	LAG3	3	P2-LN	Epithelial
969	MC1_17	P2-orange	29	0	LAG3	0	P2-LN	Epithelial
970	MC1_2	P2-orange	120	0	LAG3	3	P2-LN	Epithelial
971	MC5_1	P2-orange	155	0	LAG3	1	P2-LN	Epithelial
972	MC5_2	P2-orange	264	0	LAG3	6	P2-LN	Epithelial
973	MC1_13	P2-orange	161	0	LAG3	3	P2-LN	Epithelial
974	MC1_9	P2-orange	310	0	LAG3	8	P2-LN	Epithelial
975	MC1_1.2	P2-orange	245	0	LAG3	6	P2-LN	Epithelial
976	MC1_8	P2-orange	146	0	LAG3	4	P2-LN	Epithelial
977	MC1_5.1	P2-orange	313	0	LAG3	9	P2-LN	Epithelial
978	MC1_11	P2-orange	122	0	LAG3	1	P2-LN	Epithelial
979	MC1_1.1	P2-orange	288	0	LAG3	6	P2-LN	Epithelial
980	MC1_6	P2-orange	136	0	LAG3	1	P2-LN	Epithelial
981	MC1_16	P2-orange	106	0	LAG3	1	P2-LN	Epithelial
982	MC2_1	P2-blue	570	1	LAG3	2	P2-LN	Epithelial
983	MC2_5	P2-blue	537	1	LAG3	3	P2-LN	Epithelial
984	MC2_3.2	P2-blue	258	1	LAG3	1	P2-LN	Epithelial
985	MC2_18	P2-blue	321	1	LAG3	2	P2-LN	Epithelial
986	MC2_3.1	P2-blue	462	1	LAG3	0	P2-LN	Epithelial
987	MC2_13	P2-blue	212	1	LAG3	1	P2-LN	Epithelial
988	MC2_17	P2-blue	419	1	LAG3	2	P2-LN	Epithelial
989	MC2_4	P2-blue	392	1	LAG3	5	P2-LN	Epithelial
990	MC5_5	P2-orange	360	0	MICA	2	P2-LN	Epithelial
991	MC1_17	P2-orange	29	0	MICA	0	P2-LN	Epithelial
992	MC1_2	P2-orange	120	0	MICA	1	P2-LN	Epithelial
993	MC5_1	P2-orange	155	0	MICA	2	P2-LN	Epithelial
994	MC5_2	P2-orange	264	0	MICA	9	P2-LN	Epithelial
995	MC1_13	P2-orange	161	0	MICA	4	P2-LN	Epithelial
996	MC1_9	P2-orange	310	0	MICA	9	P2-LN	Epithelial
997	MC1_1.2	P2-orange	245	0	MICA	12	P2-LN	Epithelial
998	MC1_8	P2-orange	146	0	MICA	4	P2-LN	Epithelial
999	MC1_5.1	P2-orange	313	0	MICA	2	P2-LN	Epithelial
1000	MC1_11	P2-orange	122	0	MICA	4	P2-LN	Epithelial
1001	MC1_1.1	P2-orange	288	0	MICA	9	P2-LN	Epithelial
1002	MC1_6	P2-orange	136	0	MICA	2	P2-LN	Epithelial
1003	MC1_16	P2-orange	106	0	MICA	2	P2-LN	Epithelial
1004	MC2_1	P2-blue	570	1	MICA	7	P2-LN	Epithelial
1005	MC2_5	P2-blue	537	1	MICA	12	P2-LN	Epithelial
1006	MC2_3.2	P2-blue	258	1	MICA	7	P2-LN	Epithelial
1007	MC2_18	P2-blue	321	1	MICA	6	P2-LN	Epithelial
1008	MC2_3.1	P2-blue	462	1	MICA	12	P2-LN	Epithelial
1009	MC2_13	P2-blue	212	1	MICA	5	P2-LN	Epithelial
1010	MC2_17	P2-blue	419	1	MICA	12	P2-LN	Epithelial
1011	MC2_4	P2-blue	392	1	MICA	7	P2-LN	Epithelial
1012	MC5_5	P2-orange	360	0	MICB	6	P2-LN	Epithelial
1013	MC1_17	P2-orange	29	0	MICB	0	P2-LN	Epithelial
1014	MC1_2	P2-orange	120	0	MICB	3	P2-LN	Epithelial
1015	MC5_1	P2-orange	155	0	MICB	1	P2-LN	Epithelial
1016	MC5_2	P2-orange	264	0	MICB	2	P2-LN	Epithelial
1017	MC1_13	P2-orange	161	0	MICB	4	P2-LN	Epithelial
1018	MC1_9	P2-orange	310	0	MICB	5	P2-LN	Epithelial
1019	MC1_1.2	P2-orange	245	0	MICB	4	P2-LN	Epithelial
1020	MC1_8	P2-orange	146	0	MICB	0	P2-LN	Epithelial
1021	MC1_5.1	P2-orange	313	0	MICB	4	P2-LN	Epithelial
1022	MC1_11	P2-orange	122	0	MICB	0	P2-LN	Epithelial
1023	MC1_1.1	P2-orange	288	0	MICB	8	P2-LN	Epithelial
1024	MC1_6	P2-orange	136	0	MICB	2	P2-LN	Epithelial
1025	MC1_16	P2-orange	106	0	MICB	5	P2-LN	Epithelial
1026	MC2_1	P2-blue	570	1	MICB	4	P2-LN	Epithelial
1027	MC2_5	P2-blue	537	1	MICB	5	P2-LN	Epithelial
1028	MC2_3.2	P2-blue	258	1	MICB	2	P2-LN	Epithelial
1029	MC2_18	P2-blue	321	1	MICB	4	P2-LN	Epithelial
1030	MC2_3.1	P2-blue	462	1	MICB	4	P2-LN	Epithelial
1031	MC2_13	P2-blue	212	1	MICB	2	P2-LN	Epithelial
1032	MC2_17	P2-blue	419	1	MICB	2	P2-LN	Epithelial
1033	MC2_4	P2-blue	392	1	MICB	1	P2-LN	Epithelial
1034	MC5_5	P2-orange	360	0	MKI67	10	P2-LN	Epithelial
1035	MC1_17	P2-orange	29	0	MKI67	0	P2-LN	Epithelial
1036	MC1_2	P2-orange	120	0	MKI67	8	P2-LN	Epithelial
1037	MC5_1	P2-orange	155	0	MKI67	3	P2-LN	Epithelial
1038	MC5_2	P2-orange	264	0	MKI67	5	P2-LN	Epithelial
1039	MC1_13	P2-orange	161	0	MKI67	5	P2-LN	Epithelial
1040	MC1_9	P2-orange	310	0	MKI67	10	P2-LN	Epithelial
1041	MC1_1.2	P2-orange	245	0	MKI67	13	P2-LN	Epithelial
1042	MC1_8	P2-orange	146	0	MKI67	4	P2-LN	Epithelial
1043	MC1_5.1	P2-orange	313	0	MKI67	4	P2-LN	Epithelial
1044	MC1_11	P2-orange	122	0	MKI67	10	P2-LN	Epithelial
1045	MC1_1.1	P2-orange	288	0	MKI67	8	P2-LN	Epithelial
1046	MC1_6	P2-orange	136	0	MKI67	4	P2-LN	Epithelial
1047	MC1_16	P2-orange	106	0	MKI67	10	P2-LN	Epithelial
1048	MC2_1	P2-blue	570	1	MKI67	6	P2-LN	Epithelial
1049	MC2_5	P2-blue	537	1	MKI67	3	P2-LN	Epithelial
1050	MC2_3.2	P2-blue	258	1	MKI67	2	P2-LN	Epithelial
1051	MC2_18	P2-blue	321	1	MKI67	13	P2-LN	Epithelial
1052	MC2_3.1	P2-blue	462	1	MKI67	2	P2-LN	Epithelial
1053	MC2_13	P2-blue	212	1	MKI67	0	P2-LN	Epithelial
1054	MC2_17	P2-blue	419	1	MKI67	1	P2-LN	Epithelial
1055	MC2_4	P2-blue	392	1	MKI67	10	P2-LN	Epithelial
1056	MC5_5	P2-orange	360	0	MS4A1	26	P2-LN	Epithelial
1057	MC1_17	P2-orange	29	0	MS4A1	0	P2-LN	Epithelial
1058	MC1_2	P2-orange	120	0	MS4A1	1	P2-LN	Epithelial
1059	MC5_1	P2-orange	155	0	MS4A1	1	P2-LN	Epithelial
1060	MC5_2	P2-orange	264	0	MS4A1	10	P2-LN	Epithelial
1061	MC1_13	P2-orange	161	0	MS4A1	1	P2-LN	Epithelial
1062	MC1_9	P2-orange	310	0	MS4A1	3	P2-LN	Epithelial
1063	MC1_1.2	P2-orange	245	0	MS4A1	0	P2-LN	Epithelial
1064	MC1_8	P2-orange	146	0	MS4A1	2	P2-LN	Epithelial
1065	MC1_5.1	P2-orange	313	0	MS4A1	1	P2-LN	Epithelial
1066	MC1_11	P2-orange	122	0	MS4A1	0	P2-LN	Epithelial
1067	MC1_1.1	P2-orange	288	0	MS4A1	0	P2-LN	Epithelial
1068	MC1_6	P2-orange	136	0	MS4A1	1	P2-LN	Epithelial
1069	MC1_16	P2-orange	106	0	MS4A1	2	P2-LN	Epithelial
1070	MC2_1	P2-blue	570	1	MS4A1	68	P2-LN	Epithelial
1071	MC2_5	P2-blue	537	1	MS4A1	91	P2-LN	Epithelial
1072	MC2_3.2	P2-blue	258	1	MS4A1	31	P2-LN	Epithelial
1073	MC2_18	P2-blue	321	1	MS4A1	42	P2-LN	Epithelial
1074	MC2_3.1	P2-blue	462	1	MS4A1	61	P2-LN	Epithelial
1075	MC2_13	P2-blue	212	1	MS4A1	39	P2-LN	Epithelial
1076	MC2_17	P2-blue	419	1	MS4A1	30	P2-LN	Epithelial
1077	MC2_4	P2-blue	392	1	MS4A1	47	P2-LN	Epithelial
1078	MC5_5	P2-orange	360	0	NCAM1	0	P2-LN	Epithelial
1079	MC1_17	P2-orange	29	0	NCAM1	0	P2-LN	Epithelial
1080	MC1_2	P2-orange	120	0	NCAM1	0	P2-LN	Epithelial
1081	MC5_1	P2-orange	155	0	NCAM1	0	P2-LN	Epithelial
1082	MC5_2	P2-orange	264	0	NCAM1	0	P2-LN	Epithelial
1083	MC1_13	P2-orange	161	0	NCAM1	1	P2-LN	Epithelial
1084	MC1_9	P2-orange	310	0	NCAM1	0	P2-LN	Epithelial
1085	MC1_1.2	P2-orange	245	0	NCAM1	0	P2-LN	Epithelial
1086	MC1_8	P2-orange	146	0	NCAM1	0	P2-LN	Epithelial
1087	MC1_5.1	P2-orange	313	0	NCAM1	0	P2-LN	Epithelial
1088	MC1_11	P2-orange	122	0	NCAM1	0	P2-LN	Epithelial
1089	MC1_1.1	P2-orange	288	0	NCAM1	0	P2-LN	Epithelial
1090	MC1_6	P2-orange	136	0	NCAM1	0	P2-LN	Epithelial
1091	MC1_16	P2-orange	106	0	NCAM1	0	P2-LN	Epithelial
1092	MC2_1	P2-blue	570	1	NCAM1	0	P2-LN	Epithelial
1093	MC2_5	P2-blue	537	1	NCAM1	0	P2-LN	Epithelial
1094	MC2_3.2	P2-blue	258	1	NCAM1	0	P2-LN	Epithelial
1095	MC2_18	P2-blue	321	1	NCAM1	0	P2-LN	Epithelial
1096	MC2_3.1	P2-blue	462	1	NCAM1	0	P2-LN	Epithelial
1097	MC2_13	P2-blue	212	1	NCAM1	0	P2-LN	Epithelial
1098	MC2_17	P2-blue	419	1	NCAM1	0	P2-LN	Epithelial
1099	MC2_4	P2-blue	392	1	NCAM1	0	P2-LN	Epithelial
1100	MC5_5	P2-orange	360	0	NCR1	0	P2-LN	Epithelial
1101	MC1_17	P2-orange	29	0	NCR1	1	P2-LN	Epithelial
1102	MC1_2	P2-orange	120	0	NCR1	0	P2-LN	Epithelial
1103	MC5_1	P2-orange	155	0	NCR1	0	P2-LN	Epithelial
1104	MC5_2	P2-orange	264	0	NCR1	0	P2-LN	Epithelial
1105	MC1_13	P2-orange	161	0	NCR1	1	P2-LN	Epithelial
1106	MC1_9	P2-orange	310	0	NCR1	2	P2-LN	Epithelial
1107	MC1_1.2	P2-orange	245	0	NCR1	1	P2-LN	Epithelial
1108	MC1_8	P2-orange	146	0	NCR1	0	P2-LN	Epithelial
1109	MC1_5.1	P2-orange	313	0	NCR1	0	P2-LN	Epithelial
1110	MC1_11	P2-orange	122	0	NCR1	0	P2-LN	Epithelial
1111	MC1_1.1	P2-orange	288	0	NCR1	2	P2-LN	Epithelial
1112	MC1_6	P2-orange	136	0	NCR1	1	P2-LN	Epithelial
1113	MC1_16	P2-orange	106	0	NCR1	0	P2-LN	Epithelial
1114	MC2_1	P2-blue	570	1	NCR1	1	P2-LN	Epithelial
1115	MC2_5	P2-blue	537	1	NCR1	0	P2-LN	Epithelial
1116	MC2_3.2	P2-blue	258	1	NCR1	0	P2-LN	Epithelial
1117	MC2_18	P2-blue	321	1	NCR1	1	P2-LN	Epithelial
1118	MC2_3.1	P2-blue	462	1	NCR1	0	P2-LN	Epithelial
1119	MC2_13	P2-blue	212	1	NCR1	0	P2-LN	Epithelial
1120	MC2_17	P2-blue	419	1	NCR1	1	P2-LN	Epithelial
1121	MC2_4	P2-blue	392	1	NCR1	0	P2-LN	Epithelial
1122	MC5_5	P2-orange	360	0	NKG2D	1	P2-LN	Epithelial
1123	MC1_17	P2-orange	29	0	NKG2D	0	P2-LN	Epithelial
1124	MC1_2	P2-orange	120	0	NKG2D	2	P2-LN	Epithelial
1125	MC5_1	P2-orange	155	0	NKG2D	1	P2-LN	Epithelial
1126	MC5_2	P2-orange	264	0	NKG2D	3	P2-LN	Epithelial
1127	MC1_13	P2-orange	161	0	NKG2D	1	P2-LN	Epithelial
1128	MC1_9	P2-orange	310	0	NKG2D	3	P2-LN	Epithelial
1129	MC1_1.2	P2-orange	245	0	NKG2D	1	P2-LN	Epithelial
1130	MC1_8	P2-orange	146	0	NKG2D	0	P2-LN	Epithelial
1131	MC1_5.1	P2-orange	313	0	NKG2D	3	P2-LN	Epithelial
1132	MC1_11	P2-orange	122	0	NKG2D	2	P2-LN	Epithelial
1133	MC1_1.1	P2-orange	288	0	NKG2D	6	P2-LN	Epithelial
1134	MC1_6	P2-orange	136	0	NKG2D	0	P2-LN	Epithelial
1135	MC1_16	P2-orange	106	0	NKG2D	1	P2-LN	Epithelial
1136	MC2_1	P2-blue	570	1	NKG2D	4	P2-LN	Epithelial
1137	MC2_5	P2-blue	537	1	NKG2D	0	P2-LN	Epithelial
1138	MC2_3.2	P2-blue	258	1	NKG2D	2	P2-LN	Epithelial
1139	MC2_18	P2-blue	321	1	NKG2D	1	P2-LN	Epithelial
1140	MC2_3.1	P2-blue	462	1	NKG2D	6	P2-LN	Epithelial
1141	MC2_13	P2-blue	212	1	NKG2D	2	P2-LN	Epithelial
1142	MC2_17	P2-blue	419	1	NKG2D	4	P2-LN	Epithelial
1143	MC2_4	P2-blue	392	1	NKG2D	1	P2-LN	Epithelial
1144	MC5_5	P2-orange	360	0	NOS	0	P2-LN	Epithelial
1145	MC1_17	P2-orange	29	0	NOS	0	P2-LN	Epithelial
1146	MC1_2	P2-orange	120	0	NOS	0	P2-LN	Epithelial
1147	MC5_1	P2-orange	155	0	NOS	0	P2-LN	Epithelial
1148	MC5_2	P2-orange	264	0	NOS	0	P2-LN	Epithelial
1149	MC1_13	P2-orange	161	0	NOS	1	P2-LN	Epithelial
1150	MC1_9	P2-orange	310	0	NOS	0	P2-LN	Epithelial
1151	MC1_1.2	P2-orange	245	0	NOS	0	P2-LN	Epithelial
1152	MC1_8	P2-orange	146	0	NOS	0	P2-LN	Epithelial
1153	MC1_5.1	P2-orange	313	0	NOS	0	P2-LN	Epithelial
1154	MC1_11	P2-orange	122	0	NOS	1	P2-LN	Epithelial
1155	MC1_1.1	P2-orange	288	0	NOS	0	P2-LN	Epithelial
1156	MC1_6	P2-orange	136	0	NOS	1	P2-LN	Epithelial
1157	MC1_16	P2-orange	106	0	NOS	0	P2-LN	Epithelial
1158	MC2_1	P2-blue	570	1	NOS	0	P2-LN	Epithelial
1159	MC2_5	P2-blue	537	1	NOS	0	P2-LN	Epithelial
1160	MC2_3.2	P2-blue	258	1	NOS	0	P2-LN	Epithelial
1161	MC2_18	P2-blue	321	1	NOS	1	P2-LN	Epithelial
1162	MC2_3.1	P2-blue	462	1	NOS	0	P2-LN	Epithelial
1163	MC2_13	P2-blue	212	1	NOS	0	P2-LN	Epithelial
1164	MC2_17	P2-blue	419	1	NOS	1	P2-LN	Epithelial
1165	MC2_4	P2-blue	392	1	NOS	0	P2-LN	Epithelial
1166	MC5_5	P2-orange	360	0	PDCD1	4	P2-LN	Epithelial
1167	MC1_17	P2-orange	29	0	PDCD1	0	P2-LN	Epithelial
1168	MC1_2	P2-orange	120	0	PDCD1	2	P2-LN	Epithelial
1169	MC5_1	P2-orange	155	0	PDCD1	1	P2-LN	Epithelial
1170	MC5_2	P2-orange	264	0	PDCD1	2	P2-LN	Epithelial
1171	MC1_13	P2-orange	161	0	PDCD1	2	P2-LN	Epithelial
1172	MC1_9	P2-orange	310	0	PDCD1	3	P2-LN	Epithelial
1173	MC1_1.2	P2-orange	245	0	PDCD1	3	P2-LN	Epithelial
1174	MC1_8	P2-orange	146	0	PDCD1	1	P2-LN	Epithelial
1175	MC1_5.1	P2-orange	313	0	PDCD1	2	P2-LN	Epithelial
1176	MC1_11	P2-orange	122	0	PDCD1	1	P2-LN	Epithelial
1177	MC1_1.1	P2-orange	288	0	PDCD1	5	P2-LN	Epithelial
1178	MC1_6	P2-orange	136	0	PDCD1	1	P2-LN	Epithelial
1179	MC1_16	P2-orange	106	0	PDCD1	1	P2-LN	Epithelial
1180	MC2_1	P2-blue	570	1	PDCD1	5	P2-LN	Epithelial
1181	MC2_5	P2-blue	537	1	PDCD1	5	P2-LN	Epithelial
1182	MC2_3.2	P2-blue	258	1	PDCD1	1	P2-LN	Epithelial
1183	MC2_18	P2-blue	321	1	PDCD1	5	P2-LN	Epithelial
1184	MC2_3.1	P2-blue	462	1	PDCD1	4	P2-LN	Epithelial
1185	MC2_13	P2-blue	212	1	PDCD1	1	P2-LN	Epithelial
1186	MC2_17	P2-blue	419	1	PDCD1	1	P2-LN	Epithelial
1187	MC2_4	P2-blue	392	1	PDCD1	5	P2-LN	Epithelial
1188	MC5_5	P2-orange	360	0	PTPRC	122	P2-LN	Epithelial
1189	MC1_17	P2-orange	29	0	PTPRC	6	P2-LN	Epithelial
1190	MC1_2	P2-orange	120	0	PTPRC	38	P2-LN	Epithelial
1191	MC5_1	P2-orange	155	0	PTPRC	30	P2-LN	Epithelial
1192	MC5_2	P2-orange	264	0	PTPRC	77	P2-LN	Epithelial
1193	MC1_13	P2-orange	161	0	PTPRC	53	P2-LN	Epithelial
1194	MC1_9	P2-orange	310	0	PTPRC	84	P2-LN	Epithelial
1195	MC1_1.2	P2-orange	245	0	PTPRC	55	P2-LN	Epithelial
1196	MC1_8	P2-orange	146	0	PTPRC	38	P2-LN	Epithelial
1197	MC1_5.1	P2-orange	313	0	PTPRC	87	P2-LN	Epithelial
1198	MC1_11	P2-orange	122	0	PTPRC	29	P2-LN	Epithelial
1199	MC1_1.1	P2-orange	288	0	PTPRC	64	P2-LN	Epithelial
1200	MC1_6	P2-orange	136	0	PTPRC	26	P2-LN	Epithelial
1201	MC1_16	P2-orange	106	0	PTPRC	38	P2-LN	Epithelial
1202	MC2_1	P2-blue	570	1	PTPRC	196	P2-LN	Epithelial
1203	MC2_5	P2-blue	537	1	PTPRC	225	P2-LN	Epithelial
1204	MC2_3.2	P2-blue	258	1	PTPRC	92	P2-LN	Epithelial
1205	MC2_18	P2-blue	321	1	PTPRC	127	P2-LN	Epithelial
1206	MC2_3.1	P2-blue	462	1	PTPRC	185	P2-LN	Epithelial
1207	MC2_13	P2-blue	212	1	PTPRC	91	P2-LN	Epithelial
1208	MC2_17	P2-blue	419	1	PTPRC	126	P2-LN	Epithelial
1209	MC2_4	P2-blue	392	1	PTPRC	174	P2-LN	Epithelial
1232	MC5_5	P2-orange	360	0	TBX21	0	P2-LN	Epithelial
1233	MC1_17	P2-orange	29	0	TBX21	0	P2-LN	Epithelial
1234	MC1_2	P2-orange	120	0	TBX21	0	P2-LN	Epithelial
1235	MC5_1	P2-orange	155	0	TBX21	0	P2-LN	Epithelial
1236	MC5_2	P2-orange	264	0	TBX21	0	P2-LN	Epithelial
1237	MC1_13	P2-orange	161	0	TBX21	1	P2-LN	Epithelial
1238	MC1_9	P2-orange	310	0	TBX21	3	P2-LN	Epithelial
1239	MC1_1.2	P2-orange	245	0	TBX21	0	P2-LN	Epithelial
1240	MC1_8	P2-orange	146	0	TBX21	0	P2-LN	Epithelial
1241	MC1_5.1	P2-orange	313	0	TBX21	2	P2-LN	Epithelial
1242	MC1_11	P2-orange	122	0	TBX21	0	P2-LN	Epithelial
1243	MC1_1.1	P2-orange	288	0	TBX21	2	P2-LN	Epithelial
1244	MC1_6	P2-orange	136	0	TBX21	0	P2-LN	Epithelial
1245	MC1_16	P2-orange	106	0	TBX21	1	P2-LN	Epithelial
1246	MC2_1	P2-blue	570	1	TBX21	1	P2-LN	Epithelial
1247	MC2_5	P2-blue	537	1	TBX21	0	P2-LN	Epithelial
1248	MC2_3.2	P2-blue	258	1	TBX21	0	P2-LN	Epithelial
1249	MC2_18	P2-blue	321	1	TBX21	1	P2-LN	Epithelial
1250	MC2_3.1	P2-blue	462	1	TBX21	3	P2-LN	Epithelial
1251	MC2_13	P2-blue	212	1	TBX21	1	P2-LN	Epithelial
1252	MC2_17	P2-blue	419	1	TBX21	0	P2-LN	Epithelial
1253	MC2_4	P2-blue	392	1	TBX21	1	P2-LN	Epithelial
1254	MC5_5	P2-orange	360	0	TDO2	0	P2-LN	Epithelial
1255	MC1_17	P2-orange	29	0	TDO2	0	P2-LN	Epithelial
1256	MC1_2	P2-orange	120	0	TDO2	1	P2-LN	Epithelial
1257	MC5_1	P2-orange	155	0	TDO2	0	P2-LN	Epithelial
1258	MC5_2	P2-orange	264	0	TDO2	0	P2-LN	Epithelial
1259	MC1_13	P2-orange	161	0	TDO2	0	P2-LN	Epithelial
1260	MC1_9	P2-orange	310	0	TDO2	0	P2-LN	Epithelial
1261	MC1_1.2	P2-orange	245	0	TDO2	3	P2-LN	Epithelial
1262	MC1_8	P2-orange	146	0	TDO2	0	P2-LN	Epithelial
1263	MC1_5.1	P2-orange	313	0	TDO2	0	P2-LN	Epithelial
1264	MC1_11	P2-orange	122	0	TDO2	1	P2-LN	Epithelial
1265	MC1_1.1	P2-orange	288	0	TDO2	1	P2-LN	Epithelial
1266	MC1_6	P2-orange	136	0	TDO2	1	P2-LN	Epithelial
1267	MC1_16	P2-orange	106	0	TDO2	2	P2-LN	Epithelial
1268	MC2_1	P2-blue	570	1	TDO2	1	P2-LN	Epithelial
1269	MC2_5	P2-blue	537	1	TDO2	4	P2-LN	Epithelial
1270	MC2_3.2	P2-blue	258	1	TDO2	0	P2-LN	Epithelial
1271	MC2_18	P2-blue	321	1	TDO2	0	P2-LN	Epithelial
1272	MC2_3.1	P2-blue	462	1	TDO2	2	P2-LN	Epithelial
1273	MC2_13	P2-blue	212	1	TDO2	2	P2-LN	Epithelial
1274	MC2_17	P2-blue	419	1	TDO2	0	P2-LN	Epithelial
1275	MC2_4	P2-blue	392	1	TDO2	1	P2-LN	Epithelial
1276	MC5_5	P2-orange	360	0	TGFB1	14	P2-LN	Epithelial
1277	MC1_17	P2-orange	29	0	TGFB1	1	P2-LN	Epithelial
1278	MC1_2	P2-orange	120	0	TGFB1	3	P2-LN	Epithelial
1279	MC5_1	P2-orange	155	0	TGFB1	6	P2-LN	Epithelial
1280	MC5_2	P2-orange	264	0	TGFB1	10	P2-LN	Epithelial
1281	MC1_13	P2-orange	161	0	TGFB1	9	P2-LN	Epithelial
1282	MC1_9	P2-orange	310	0	TGFB1	10	P2-LN	Epithelial
1283	MC1_1.2	P2-orange	245	0	TGFB1	11	P2-LN	Epithelial
1284	MC1_8	P2-orange	146	0	TGFB1	7	P2-LN	Epithelial
1285	MC1_5.1	P2-orange	313	0	TGFB1	19	P2-LN	Epithelial
1286	MC1_11	P2-orange	122	0	TGFB1	3	P2-LN	Epithelial
1287	MC1_1.1	P2-orange	288	0	TGFB1	14	P2-LN	Epithelial
1288	MC1_6	P2-orange	136	0	TGFB1	4	P2-LN	Epithelial
1289	MC1_16	P2-orange	106	0	TGFB1	4	P2-LN	Epithelial
1290	MC2_1	P2-blue	570	1	TGFB1	24	P2-LN	Epithelial
1291	MC2_5	P2-blue	537	1	TGFB1	17	P2-LN	Epithelial
1292	MC2_3.2	P2-blue	258	1	TGFB1	8	P2-LN	Epithelial
1293	MC2_18	P2-blue	321	1	TGFB1	7	P2-LN	Epithelial
1294	MC2_3.1	P2-blue	462	1	TGFB1	12	P2-LN	Epithelial
1295	MC2_13	P2-blue	212	1	TGFB1	1	P2-LN	Epithelial
1296	MC2_17	P2-blue	419	1	TGFB1	12	P2-LN	Epithelial
1297	MC2_4	P2-blue	392	1	TGFB1	21	P2-LN	Epithelial
1298	MC5_5	P2-orange	360	0	TNFRSF18	0	P2-LN	Epithelial
1299	MC1_17	P2-orange	29	0	TNFRSF18	0	P2-LN	Epithelial
1300	MC1_2	P2-orange	120	0	TNFRSF18	1	P2-LN	Epithelial
1301	MC5_1	P2-orange	155	0	TNFRSF18	2	P2-LN	Epithelial
1302	MC5_2	P2-orange	264	0	TNFRSF18	2	P2-LN	Epithelial
1303	MC1_13	P2-orange	161	0	TNFRSF18	0	P2-LN	Epithelial
1304	MC1_9	P2-orange	310	0	TNFRSF18	1	P2-LN	Epithelial
1305	MC1_1.2	P2-orange	245	0	TNFRSF18	2	P2-LN	Epithelial
1306	MC1_8	P2-orange	146	0	TNFRSF18	0	P2-LN	Epithelial
1307	MC1_5.1	P2-orange	313	0	TNFRSF18	0	P2-LN	Epithelial
1308	MC1_11	P2-orange	122	0	TNFRSF18	0	P2-LN	Epithelial
1309	MC1_1.1	P2-orange	288	0	TNFRSF18	3	P2-LN	Epithelial
1310	MC1_6	P2-orange	136	0	TNFRSF18	4	P2-LN	Epithelial
1311	MC1_16	P2-orange	106	0	TNFRSF18	1	P2-LN	Epithelial
1312	MC2_1	P2-blue	570	1	TNFRSF18	0	P2-LN	Epithelial
1313	MC2_5	P2-blue	537	1	TNFRSF18	2	P2-LN	Epithelial
1314	MC2_3.2	P2-blue	258	1	TNFRSF18	0	P2-LN	Epithelial
1315	MC2_18	P2-blue	321	1	TNFRSF18	0	P2-LN	Epithelial
1316	MC2_3.1	P2-blue	462	1	TNFRSF18	0	P2-LN	Epithelial
1317	MC2_13	P2-blue	212	1	TNFRSF18	0	P2-LN	Epithelial
1318	MC2_17	P2-blue	419	1	TNFRSF18	0	P2-LN	Epithelial
1319	MC2_4	P2-blue	392	1	TNFRSF18	1	P2-LN	Epithelial
1320	MC5_5	P2-orange	360	0	TNFRSF4	2	P2-LN	Epithelial
1321	MC1_17	P2-orange	29	0	TNFRSF4	0	P2-LN	Epithelial
1322	MC1_2	P2-orange	120	0	TNFRSF4	1	P2-LN	Epithelial
1323	MC5_1	P2-orange	155	0	TNFRSF4	1	P2-LN	Epithelial
1324	MC5_2	P2-orange	264	0	TNFRSF4	3	P2-LN	Epithelial
1325	MC1_13	P2-orange	161	0	TNFRSF4	1	P2-LN	Epithelial
1326	MC1_9	P2-orange	310	0	TNFRSF4	3	P2-LN	Epithelial
1327	MC1_1.2	P2-orange	245	0	TNFRSF4	0	P2-LN	Epithelial
1328	MC1_8	P2-orange	146	0	TNFRSF4	3	P2-LN	Epithelial
1329	MC1_5.1	P2-orange	313	0	TNFRSF4	0	P2-LN	Epithelial
1330	MC1_11	P2-orange	122	0	TNFRSF4	1	P2-LN	Epithelial
1331	MC1_1.1	P2-orange	288	0	TNFRSF4	1	P2-LN	Epithelial
1332	MC1_6	P2-orange	136	0	TNFRSF4	0	P2-LN	Epithelial
1333	MC1_16	P2-orange	106	0	TNFRSF4	1	P2-LN	Epithelial
1334	MC2_1	P2-blue	570	1	TNFRSF4	0	P2-LN	Epithelial
1335	MC2_5	P2-blue	537	1	TNFRSF4	1	P2-LN	Epithelial
1336	MC2_3.2	P2-blue	258	1	TNFRSF4	2	P2-LN	Epithelial
1337	MC2_18	P2-blue	321	1	TNFRSF4	1	P2-LN	Epithelial
1338	MC2_3.1	P2-blue	462	1	TNFRSF4	1	P2-LN	Epithelial
1339	MC2_13	P2-blue	212	1	TNFRSF4	0	P2-LN	Epithelial
1340	MC2_17	P2-blue	419	1	TNFRSF4	1	P2-LN	Epithelial
1341	MC2_4	P2-blue	392	1	TNFRSF4	0	P2-LN	Epithelial
1342	MC5_5	P2-orange	360	0	TNFRSF9	3	P2-LN	Epithelial
1343	MC1_17	P2-orange	29	0	TNFRSF9	0	P2-LN	Epithelial
1344	MC1_2	P2-orange	120	0	TNFRSF9	0	P2-LN	Epithelial
1345	MC5_1	P2-orange	155	0	TNFRSF9	1	P2-LN	Epithelial
1346	MC5_2	P2-orange	264	0	TNFRSF9	4	P2-LN	Epithelial
1347	MC1_13	P2-orange	161	0	TNFRSF9	1	P2-LN	Epithelial
1348	MC1_9	P2-orange	310	0	TNFRSF9	4	P2-LN	Epithelial
1349	MC1_1.2	P2-orange	245	0	TNFRSF9	3	P2-LN	Epithelial
1350	MC1_8	P2-orange	146	0	TNFRSF9	0	P2-LN	Epithelial
1351	MC1_5.1	P2-orange	313	0	TNFRSF9	0	P2-LN	Epithelial
1352	MC1_11	P2-orange	122	0	TNFRSF9	0	P2-LN	Epithelial
1353	MC1_1.1	P2-orange	288	0	TNFRSF9	3	P2-LN	Epithelial
1354	MC1_6	P2-orange	136	0	TNFRSF9	1	P2-LN	Epithelial
1355	MC1_16	P2-orange	106	0	TNFRSF9	1	P2-LN	Epithelial
1356	MC2_1	P2-blue	570	1	TNFRSF9	3	P2-LN	Epithelial
1357	MC2_5	P2-blue	537	1	TNFRSF9	2	P2-LN	Epithelial
1358	MC2_3.2	P2-blue	258	1	TNFRSF9	2	P2-LN	Epithelial
1359	MC2_18	P2-blue	321	1	TNFRSF9	0	P2-LN	Epithelial
1360	MC2_3.1	P2-blue	462	1	TNFRSF9	1	P2-LN	Epithelial
1361	MC2_13	P2-blue	212	1	TNFRSF9	1	P2-LN	Epithelial
1362	MC2_17	P2-blue	419	1	TNFRSF9	1	P2-LN	Epithelial
1363	MC2_4	P2-blue	392	1	TNFRSF9	1	P2-LN	Epithelial
1386	MC5_5	P2-orange	360	0	perforin	2	P2-LN	Epithelial
1387	MC1_17	P2-orange	29	0	perforin	0	P2-LN	Epithelial
1388	MC1_2	P2-orange	120	0	perforin	4	P2-LN	Epithelial
1389	MC5_1	P2-orange	155	0	perforin	0	P2-LN	Epithelial
1390	MC5_2	P2-orange	264	0	perforin	1	P2-LN	Epithelial
1391	MC1_13	P2-orange	161	0	perforin	2	P2-LN	Epithelial
1392	MC1_9	P2-orange	310	0	perforin	0	P2-LN	Epithelial
1393	MC1_1.2	P2-orange	245	0	perforin	2	P2-LN	Epithelial
1394	MC1_8	P2-orange	146	0	perforin	2	P2-LN	Epithelial
1395	MC1_5.1	P2-orange	313	0	perforin	0	P2-LN	Epithelial
1396	MC1_11	P2-orange	122	0	perforin	0	P2-LN	Epithelial
1397	MC1_1.1	P2-orange	288	0	perforin	1	P2-LN	Epithelial
1398	MC1_6	P2-orange	136	0	perforin	0	P2-LN	Epithelial
1399	MC1_16	P2-orange	106	0	perforin	0	P2-LN	Epithelial
1400	MC2_1	P2-blue	570	1	perforin	2	P2-LN	Epithelial
1401	MC2_5	P2-blue	537	1	perforin	2	P2-LN	Epithelial
1402	MC2_3.2	P2-blue	258	1	perforin	0	P2-LN	Epithelial
1403	MC2_18	P2-blue	321	1	perforin	0	P2-LN	Epithelial
1404	MC2_3.1	P2-blue	462	1	perforin	3	P2-LN	Epithelial
1405	MC2_13	P2-blue	212	1	perforin	1	P2-LN	Epithelial
1406	MC2_17	P2-blue	419	1	perforin	1	P2-LN	Epithelial
1407	MC2_4	P2-blue	392	1	perforin	1	P2-LN	Epithelial

## Sheet: fig 5g
Column1	region	clone	clone_id	cell	value	panel	Sample
0	MC5_5	P2-orange	0	Immune broad	229	inner_immune	P2-LN
1	MC1_17	P2-orange	0	Immune broad	16	inner_immune	P2-LN
2	MC1_2	P2-orange	0	Immune broad	82	inner_immune	P2-LN
3	MC5_1	P2-orange	0	Immune broad	96	inner_immune	P2-LN
4	MC5_2	P2-orange	0	Immune broad	169	inner_immune	P2-LN
5	MC1_13	P2-orange	0	Immune broad	93	inner_immune	P2-LN
6	MC1_9	P2-orange	0	Immune broad	195	inner_immune	P2-LN
7	MC1_1.2	P2-orange	0	Immune broad	137	inner_immune	P2-LN
8	MC1_8	P2-orange	0	Immune broad	79	inner_immune	P2-LN
9	MC1_5.1	P2-orange	0	Immune broad	174	inner_immune	P2-LN
10	MC1_11	P2-orange	0	Immune broad	81	inner_immune	P2-LN
11	MC1_1.1	P2-orange	0	Immune broad	157	inner_immune	P2-LN
12	MC1_6	P2-orange	0	Immune broad	80	inner_immune	P2-LN
13	MC1_16	P2-orange	0	Immune broad	67	inner_immune	P2-LN
14	MC2_1	P2-blue	1	Immune broad	336	inner_immune	P2-LN
15	MC2_5	P2-blue	1	Immune broad	327	inner_immune	P2-LN
16	MC2_3.2	P2-blue	1	Immune broad	159	inner_immune	P2-LN
17	MC2_18	P2-blue	1	Immune broad	174	inner_immune	P2-LN
18	MC2_3.1	P2-blue	1	Immune broad	288	inner_immune	P2-LN
19	MC2_13	P2-blue	1	Immune broad	121	inner_immune	P2-LN
20	MC2_17	P2-blue	1	Immune broad	224	inner_immune	P2-LN
21	MC2_4	P2-blue	1	Immune broad	252	inner_immune	P2-LN
22	MC5_5	P2-orange	0	B-cells	22	inner_immune	P2-LN
23	MC1_17	P2-orange	0	B-cells	0	inner_immune	P2-LN
24	MC1_2	P2-orange	0	B-cells	1	inner_immune	P2-LN
25	MC5_1	P2-orange	0	B-cells	1	inner_immune	P2-LN
26	MC5_2	P2-orange	0	B-cells	10	inner_immune	P2-LN
27	MC1_13	P2-orange	0	B-cells	1	inner_immune	P2-LN
28	MC1_9	P2-orange	0	B-cells	2	inner_immune	P2-LN
29	MC1_1.2	P2-orange	0	B-cells	0	inner_immune	P2-LN
30	MC1_8	P2-orange	0	B-cells	2	inner_immune	P2-LN
31	MC1_5.1	P2-orange	0	B-cells	1	inner_immune	P2-LN
32	MC1_11	P2-orange	0	B-cells	0	inner_immune	P2-LN
33	MC1_1.1	P2-orange	0	B-cells	0	inner_immune	P2-LN
34	MC1_6	P2-orange	0	B-cells	1	inner_immune	P2-LN
35	MC1_16	P2-orange	0	B-cells	2	inner_immune	P2-LN
36	MC2_1	P2-blue	1	B-cells	53	inner_immune	P2-LN
37	MC2_5	P2-blue	1	B-cells	72	inner_immune	P2-LN
38	MC2_3.2	P2-blue	1	B-cells	26	inner_immune	P2-LN
39	MC2_18	P2-blue	1	B-cells	35	inner_immune	P2-LN
40	MC2_3.1	P2-blue	1	B-cells	52	inner_immune	P2-LN
41	MC2_13	P2-blue	1	B-cells	29	inner_immune	P2-LN
42	MC2_17	P2-blue	1	B-cells	26	inner_immune	P2-LN
43	MC2_4	P2-blue	1	B-cells	37	inner_immune	P2-LN
44	MC5_5	P2-orange	0	Myeloid	61	inner_immune	P2-LN
45	MC1_17	P2-orange	0	Myeloid	10	inner_immune	P2-LN
46	MC1_2	P2-orange	0	Myeloid	17	inner_immune	P2-LN
47	MC5_1	P2-orange	0	Myeloid	45	inner_immune	P2-LN
48	MC5_2	P2-orange	0	Myeloid	67	inner_immune	P2-LN
49	MC1_13	P2-orange	0	Myeloid	50	inner_immune	P2-LN
50	MC1_9	P2-orange	0	Myeloid	89	inner_immune	P2-LN
51	MC1_1.2	P2-orange	0	Myeloid	97	inner_immune	P2-LN
52	MC1_8	P2-orange	0	Myeloid	51	inner_immune	P2-LN
53	MC1_5.1	P2-orange	0	Myeloid	114	inner_immune	P2-LN
54	MC1_11	P2-orange	0	Myeloid	31	inner_immune	P2-LN
55	MC1_1.1	P2-orange	0	Myeloid	100	inner_immune	P2-LN
56	MC1_6	P2-orange	0	Myeloid	42	inner_immune	P2-LN
57	MC1_16	P2-orange	0	Myeloid	26	inner_immune	P2-LN
58	MC2_1	P2-blue	1	Myeloid	94	inner_immune	P2-LN
59	MC2_5	P2-blue	1	Myeloid	63	inner_immune	P2-LN
60	MC2_3.2	P2-blue	1	Myeloid	32	inner_immune	P2-LN
61	MC2_18	P2-blue	1	Myeloid	74	inner_immune	P2-LN
62	MC2_3.1	P2-blue	1	Myeloid	50	inner_immune	P2-LN
63	MC2_13	P2-blue	1	Myeloid	27	inner_immune	P2-LN
64	MC2_17	P2-blue	1	Myeloid	98	inner_immune	P2-LN
65	MC2_4	P2-blue	1	Myeloid	43	inner_immune	P2-LN
66	MC5_5	P2-orange	0	T-cells	48	inner_immune	P2-LN
67	MC1_17	P2-orange	0	T-cells	3	inner_immune	P2-LN
68	MC1_2	P2-orange	0	T-cells	20	inner_immune	P2-LN
69	MC5_1	P2-orange	0	T-cells	13	inner_immune	P2-LN
70	MC5_2	P2-orange	0	T-cells	18	inner_immune	P2-LN
71	MC1_13	P2-orange	0	T-cells	17	inner_immune	P2-LN
72	MC1_9	P2-orange	0	T-cells	24	inner_immune	P2-LN
73	MC1_1.2	P2-orange	0	T-cells	11	inner_immune	P2-LN
74	MC1_8	P2-orange	0	T-cells	14	inner_immune	P2-LN
75	MC1_5.1	P2-orange	0	T-cells	24	inner_immune	P2-LN
76	MC1_11	P2-orange	0	T-cells	10	inner_immune	P2-LN
77	MC1_1.1	P2-orange	0	T-cells	31	inner_immune	P2-LN
78	MC1_6	P2-orange	0	T-cells	13	inner_immune	P2-LN
79	MC1_16	P2-orange	0	T-cells	11	inner_immune	P2-LN
80	MC2_1	P2-blue	1	T-cells	87	inner_immune	P2-LN
81	MC2_5	P2-blue	1	T-cells	75	inner_immune	P2-LN
82	MC2_3.2	P2-blue	1	T-cells	41	inner_immune	P2-LN
83	MC2_18	P2-blue	1	T-cells	38	inner_immune	P2-LN
84	MC2_3.1	P2-blue	1	T-cells	72	inner_immune	P2-LN
85	MC2_13	P2-blue	1	T-cells	35	inner_immune	P2-LN
86	MC2_17	P2-blue	1	T-cells	71	inner_immune	P2-LN
87	MC2_4	P2-blue	1	T-cells	60	inner_immune	P2-LN
88	MC5_5	P2-orange	0	None	1807	inner_immune	P2-LN
89	MC1_17	P2-orange	0	None	367	inner_immune	P2-LN
90	MC1_2	P2-orange	0	None	1181	inner_immune	P2-LN
91	MC5_1	P2-orange	0	None	1023	inner_immune	P2-LN
92	MC5_2	P2-orange	0	None	1686	inner_immune	P2-LN
93	MC1_13	P2-orange	0	None	1914	inner_immune	P2-LN
94	MC1_9	P2-orange	0	None	3445	inner_immune	P2-LN
95	MC1_1.2	P2-orange	0	None	3157	inner_immune	P2-LN
96	MC1_8	P2-orange	0	None	1187	inner_immune	P2-LN
97	MC1_5.1	P2-orange	0	None	2993	inner_immune	P2-LN
98	MC1_11	P2-orange	0	None	1955	inner_immune	P2-LN
99	MC1_1.1	P2-orange	0	None	3120	inner_immune	P2-LN
100	MC1_6	P2-orange	0	None	1581	inner_immune	P2-LN
101	MC1_16	P2-orange	0	None	796	inner_immune	P2-LN
102	MC2_1	P2-blue	1	None	2784	inner_immune	P2-LN
103	MC2_5	P2-blue	1	None	2908	inner_immune	P2-LN
104	MC2_3.2	P2-blue	1	None	1491	inner_immune	P2-LN
105	MC2_18	P2-blue	1	None	1754	inner_immune	P2-LN
106	MC2_3.1	P2-blue	1	None	2906	inner_immune	P2-LN
107	MC2_13	P2-blue	1	None	1094	inner_immune	P2-LN
108	MC2_17	P2-blue	1	None	2139	inner_immune	P2-LN
109	MC2_4	P2-blue	1	None	1788	inner_immune	P2-LN
0	MC5_5	P2-orange	0	Epithelial broad	63	inner_onco	P2-LN
1	MC1_17	P2-orange	0	Epithelial broad	26	inner_onco	P2-LN
2	MC1_2	P2-orange	0	Epithelial broad	78	inner_onco	P2-LN
3	MC5_1	P2-orange	0	Epithelial broad	87	inner_onco	P2-LN
4	MC5_2	P2-orange	0	Epithelial broad	139	inner_onco	P2-LN
5	MC1_13	P2-orange	0	Epithelial broad	362	inner_onco	P2-LN
6	MC1_9	P2-orange	0	Epithelial broad	491	inner_onco	P2-LN
7	MC1_1.2	P2-orange	0	Epithelial broad	246	inner_onco	P2-LN
8	MC1_8	P2-orange	0	Epithelial broad	127	inner_onco	P2-LN
9	MC1_5.1	P2-orange	0	Epithelial broad	162	inner_onco	P2-LN
10	MC1_11	P2-orange	0	Epithelial broad	326	inner_onco	P2-LN
11	MC1_1.1	P2-orange	0	Epithelial broad	338	inner_onco	P2-LN
12	MC1_6	P2-orange	0	Epithelial broad	218	inner_onco	P2-LN
13	MC1_16	P2-orange	0	Epithelial broad	79	inner_onco	P2-LN
14	MC2_1	P2-blue	1	Epithelial broad	229	inner_onco	P2-LN
15	MC2_5	P2-blue	1	Epithelial broad	229	inner_onco	P2-LN
16	MC2_3.2	P2-blue	1	Epithelial broad	169	inner_onco	P2-LN
17	MC2_18	P2-blue	1	Epithelial broad	196	inner_onco	P2-LN
18	MC2_3.1	P2-blue	1	Epithelial broad	228	inner_onco	P2-LN
19	MC2_13	P2-blue	1	Epithelial broad	90	inner_onco	P2-LN
20	MC2_17	P2-blue	1	Epithelial broad	162	inner_onco	P2-LN
21	MC2_4	P2-blue	1	Epithelial broad	143	inner_onco	P2-LN
22	MC5_5	P2-orange	0	Fibroblasts + PVL	242	inner_onco	P2-LN
23	MC1_17	P2-orange	0	Fibroblasts + PVL	124	inner_onco	P2-LN
24	MC1_2	P2-orange	0	Fibroblasts + PVL	198	inner_onco	P2-LN
25	MC5_1	P2-orange	0	Fibroblasts + PVL	201	inner_onco	P2-LN
26	MC5_2	P2-orange	0	Fibroblasts + PVL	483	inner_onco	P2-LN
27	MC1_13	P2-orange	0	Fibroblasts + PVL	277	inner_onco	P2-LN
28	MC1_9	P2-orange	0	Fibroblasts + PVL	633	inner_onco	P2-LN
29	MC1_1.2	P2-orange	0	Fibroblasts + PVL	106	inner_onco	P2-LN
30	MC1_8	P2-orange	0	Fibroblasts + PVL	285	inner_onco	P2-LN
31	MC1_5.1	P2-orange	0	Fibroblasts + PVL	774	inner_onco	P2-LN
32	MC1_11	P2-orange	0	Fibroblasts + PVL	193	inner_onco	P2-LN
33	MC1_1.1	P2-orange	0	Fibroblasts + PVL	163	inner_onco	P2-LN
34	MC1_6	P2-orange	0	Fibroblasts + PVL	494	inner_onco	P2-LN
35	MC1_16	P2-orange	0	Fibroblasts + PVL	125	inner_onco	P2-LN
36	MC2_1	P2-blue	1	Fibroblasts + PVL	543	inner_onco	P2-LN
37	MC2_5	P2-blue	1	Fibroblasts + PVL	889	inner_onco	P2-LN
38	MC2_3.2	P2-blue	1	Fibroblasts + PVL	312	inner_onco	P2-LN
39	MC2_18	P2-blue	1	Fibroblasts + PVL	565	inner_onco	P2-LN
40	MC2_3.1	P2-blue	1	Fibroblasts + PVL	435	inner_onco	P2-LN
41	MC2_13	P2-blue	1	Fibroblasts + PVL	257	inner_onco	P2-LN
42	MC2_17	P2-blue	1	Fibroblasts + PVL	622	inner_onco	P2-LN
43	MC2_4	P2-blue	1	Fibroblasts + PVL	422	inner_onco	P2-LN
44	MC5_5	P2-orange	0	None	1884	inner_onco	P2-LN
45	MC1_17	P2-orange	0	None	284	inner_onco	P2-LN
46	MC1_2	P2-orange	0	None	746	inner_onco	P2-LN
47	MC5_1	P2-orange	0	None	459	inner_onco	P2-LN
48	MC5_2	P2-orange	0	None	1303	inner_onco	P2-LN
49	MC1_13	P2-orange	0	None	2224	inner_onco	P2-LN
50	MC1_9	P2-orange	0	None	2987	inner_onco	P2-LN
51	MC1_1.2	P2-orange	0	None	1627	inner_onco	P2-LN
52	MC1_8	P2-orange	0	None	1017	inner_onco	P2-LN
53	MC1_5.1	P2-orange	0	None	2275	inner_onco	P2-LN
54	MC1_11	P2-orange	0	None	1628	inner_onco	P2-LN
55	MC1_1.1	P2-orange	0	None	2577	inner_onco	P2-LN
56	MC1_6	P2-orange	0	None	1517	inner_onco	P2-LN
57	MC1_16	P2-orange	0	None	445	inner_onco	P2-LN
58	MC2_1	P2-blue	1	None	2429	inner_onco	P2-LN
59	MC2_5	P2-blue	1	None	2501	inner_onco	P2-LN
60	MC2_3.2	P2-blue	1	None	1656	inner_onco	P2-LN
61	MC2_18	P2-blue	1	None	1155	inner_onco	P2-LN
62	MC2_3.1	P2-blue	1	None	1644	inner_onco	P2-LN
63	MC2_13	P2-blue	1	None	781	inner_onco	P2-LN
64	MC2_17	P2-blue	1	None	1417	inner_onco	P2-LN
65	MC2_4	P2-blue	1	None	1544	inner_onco	P2-LN
