# Supplementary material for: Spatial genomics maps the structure, nature and evolution of cancer clones
Source: Nature. 2022 Nov 9;611(7936):594–602. doi: 10.1038/s41586-022-05425-2 (PMC9668746; doi:10.1038/s41586-022-05425-2)
Supplement: Supplementary file 13 — Source Data Extended Data Fig. 2 [file 41586_2022_5425_MOESM13_ESM.xlsx]

## Sheet: extended data fig 2a
ensid	gene	biotype	chr	longest_isoform	P2-TN1-RNA_tpm	P2-TN2-RNA_tpm	P2-LN-RNA_tpm	P2-TN1-ISS_per_m_nucl	P2-TN2-ISS_per_m_nucl	PR14780e_ISS
ENSG00000107796	ACTA2	protein_coding	10	1756	2.2	3.28	4.83	189.29	220.937	234.762
ENSG00000075624	ACTB	protein_coding	7	2245	1262.2	1067.95	1266.01	74921.9	159925	122508
ENSG00000159063	ALG8	protein_coding	11	1677	18.6	18.54	26.66	3160.32	6541.99	3406.55
ENSG00000062725	APPBP2	protein_coding	17	6468	0.74	1.16	1.1	884.726	415.662	544.449
ENSG00000118520	ARG1	protein_coding	6	1532	0	0	0.28	65.8401	101.107	69.9292
ENSG00000081181	ARG2	protein_coding	14	2045	0.69	0.79	0.15	390.926	939.92	561.931
ENSG00000107262	BAG1	protein_coding	9	3865	72.14	31.11	77.91	1946.4	3662.32	3571.38
ENSG00000171791	BCL2	protein_coding	18	7461	1.98	0.95	2.53	386.811	146.043	661.83
ENSG00000089685	BIRC5	protein_coding	17	2711	7.84	14.35	8.91	1777.68	4448.71	1453.53
ENSG00000012048	BRCA1	protein_coding	17	7114	1.12	2.81	1.48	934.106	1202.05	956.532
ENSG00000139618	BRCA2	protein_coding	13	10984	0.33	0.55	0.45	152.255	131.065	474.52
ENSG00000104221	BRF2	protein_coding	8	2603	0.11	0.13	0.23	1489.63	1913.54	744.246
ENSG00000186265	BTLA	protein_coding	3	3213	0.73	0	3.28	370.351	187.235	1760.72
ENSG00000107738	C10orf54	protein_coding	10	4689	52.25	40.51	34.35	3905.14	3396.44	8259.14
ENSG00000107159	CA9	protein_coding	9	1618	0	0.18	1.1	234.555	307.066	1178.81
ENSG00000006074	CCL18	protein_coding	17	1324	0.85	1.66	12.04	296.28	1595.24	1820.66
ENSG00000134057	CCNB1	protein_coding	5	2169	3.48	3.36	5.55	5365.97	13660.7	5564.37
ENSG00000110092	CCND1	protein_coding	11	4307	19.13	18.43	6.76	68757.6	52863.9	24957.2
ENSG00000126353	CCR7	protein_coding	17	2173	8.1	0.79	10.62	1559.59	1561.54	9005.88
ENSG00000170458	CD14	protein_coding	5	1886	461.46	275.49	199.87	32488	26797.1	23980.7
ENSG00000177575	CD163	protein_coding	12	5312	3.31	5.67	2.75	11254.5	12342.5	8289.11
ENSG00000174059	CD34	protein_coding	1	2874	18.96	17.09	11.41	11715.4	14091.3	8501.39
ENSG00000167286	CD3D	protein_coding	11	861	104.49	27.3	180.18	3061.56	1804.95	11111.2
ENSG00000010610	CD4	protein_coding	12	3114	19.21	9.4	12.74	51322.4	38469.3	71445.2
ENSG00000121594	CD80	protein_coding	3	2725	0.88	0.75	0.23	2674.75	2759.84	5461.97
ENSG00000112149	CD83	protein_coding	6	2471	11.26	7.41	13.55	10694.9	16559.1	17956.8
ENSG00000114013	CD86	protein_coding	3	2708	3.97	2.52	8.23	3901.03	3692.28	4942.5
ENSG00000153563	CD8A	protein_coding	2	3048	2.92	0.53	3.79	5974.99	4149.13	9150.73
ENSG00000172116	CD8B	protein_coding	2	1417	5	0.98	12.51	1152.2	516.769	1111.37
ENSG00000039068	CDH1	protein_coding	16	4889	7.53	20.41	4.15	1131.63	5890.42	841.648
ENSG00000170558	CDH2	protein_coding	18	4332	0.3	0.24	1.27	329.2	277.108	879.11
ENSG00000165215	CLDN3	protein_coding	7	1273	2311.71	3514.81	703.79	33874.7	64573.6	11548.3
ENSG00000189143	CLDN4	protein_coding	7	4163	292.92	467.58	133.68	106945	265200	39619.9
ENSG00000181885	CLDN7	protein_coding	17	1923	86.73	198.43	124.62	1320.92	7343.36	2162.81
ENSG00000168542	COL3A1	protein_coding	2	5543	81.72	46.98	33.98	415258	98429.5	327713
ENSG00000182578	CSF1R	protein_coding	5	3989	16.71	9.88	7.83	15859.2	8384.39	12452.4
ENSG00000163599	CTLA4	protein_coding	2	1977	1.95	1.39	3.49	2370.24	2430.31	8723.67
ENSG00000257923	CUX1	protein_coding	7	13762	3.08	3.82	2.37	4810.44	7088.72	7307.6
ENSG00000107562	CXCL12	protein_coding	10	3532	18.39	9.03	15.9	12382.1	8519.2	20074.7
ENSG00000145824	CXCL14	protein_coding	5	1971	585.6	57.72	283.46	8513.95	464.343	2809.66
ENSG00000146648	EGFR	protein_coding	7	9821	1.17	2.15	0.77	3337.27	2830.99	1498.48
ENSG00000138185	ENTPD1	protein_coding	10	12589	10.94	6.73	8.94	6781.53	4972.96	11795.6
ENSG00000163508	EOMES	protein_coding	3	3386	2.01	0.53	1.98	5472.96	2651.25	13851
ENSG00000116016	EPAS1	protein_coding	2	5160	5.23	3.22	2.77	4172.62	2082.05	2814.65
ENSG00000147475	ERLIN2	protein_coding	8	6073	3.28	3.57	3.7	2312.63	7972.47	4013.44
ENSG00000106462	EZH2	protein_coding	7	3641	5.01	7.3	2.86	835.346	771.408	402.093
ENSG00000078098	FAP	protein_coding	2	2780	1.05	2.18	1.61	10411	5916.63	14243.1
ENSG00000117560	FASLG	protein_coding	1	1888	0.7	0	0.48	1213.93	475.577	1376.11
ENSG00000203747	FCGR3A	protein_coding	1	2310	44.34	26.54	51.82	35718.3	27905.5	24707.5
ENSG00000049768	FOXP3	protein_coding	X	2382	1.04	1.82	0.26	4987.39	7826.43	11283.6
ENSG00000196371	FUT4	protein_coding	11	6047	1.12	1.16	0.94	12098.1	10676.1	18134.1
ENSG00000111640	GAPDH	protein_coding	12	1875	47.1	109.43	63.83	48680.5	52702.9	33805.8
ENSG00000107485	GATA3	protein_coding	10	3078	28.88	84.27	14.68	868.266	7639.19	1693.29
ENSG00000141738	GRB7	protein_coding	17	2243	40.34	190.34	210	456.766	1104.69	714.277
ENSG00000134184	GSTM1	protein_coding	1	1161	0.69	0	0.02	1111.05	224.682	1123.86
ENSG00000100453	GZMB	protein_coding	14	968	32.86	5.04	20.66	1929.94	1284.43	1925.55
ENSG00000135077	HAVCR2	protein_coding	5	2907	5.48	7.58	4.92	6822.68	4332.62	7045.37
ENSG00000114315	HES1	protein_coding	3	1578	41.33	87.52	27.62	2193.3	14937.6	3756.2
ENSG00000164683	HEY1	protein_coding	8	2296	0.85	4.46	2.08	1794.14	6953.91	1461.02
ENSG00000163600	ICOS	protein_coding	2	2645	1.03	1.97	5	1053.44	1172.09	3456.5
ENSG00000125968	ID1	protein_coding	20	1222	135.09	34.03	79.36	3637.67	3115.59	4755.19
ENSG00000131203	IDO1	protein_coding	8	2097	3.76	3.38	3.45	4921.55	4486.15	7607.3
ENSG00000188676	IDO2	protein_coding	8	4264	0.34	0	0.08	251.015	288.342	289.707
ENSG00000111537	IFNG	protein_coding	12	1218	0	0.03	0.97	1152.2	782.643	1885.59
ENSG00000136634	IL10	protein_coding	1	1630	0.42	0.07	1.01	399.156	733.961	776.714
ENSG00000134460	IL2RA	protein_coding	10	3176	0.88	1.66	3.03	518.491	801.366	2894.57
ENSG00000113520	IL4	protein_coding	5	616	0	0	0.53	106.99	97.3622	84.914
ENSG00000168685	IL7R	protein_coding	5	4626	2.83	2.39	4.37	7464.62	8852.47	25911.3
ENSG00000149262	INTS4	protein_coding	11	3459	1.92	2.95	2.73	3094.48	3677.3	3316.64
ENSG00000169896	ITGAM	protein_coding	16	4718	25.68	24.55	7.02	11085.8	11777.1	8721.17
ENSG00000140678	ITGAX	protein_coding	16	4703	10.01	10.99	4.57	9069.47	13106.5	9695.18
ENSG00000127528	KLF2	protein_coding	19	2018	25.26	18.86	19.96	33525	28620.8	72042.1
ENSG00000136826	KLF4	protein_coding	9	2813	0.97	2.63	1.82	131.68	235.916	207.29
ENSG00000139187	KLRG1	protein_coding	12	1335	2.5	2.61	1.79	2604.8	1539.07	4962.48
ENSG00000186847	KRT14	protein_coding	17	1662	93.26	6.09	20.7	111.105	146.043	127.371
ENSG00000186081	KRT5	protein_coding	12	2531	1.22	0.16	9.35	279.82	161.022	1725.75
ENSG00000135480	KRT7	protein_coding	12	1754	965.12	1137.36	768.42	181.06	239.661	294.702
ENSG00000170421	KRT8	protein_coding	12	2862	596.69	1465.34	754.45	35998.1	111865	47082.3
ENSG00000089692	LAG3	protein_coding	12	2587	27.75	13.42	13.15	4555.31	2347.93	5219.72
ENSG00000070018	LRP6	protein_coding	12	10020	3.12	9.57	0.99	8476.91	21150.1	3251.71
ENSG00000105976	MET	protein_coding	7	6635	3.43	0.29	2.11	3292	310.81	1765.71
ENSG00000204520	MICA	protein_coding	6	1386	14.91	2.49	12.24	17081.4	9616.39	22137.6
ENSG00000204516	MICB	protein_coding	6	2446	0.23	3.27	0.53	6863.83	4313.9	10614.3
ENSG00000148773	MKI67	protein_coding	10	12678	1.91	4.31	1.23	5300.13	10743.5	3708.74
ENSG00000148773	MKI67	protein_coding	10	12678	1.91	4.31	1.23	7760.9	24733.8	12747.1
ENSG00000099953	MMP11	protein_coding	22	3823	17.38	6.85	28.93	4542.97	3497.55	5119.82
ENSG00000156738	MS4A1	protein_coding	11	3475	5.81	0	26.87	7156	2583.84	88278.1
ENSG00000101057	MYBL2	protein_coding	20	2639	40.71	192.96	61.6	1440.25	8126	2432.54
ENSG00000111704	NANOG	protein_coding	12	2101	0.01	0.14	0.43	1962.86	3407.68	3071.89
ENSG00000149294	NCAM1	protein_coding	11	5837	0.56	0.08	0.71	193.405	273.363	264.732
ENSG00000189430	NCR1	protein_coding	19	1612	1.99	1.52	0.54	888.841	273.363	579.413
ENSG00000148400	NOTCH1	protein_coding	9	9371	3.67	11.21	2.3	312.74	445.619	119.879
ENSG00000149269	PAK1	protein_coding	11	3737	13.26	5.81	8.92	7040.78	13986.5	7867.03
ENSG00000188389	PDCD1	protein_coding	2	2114	4.96	12.91	7.83	1382.64	3688.53	4233.21
ENSG00000134853	PDGFRA	protein_coding	4	6576	4.09	2.31	5.51	1761.22	685.28	3191.77
ENSG00000113721	PDGFRB	protein_coding	5	5717	7.08	4.41	3.27	14423.1	15023.7	21163.6
ENSG00000170836	PPM1D	protein_coding	17	2996	0.3	0.67	0.54	876.496	1677.63	1408.57
ENSG00000051180	RAD51	protein_coding	15	2266	1.8	3.27	2.57	481.456	816.345	462.032
ENSG00000085999	RAD54L	protein_coding	1	3108	2.44	6.93	1.27	427.961	509.279	214.783
ENSG00000089157	RPLP0	protein_coding	12	2591	3263.89	3012.49	4168.09	24887.6	40843.5	29894.7
ENSG00000108443	RPS6KB1	protein_coding	17	5375	1.64	1.26	3.31	736.586	1452.94	1703.28
ENSG00000048649	RSF1	protein_coding	11	11550	6.44	13.48	2.52	510.261	2007.16	1308.67
ENSG00000175356	SCUBE2	protein_coding	11	4683	6.83	2.11	2.75	839.461	1213.28	434.56
ENSG00000104332	SFRP1	protein_coding	8	4488	4.8	9.48	4.54	11480.9	13409.8	15317
ENSG00000181449	SOX2	protein_coding	3	2500	0.03	0	0.13	1156.32	190.98	192.305
ENSG00000125398	SOX9	protein_coding	17	3935	5.98	16.47	4.54	4135.58	6901.48	2247.72
ENSG00000073861	TBX21	protein_coding	17	2572	1.7	0.48	0.89	1497.86	1063.5	2330.14
ENSG00000151790	TDO2	protein_coding	4	3139	0.51	1.16	3.9	3761.12	3066.91	5669.26
ENSG00000072274	TFRC	protein_coding	3	5111	3.29	10.64	4.6	18254.2	61753.9	26912.8
ENSG00000105329	TGFB1	protein_coding	19	2769	59.16	63.93	40.64	16813.9	21839.1	34185.4
ENSG00000119699	TGFB3	protein_coding	14	2708	13.54	5.43	13.51	678.976	625.365	1108.88
ENSG00000186891	TNFRSF18	protein_coding	1	1179	141.51	181.06	145.74	1049.33	1617.71	2589.88
ENSG00000186827	TNFRSF4	protein_coding	1	1707	60.18	94.12	50.57	1394.99	3209.21	3259.2
ENSG00000049249	TNFRSF9	protein_coding	1	1923	1.02	1.7	1.55	1119.28	928.686	2015.46
ENSG00000141968	VAV1	protein_coding	19	2825	25.11	12.44	25.49	4793.98	5673.22	8638.75
ENSG00000038427	VCAN	protein_coding	5	12625	2.27	5.15	1.63	6942.02	4250.24	10901.5
ENSG00000112715	VEGFA	protein_coding	6	12167	3.2	7.09	2.55	40956.7	62952.2	33775.8
ENSG00000026025	VIM	protein_coding	10	2666	177.28	96.99	316.58	31335.8	27044.2	67132
ENSG00000100219	XBP1	protein_coding	22	2173	127.72	75.54	276.44	2407.28	5650.75	21972.8
ENSG00000148516	ZEB1	protein_coding	10	6267	2.09	2.06	3.17	17949.7	10784.7	13244.1
ENSG00000183779	ZNF703	protein_coding	8	3347	19.56	17.1	3.56	2185.07	4029.3	5364.57
