# Supplementary material for: Spatial genomics maps the structure, nature and evolution of cancer clones
Source: Nature. 2022 Nov 9;611(7936):594–602. doi: 10.1038/s41586-022-05425-2 (PMC9668746; doi:10.1038/s41586-022-05425-2)
Supplement: Supplementary file 14 — Source Data Extended Data Fig. 3 [file 41586_2022_5425_MOESM14_ESM.xlsx]

## Sheet: extended data fig 3d left
mut1	DENND1A	FGFR1	LRP1B	CKAP5	KIAA0652
DENND1A	1.7963	1.43917	-2.27557	-2.13949	-1.25213
FGFR1	1.51942	2.8191	-1.64165	-2.42226	-2.05744
LRP1B	-2.28695	-1.3512	3.111	1.29016	1.77486
CKAP5	-2.67192	-2.902	0.676178	2.93333	3.26522
KIAA0652	-1.72116	-2.51132	0.834461	2.86471	2.8752

## Sheet: extended data fig 3d right
Column1	DENND1A	FGFR1	LRP1B	CKAP5	KIAA0652
DENND1A	1	0.915829	-0.96112	-0.914158	-0.978182
FGFR1	0.915829	1	-0.853084	-0.784546	-0.880793
LRP1B	-0.96112	-0.853084	1	0.85647	0.989052
CKAP5	-0.914158	-0.784546	0.85647	1	0.848977
KIAA0652	-0.978182	-0.880793	0.989052	0.848977	1
