# Supplementary material for: Spatial genomics maps the structure, nature and evolution of cancer clones
Source: Nature. 2022 Nov 9;611(7936):594–602. doi: 10.1038/s41586-022-05425-2 (PMC9668746; doi:10.1038/s41586-022-05425-2)
Supplement: Supplementary file 15 — Source Data Extended Data Fig. 4 [file 41586_2022_5425_MOESM15_ESM.xlsx]

## Sheet: extended data fig 4bc
Column1	ISS_id	ratio_dna	ratio_wgs	ratio_iss	dna_depth	wgs_depth	iss_depth_counts	ratio_iss_VAL	iss_depth_counts_VAL	Sample
0	DSEL	0	0	0.0283912	131	48	634	0.0458015	131	P1-D1
1	KIF14	0	0	0.295374	107	56	562	0.594533	439	P1-D1
2	TMEM8A	0	0	0.116306	238	55	17987	0.0533096	2251	P1-D1
3	ZNF468	0	0	0.0202007	131	42	331375	0.0171217	25932	P1-D1
4	PTEN2	0	0	0.110383	125	36	915	0.0376506	664	P1-D1
5	EMILIN2	0.00680272	0	0.307087	147	50	1016	0.0627737	1370	P1-D1
6	PTEN1	0.00819672	0	0.027927	122	34	13034	0.0193548	7440	P1-D1
7	FZD4	0.0122699	0	0.28839	163	44	2403	0.272152	316	P1-D1
8	AMZ1	0.00877193	0.0178571	0.0653575	228	56	9930	0.0836763	1458	P1-D1
9	LRP1B	0.0810811	0.102564	0.551217	111	39	3534	0.657233	636	P1-D1
10	KIAA0652	0.125654	0.111111	0.196999	191	72	12929	0.1998	4990	P1-D1
11	CKAP5	0.117241	0.176471	0.348739	145	51	8330	0.351111	1575	P1-D1
12	CREBBP	0.23348	0.1875	0.148146	227	64	14776	0.195122	5371	P1-D1
13	PLXNA2	0.127273	0.2	0.255985	165	40	9774	0.530547	933	P1-D1
14	RELA	0.284884	0.243243	0.107623	172	37	15387	0.181464	3334	P1-D1
15	CCDC105	0.148515	0.244444	0.28169	101	45	142	0.459016	61	P1-D1
16	SF3B1	0.226667	0.255814	0.154202	150	43	9721	0.367349	8839	P1-D1
17	ARHGEF28	0.263736	0.26087	0.347664	182	46	4815	0.584866	1414	P1-D1
18	OXSM	0.408602	0.26087	0.81564	93	46	2468	0.689468	921	P1-D1
19	STUB1	0.259615	0.26506	0.41422	104	83	21870	0.453832	2166	P1-D1
20	DENND1A	0.202381	0.27907	0.158053	84	43	9674	0.454123	861	P1-D1
21	PQLC2	0.241379	0.282609	0.362515	116	46	4215	0.396761	741	P1-D1
22	NOB1	0.436893	0.333333	0.596138	103	24	4868	0.409554	1277	P1-D1
24	KCNT1	0.388889	0.444444	0.34689	90	36	1254	0.553333	150	P1-D1
0	DSEL	0	0	0.00711744	170	33	562	0.0382514	183	P1-ER1
1	KIF14	0	0	0.0914867	211	58	1574	0.107175	1101	P1-ER1
2	TMEM8A	0	0	0.0736282	164	57	8638	0.0405345	4490	P1-ER1
3	ZNF468	0	0	0.0190825	193	51	59531	0.0137534	23776	P1-ER1
4	PTEN2	0.283422	0.25	0.752874	187	36	1392	0.662129	1616	P1-ER1
5	EMILIN2	0	0	0.0928962	209	58	732	0.0680804	896	P1-ER1
6	PTEN1	0	0	0.0196219	183	32	8358	0.0203031	6994	P1-ER1
7	FZD4	0	0	0.730435	206	48	1495	0.601449	414	P1-ER1
8	AMZ1	0	0	0.0260891	194	69	8241	0.0637695	2117	P1-ER1
9	LRP1B	0.00502513	0	0.190722	199	43	970	0.227872	531	P1-ER1
10	KIAA0652	0.0129032	0	0.0086246	155	49	4406	0.00659036	2883	P1-ER1
11	CKAP5	0.00598802	0	0.0325497	167	37	1659	0.0315934	1456	P1-ER1
12	CREBBP	0.204861	0.220588	0.145731	288	68	4474	0.135466	4658	P1-ER1
13	PLXNA2	0.11588	0.114286	0.0440869	233	70	4786	0.11157	1210	P1-ER1
14	RELA	0.160584	0.0571429	0.0909747	137	35	4155	0.16613	3726	P1-ER1
15	CCDC105	0.177419	0.236842	0.288889	124	38	45	0.295775	71	P1-ER1
16	SF3B1	0.206897	0.142857	0.139634	203	35	4211	0.198009	5424	P1-ER1
17	ARHGEF28	0.239024	0.25641	0.195682	205	39	1436	0.490385	832	P1-ER1
18	OXSM	0.305732	0.285714	0.693745	157	42	1231	0.658574	659	P1-ER1
19	STUB1	0.219512	0.230769	0.340377	123	78	7903	0.465294	2089	P1-ER1
20	DENND1A	0.252427	0.324324	0.368665	103	37	2585	0.513975	644	P1-ER1
21	PQLC2	0.25	0.25	0.26551	100	40	1499	0.292117	647	P1-ER1
22	NOB1	0.4	0.404762	0.518574	140	42	1346	0.649825	1425	P1-ER1
24	KCNT1	0.224138	0.36	0.399491	58	25	393	0.312977	131	P1-ER1
0	DSEL	0.12931	0.232558	0.372951	116	43	976	0.46875	352	P1-ER2
1	KIF14	0.217949	0.192982	0.373072	78	57	713	0.350365	274	P1-ER2
2	TMEM8A	0.179641	0.227848	0.337936	334	79	8401	0.213592	2163	P1-ER2
3	ZNF468	0.15	0.177778	0.0283926	100	45	57691	0.0226834	23321	P1-ER2
4	PTEN2	0	0	0.103053	95	32	262	0.137405	262	P1-ER2
5	EMILIN2	0.232258	0.22	0.127907	155	50	516	0.0926573	572	P1-ER2
6	PTEN1	0.28866	0.27027	0.350672	97	37	6921	0.414074	4178	P1-ER2
7	FZD4	0.0970149	0.245902	0.632275	134	61	1134	0.554688	384	P1-ER2
8	AMZ1	0.212575	0.152941	0.183295	334	85	3879	0.203297	910	P1-ER2
9	LRP1B	0.228261	0.212766	0.354659	92	47	3767	0.349787	1175	P1-ER2
10	KIAA0652	0.00621118	0	0.0329063	161	63	3981	0.0178926	2012	P1-ER2
11	CKAP5	0.171429	0.206897	0.647059	105	58	2703	0.467391	1104	P1-ER2
12	CREBBP	0.243094	0.213115	0.144296	362	61	3673	0.144333	3388	P1-ER2
13	PLXNA2	0.0446735	0.015625	0.121634	291	64	5607	0.298913	1288	P1-ER2
14	RELA	0.158537	0.142857	0.093742	164	56	3915	0.233223	2727	P1-ER2
15	CCDC105	0.227941	0.340426	0.277778	136	47	54	0.354839	62	P1-ER2
16	SF3B1	0.2	0.204082	0.152456	120	49	3542	0.24766	4167	P1-ER2
17	ARHGEF28	0.228758	0.254545	0.244522	153	55	1141	0.466403	759	P1-ER2
18	OXSM	0.25	0.382353	0.69281	80	34	765	0.529197	274	P1-ER2
19	STUB1	0.235714	0.180851	0.3815	140	94	6000	0.397911	1053	P1-ER2
20	DENND1A	0.03125	0.0188679	0.0238862	224	53	3726	0.104101	634	P1-ER2
21	PQLC2	0.206897	0.241379	0.325322	145	58	1165	0.384615	364	P1-ER2
22	NOB1	0.404255	0.5	0.619787	94	40	1223	0.58255	745	P1-ER2
24	KCNT1	0.293785	0.145161	0.316354	177	62	373	0.387597	129	P1-ER2
