# Supplementary material for: Spatial genomics maps the structure, nature and evolution of cancer clones
Source: Nature. 2022 Nov 9;611(7936):594–602. doi: 10.1038/s41586-022-05425-2 (PMC9668746; doi:10.1038/s41586-022-05425-2)
Supplement: Supplementary file 16 — Source Data Extended Data Fig. 5 [file 41586_2022_5425_MOESM16_ESM.xlsx]

## Sheet: extended data fig 5c top
Column1	ER1_lo0001	ER1_lo0011	ER1_lo0010	ER1_lo0017	ER2_lo0012	ER2_lo0001	ER2_lo0005	ER2_lo0006	ER2_lo0019
P1-green	0.00795678	0.000466896	0.00362945	0.0020374	0.911085	0.000708881	0.00138327	0.000754581	0.0013325
P1-blue	0.00915414	0.000899214	0.00491259	0.00266697	0.987562	0.992835	0.995032	0.996511	0.997469
P1-purple	0.000209696	7.42042e-05	0.000226408	8.87761e-05	0.0626802	0.990447	0.991472	0.994582	0.99523
P1-grey	1	1	1	1	1	1	1	1	1
P1-orange	0.967564	0.996054	0.708172	0.993544	0.00490587	0.00386349	0.0032033	0.00171135	0.00110159
P1-red	0.023926	0.995183	0.701817	0.991372	0.000949383	0.00105546	0.00104112	0.00047098	0.000612676

## Sheet: extended data fig 5c bottom
manuscript_cluster	ER1_lo0001	ER1_lo0011	ER1_lo0010	ER1_lo0017	ER2_lo0012	ER2_lo0001	ER2_lo0005	ER2_lo0006	ER2_lo0019
P1-green	0.00506287	0.00206775	0.00429223	0.00395084	0.91447	0.00265671	0.00530754	0.00238848	0.00243714
P1-blue	0.00445244	0.00190466	0.00448528	0.00317289	0.952998	0.937617	1.08609	0.919501	0.921267
P1-purple	0.00410584	0.00198692	0.00448528	0.00236598	0.001746	0.937617	1.08609	0.919501	0.921267
P1-grey	1.0104	0.991115	1.0787	1.03309	0.967431	0.973213	1.11109	0.990138	0.9862
P1-orange	0.998624	0.899693	1.0619	1.01932	0.00169839	0.00213203	0.00400252	0.002156	0.00179939
P1-red	0.00537988	0.887955	0.82705	0.920826	0.00196586	0.00270348	0.0053964	0.00235514	0.00210721

## Sheet: extended data fig 5e
Column1	region	clone	state	Total	clone_id	panel	cell	value
0	ER1_lo0001	P1-orange	DCIS	845	0	mki67	Positive	58
1	ER1_lo0010	P1-red	Inv	1115	2	mki67	Positive	446
2	ER1_lo0011	P1-red	DCIS	479	1	mki67	Positive	216
3	ER1_lo0017	P1-red	Inv	1009	2	mki67	Positive	455
4	ER2_lo0001	P1-purple	DCIS	886	5	mki67	Positive	41
5	ER2_lo0005	P1-purple	Inv	1286	6	mki67	Positive	141
6	ER2_lo0006	P1-purple	Inv	1400	6	mki67	Positive	173
7	ER2_lo0012	P1-green	DCIS	987	4	mki67	Positive	19
8	ER2_lo0019	P1-purple	Inv	1054	6	mki67	Positive	75
9	ER2_lo0020	P1-purple	DCIS	414	5	mki67	Positive	25
10	ER2_lo0007	wild_type	ahyp	172	3	mki67	Positive	2
11	ER1_lo0001	P1-orange	DCIS	845	0	mki67	Negative	787
12	ER1_lo0010	P1-red	Inv	1115	2	mki67	Negative	669
13	ER1_lo0011	P1-red	DCIS	479	1	mki67	Negative	263
14	ER1_lo0017	P1-red	Inv	1009	2	mki67	Negative	554
15	ER2_lo0001	P1-purple	DCIS	886	5	mki67	Negative	845
16	ER2_lo0005	P1-purple	Inv	1286	6	mki67	Negative	1145
17	ER2_lo0006	P1-purple	Inv	1400	6	mki67	Negative	1227
18	ER2_lo0012	P1-green	DCIS	987	4	mki67	Negative	968
19	ER2_lo0019	P1-purple	Inv	1054	6	mki67	Negative	979
20	ER2_lo0020	P1-purple	DCIS	414	5	mki67	Negative	389
21	ER2_lo0007	wild_type	ahyp	172	3	mki67	Negative	170

## Sheet: extended data fig 5f
Column1	region	clone	n_nucl	clone_id	gene	value	cell_type	Sample
0	0_0	P1-green	150	0	ACTA2	0	Epithelial	P1-ER2
1	24_24	P1-green	41	0	ACTA2	0	Epithelial	P1-ER2
2	4_4	P1-purple	176	1	ACTA2	0	Epithelial	P1-ER2
3	9_9	P1-purple	81	1	ACTA2	0	Epithelial	P1-ER2
4	13_13	P1-purple	44	1	ACTA2	0	Epithelial	P1-ER2
5	25_25	P1-purple	123	1	ACTA2	0	Epithelial	P1-ER2
6	12_12	P1-purple	6	1	ACTA2	0	Epithelial	P1-ER2
7	11_11	P1-purple	58	1	ACTA2	0	Epithelial	P1-ER2
8	10_10	P1-purple	53	1	ACTA2	0	Epithelial	P1-ER2
9	7_7	P1-purple	74	1	ACTA2	0	Epithelial	P1-ER2
10	30_30	P1-purple	223	1	ACTA2	0	Epithelial	P1-ER2
11	6_6	P1-purple	69	1	ACTA2	0	Epithelial	P1-ER2
12	26_26	P1-purple	164	1	ACTA2	0	Epithelial	P1-ER2
13	31_31	P1-purple	2	1	ACTA2	0	Epithelial	P1-ER2
14	8_8	P1-purple	188	1	ACTA2	0	Epithelial	P1-ER2
15	3_1	P1-orange	113	2	ACTA2	0	Epithelial	P1-ER2
16	1_1	P1-orange	116	2	ACTA2	0	Epithelial	P1-ER2
17	22_2	P1-purple	314	3	ACTA2	0	Epithelial	P1-ER2
18	17_2	P1-purple	171	3	ACTA2	0	Epithelial	P1-ER2
19	19_1	P1-purple	224	3	ACTA2	0	Epithelial	P1-ER2
20	22_4	P1-purple	402	3	ACTA2	0	Epithelial	P1-ER2
21	20_3	P1-purple	167	3	ACTA2	0	Epithelial	P1-ER2
22	22_3	P1-purple	409	3	ACTA2	0	Epithelial	P1-ER2
23	20_2	P1-purple	150	3	ACTA2	0	Epithelial	P1-ER2
24	18_1	P1-purple	334	3	ACTA2	0	Epithelial	P1-ER2
25	21_3	P1-purple	250	3	ACTA2	0	Epithelial	P1-ER2
26	17_1	P1-purple	157	3	ACTA2	0	Epithelial	P1-ER2
27	19_2	P1-purple	235	3	ACTA2	0	Epithelial	P1-ER2
28	18_4	P1-purple	232	3	ACTA2	0	Epithelial	P1-ER2
29	21_1	P1-purple	167	3	ACTA2	0	Epithelial	P1-ER2
30	20_1	P1-purple	163	3	ACTA2	0	Epithelial	P1-ER2
31	18_3	P1-purple	229	3	ACTA2	0	Epithelial	P1-ER2
32	21_2	P1-purple	129	3	ACTA2	0	Epithelial	P1-ER2
33	22_1	P1-purple	316	3	ACTA2	0	Epithelial	P1-ER2
34	18_2	P1-purple	141	3	ACTA2	0	Epithelial	P1-ER2
35	17_3	P1-purple	133	3	ACTA2	0	Epithelial	P1-ER2
36	0_0	P1-green	150	0	ACTB	14	Epithelial	P1-ER2
37	24_24	P1-green	41	0	ACTB	1	Epithelial	P1-ER2
38	4_4	P1-purple	176	1	ACTB	24	Epithelial	P1-ER2
39	9_9	P1-purple	81	1	ACTB	18	Epithelial	P1-ER2
40	13_13	P1-purple	44	1	ACTB	7	Epithelial	P1-ER2
41	25_25	P1-purple	123	1	ACTB	35	Epithelial	P1-ER2
42	12_12	P1-purple	6	1	ACTB	0	Epithelial	P1-ER2
43	11_11	P1-purple	58	1	ACTB	4	Epithelial	P1-ER2
44	10_10	P1-purple	53	1	ACTB	8	Epithelial	P1-ER2
45	7_7	P1-purple	74	1	ACTB	10	Epithelial	P1-ER2
46	30_30	P1-purple	223	1	ACTB	55	Epithelial	P1-ER2
47	6_6	P1-purple	69	1	ACTB	10	Epithelial	P1-ER2
48	26_26	P1-purple	164	1	ACTB	23	Epithelial	P1-ER2
49	31_31	P1-purple	2	1	ACTB	0	Epithelial	P1-ER2
50	8_8	P1-purple	188	1	ACTB	47	Epithelial	P1-ER2
51	3_1	P1-orange	113	2	ACTB	6	Epithelial	P1-ER2
52	1_1	P1-orange	116	2	ACTB	17	Epithelial	P1-ER2
53	22_2	P1-purple	314	3	ACTB	39	Epithelial	P1-ER2
54	17_2	P1-purple	171	3	ACTB	29	Epithelial	P1-ER2
55	19_1	P1-purple	224	3	ACTB	49	Epithelial	P1-ER2
56	22_4	P1-purple	402	3	ACTB	43	Epithelial	P1-ER2
57	20_3	P1-purple	167	3	ACTB	30	Epithelial	P1-ER2
58	22_3	P1-purple	409	3	ACTB	60	Epithelial	P1-ER2
59	20_2	P1-purple	150	3	ACTB	20	Epithelial	P1-ER2
60	18_1	P1-purple	334	3	ACTB	47	Epithelial	P1-ER2
61	21_3	P1-purple	250	3	ACTB	42	Epithelial	P1-ER2
62	17_1	P1-purple	157	3	ACTB	18	Epithelial	P1-ER2
63	19_2	P1-purple	235	3	ACTB	35	Epithelial	P1-ER2
64	18_4	P1-purple	232	3	ACTB	21	Epithelial	P1-ER2
65	21_1	P1-purple	167	3	ACTB	28	Epithelial	P1-ER2
66	20_1	P1-purple	163	3	ACTB	28	Epithelial	P1-ER2
67	18_3	P1-purple	229	3	ACTB	35	Epithelial	P1-ER2
68	21_2	P1-purple	129	3	ACTB	14	Epithelial	P1-ER2
69	22_1	P1-purple	316	3	ACTB	47	Epithelial	P1-ER2
70	18_2	P1-purple	141	3	ACTB	25	Epithelial	P1-ER2
71	17_3	P1-purple	133	3	ACTB	20	Epithelial	P1-ER2
72	0_0	P1-green	150	0	ALDH1	0	Epithelial	P1-ER2
73	24_24	P1-green	41	0	ALDH1	0	Epithelial	P1-ER2
74	4_4	P1-purple	176	1	ALDH1	0	Epithelial	P1-ER2
75	9_9	P1-purple	81	1	ALDH1	0	Epithelial	P1-ER2
76	13_13	P1-purple	44	1	ALDH1	0	Epithelial	P1-ER2
77	25_25	P1-purple	123	1	ALDH1	0	Epithelial	P1-ER2
78	12_12	P1-purple	6	1	ALDH1	0	Epithelial	P1-ER2
79	11_11	P1-purple	58	1	ALDH1	0	Epithelial	P1-ER2
80	10_10	P1-purple	53	1	ALDH1	0	Epithelial	P1-ER2
81	7_7	P1-purple	74	1	ALDH1	0	Epithelial	P1-ER2
82	30_30	P1-purple	223	1	ALDH1	0	Epithelial	P1-ER2
83	6_6	P1-purple	69	1	ALDH1	0	Epithelial	P1-ER2
84	26_26	P1-purple	164	1	ALDH1	0	Epithelial	P1-ER2
85	31_31	P1-purple	2	1	ALDH1	0	Epithelial	P1-ER2
86	8_8	P1-purple	188	1	ALDH1	0	Epithelial	P1-ER2
87	3_1	P1-orange	113	2	ALDH1	0	Epithelial	P1-ER2
88	1_1	P1-orange	116	2	ALDH1	0	Epithelial	P1-ER2
89	22_2	P1-purple	314	3	ALDH1	0	Epithelial	P1-ER2
90	17_2	P1-purple	171	3	ALDH1	0	Epithelial	P1-ER2
91	19_1	P1-purple	224	3	ALDH1	0	Epithelial	P1-ER2
92	22_4	P1-purple	402	3	ALDH1	0	Epithelial	P1-ER2
93	20_3	P1-purple	167	3	ALDH1	0	Epithelial	P1-ER2
94	22_3	P1-purple	409	3	ALDH1	0	Epithelial	P1-ER2
95	20_2	P1-purple	150	3	ALDH1	0	Epithelial	P1-ER2
96	18_1	P1-purple	334	3	ALDH1	0	Epithelial	P1-ER2
97	21_3	P1-purple	250	3	ALDH1	0	Epithelial	P1-ER2
98	17_1	P1-purple	157	3	ALDH1	0	Epithelial	P1-ER2
99	19_2	P1-purple	235	3	ALDH1	0	Epithelial	P1-ER2
100	18_4	P1-purple	232	3	ALDH1	0	Epithelial	P1-ER2
101	21_1	P1-purple	167	3	ALDH1	0	Epithelial	P1-ER2
102	20_1	P1-purple	163	3	ALDH1	0	Epithelial	P1-ER2
103	18_3	P1-purple	229	3	ALDH1	0	Epithelial	P1-ER2
104	21_2	P1-purple	129	3	ALDH1	0	Epithelial	P1-ER2
105	22_1	P1-purple	316	3	ALDH1	0	Epithelial	P1-ER2
106	18_2	P1-purple	141	3	ALDH1	0	Epithelial	P1-ER2
107	17_3	P1-purple	133	3	ALDH1	0	Epithelial	P1-ER2
108	0_0	P1-green	150	0	ALG8	0	Epithelial	P1-ER2
109	24_24	P1-green	41	0	ALG8	0	Epithelial	P1-ER2
110	4_4	P1-purple	176	1	ALG8	0	Epithelial	P1-ER2
111	9_9	P1-purple	81	1	ALG8	0	Epithelial	P1-ER2
112	13_13	P1-purple	44	1	ALG8	0	Epithelial	P1-ER2
113	25_25	P1-purple	123	1	ALG8	0	Epithelial	P1-ER2
114	12_12	P1-purple	6	1	ALG8	0	Epithelial	P1-ER2
115	11_11	P1-purple	58	1	ALG8	0	Epithelial	P1-ER2
116	10_10	P1-purple	53	1	ALG8	0	Epithelial	P1-ER2
117	7_7	P1-purple	74	1	ALG8	0	Epithelial	P1-ER2
118	30_30	P1-purple	223	1	ALG8	0	Epithelial	P1-ER2
119	6_6	P1-purple	69	1	ALG8	0	Epithelial	P1-ER2
120	26_26	P1-purple	164	1	ALG8	0	Epithelial	P1-ER2
121	31_31	P1-purple	2	1	ALG8	0	Epithelial	P1-ER2
122	8_8	P1-purple	188	1	ALG8	0	Epithelial	P1-ER2
123	3_1	P1-orange	113	2	ALG8	1	Epithelial	P1-ER2
124	1_1	P1-orange	116	2	ALG8	1	Epithelial	P1-ER2
125	22_2	P1-purple	314	3	ALG8	0	Epithelial	P1-ER2
126	17_2	P1-purple	171	3	ALG8	0	Epithelial	P1-ER2
127	19_1	P1-purple	224	3	ALG8	0	Epithelial	P1-ER2
128	22_4	P1-purple	402	3	ALG8	1	Epithelial	P1-ER2
129	20_3	P1-purple	167	3	ALG8	0	Epithelial	P1-ER2
130	22_3	P1-purple	409	3	ALG8	0	Epithelial	P1-ER2
131	20_2	P1-purple	150	3	ALG8	1	Epithelial	P1-ER2
132	18_1	P1-purple	334	3	ALG8	0	Epithelial	P1-ER2
133	21_3	P1-purple	250	3	ALG8	0	Epithelial	P1-ER2
134	17_1	P1-purple	157	3	ALG8	0	Epithelial	P1-ER2
135	19_2	P1-purple	235	3	ALG8	0	Epithelial	P1-ER2
136	18_4	P1-purple	232	3	ALG8	0	Epithelial	P1-ER2
137	21_1	P1-purple	167	3	ALG8	0	Epithelial	P1-ER2
138	20_1	P1-purple	163	3	ALG8	1	Epithelial	P1-ER2
139	18_3	P1-purple	229	3	ALG8	0	Epithelial	P1-ER2
140	21_2	P1-purple	129	3	ALG8	0	Epithelial	P1-ER2
141	22_1	P1-purple	316	3	ALG8	0	Epithelial	P1-ER2
142	18_2	P1-purple	141	3	ALG8	0	Epithelial	P1-ER2
143	17_3	P1-purple	133	3	ALG8	0	Epithelial	P1-ER2
144	0_0	P1-green	150	0	APPBP2	0	Epithelial	P1-ER2
145	24_24	P1-green	41	0	APPBP2	0	Epithelial	P1-ER2
146	4_4	P1-purple	176	1	APPBP2	0	Epithelial	P1-ER2
147	9_9	P1-purple	81	1	APPBP2	0	Epithelial	P1-ER2
148	13_13	P1-purple	44	1	APPBP2	0	Epithelial	P1-ER2
149	25_25	P1-purple	123	1	APPBP2	0	Epithelial	P1-ER2
150	12_12	P1-purple	6	1	APPBP2	0	Epithelial	P1-ER2
151	11_11	P1-purple	58	1	APPBP2	0	Epithelial	P1-ER2
152	10_10	P1-purple	53	1	APPBP2	0	Epithelial	P1-ER2
153	7_7	P1-purple	74	1	APPBP2	0	Epithelial	P1-ER2
154	30_30	P1-purple	223	1	APPBP2	0	Epithelial	P1-ER2
155	6_6	P1-purple	69	1	APPBP2	0	Epithelial	P1-ER2
156	26_26	P1-purple	164	1	APPBP2	0	Epithelial	P1-ER2
157	31_31	P1-purple	2	1	APPBP2	0	Epithelial	P1-ER2
158	8_8	P1-purple	188	1	APPBP2	0	Epithelial	P1-ER2
159	3_1	P1-orange	113	2	APPBP2	0	Epithelial	P1-ER2
160	1_1	P1-orange	116	2	APPBP2	0	Epithelial	P1-ER2
161	22_2	P1-purple	314	3	APPBP2	0	Epithelial	P1-ER2
162	17_2	P1-purple	171	3	APPBP2	0	Epithelial	P1-ER2
163	19_1	P1-purple	224	3	APPBP2	0	Epithelial	P1-ER2
164	22_4	P1-purple	402	3	APPBP2	0	Epithelial	P1-ER2
165	20_3	P1-purple	167	3	APPBP2	0	Epithelial	P1-ER2
166	22_3	P1-purple	409	3	APPBP2	0	Epithelial	P1-ER2
167	20_2	P1-purple	150	3	APPBP2	0	Epithelial	P1-ER2
168	18_1	P1-purple	334	3	APPBP2	0	Epithelial	P1-ER2
169	21_3	P1-purple	250	3	APPBP2	1	Epithelial	P1-ER2
170	17_1	P1-purple	157	3	APPBP2	0	Epithelial	P1-ER2
171	19_2	P1-purple	235	3	APPBP2	0	Epithelial	P1-ER2
172	18_4	P1-purple	232	3	APPBP2	0	Epithelial	P1-ER2
173	21_1	P1-purple	167	3	APPBP2	0	Epithelial	P1-ER2
174	20_1	P1-purple	163	3	APPBP2	0	Epithelial	P1-ER2
175	18_3	P1-purple	229	3	APPBP2	0	Epithelial	P1-ER2
176	21_2	P1-purple	129	3	APPBP2	0	Epithelial	P1-ER2
177	22_1	P1-purple	316	3	APPBP2	0	Epithelial	P1-ER2
178	18_2	P1-purple	141	3	APPBP2	0	Epithelial	P1-ER2
179	17_3	P1-purple	133	3	APPBP2	0	Epithelial	P1-ER2
180	0_0	P1-green	150	0	BAG1	0	Epithelial	P1-ER2
181	24_24	P1-green	41	0	BAG1	0	Epithelial	P1-ER2
182	4_4	P1-purple	176	1	BAG1	0	Epithelial	P1-ER2
183	9_9	P1-purple	81	1	BAG1	0	Epithelial	P1-ER2
184	13_13	P1-purple	44	1	BAG1	0	Epithelial	P1-ER2
185	25_25	P1-purple	123	1	BAG1	0	Epithelial	P1-ER2
186	12_12	P1-purple	6	1	BAG1	0	Epithelial	P1-ER2
187	11_11	P1-purple	58	1	BAG1	0	Epithelial	P1-ER2
188	10_10	P1-purple	53	1	BAG1	0	Epithelial	P1-ER2
189	7_7	P1-purple	74	1	BAG1	0	Epithelial	P1-ER2
190	30_30	P1-purple	223	1	BAG1	0	Epithelial	P1-ER2
191	6_6	P1-purple	69	1	BAG1	0	Epithelial	P1-ER2
192	26_26	P1-purple	164	1	BAG1	0	Epithelial	P1-ER2
193	31_31	P1-purple	2	1	BAG1	0	Epithelial	P1-ER2
194	8_8	P1-purple	188	1	BAG1	0	Epithelial	P1-ER2
195	3_1	P1-orange	113	2	BAG1	0	Epithelial	P1-ER2
196	1_1	P1-orange	116	2	BAG1	1	Epithelial	P1-ER2
197	22_2	P1-purple	314	3	BAG1	0	Epithelial	P1-ER2
198	17_2	P1-purple	171	3	BAG1	0	Epithelial	P1-ER2
199	19_1	P1-purple	224	3	BAG1	0	Epithelial	P1-ER2
200	22_4	P1-purple	402	3	BAG1	3	Epithelial	P1-ER2
201	20_3	P1-purple	167	3	BAG1	0	Epithelial	P1-ER2
202	22_3	P1-purple	409	3	BAG1	1	Epithelial	P1-ER2
203	20_2	P1-purple	150	3	BAG1	0	Epithelial	P1-ER2
204	18_1	P1-purple	334	3	BAG1	0	Epithelial	P1-ER2
205	21_3	P1-purple	250	3	BAG1	0	Epithelial	P1-ER2
206	17_1	P1-purple	157	3	BAG1	0	Epithelial	P1-ER2
207	19_2	P1-purple	235	3	BAG1	0	Epithelial	P1-ER2
208	18_4	P1-purple	232	3	BAG1	0	Epithelial	P1-ER2
209	21_1	P1-purple	167	3	BAG1	0	Epithelial	P1-ER2
210	20_1	P1-purple	163	3	BAG1	0	Epithelial	P1-ER2
211	18_3	P1-purple	229	3	BAG1	0	Epithelial	P1-ER2
212	21_2	P1-purple	129	3	BAG1	1	Epithelial	P1-ER2
213	22_1	P1-purple	316	3	BAG1	0	Epithelial	P1-ER2
214	18_2	P1-purple	141	3	BAG1	0	Epithelial	P1-ER2
215	17_3	P1-purple	133	3	BAG1	0	Epithelial	P1-ER2
216	0_0	P1-green	150	0	BCL11a	0	Epithelial	P1-ER2
217	24_24	P1-green	41	0	BCL11a	0	Epithelial	P1-ER2
218	4_4	P1-purple	176	1	BCL11a	0	Epithelial	P1-ER2
219	9_9	P1-purple	81	1	BCL11a	0	Epithelial	P1-ER2
220	13_13	P1-purple	44	1	BCL11a	0	Epithelial	P1-ER2
221	25_25	P1-purple	123	1	BCL11a	0	Epithelial	P1-ER2
222	12_12	P1-purple	6	1	BCL11a	0	Epithelial	P1-ER2
223	11_11	P1-purple	58	1	BCL11a	0	Epithelial	P1-ER2
224	10_10	P1-purple	53	1	BCL11a	0	Epithelial	P1-ER2
225	7_7	P1-purple	74	1	BCL11a	0	Epithelial	P1-ER2
226	30_30	P1-purple	223	1	BCL11a	0	Epithelial	P1-ER2
227	6_6	P1-purple	69	1	BCL11a	0	Epithelial	P1-ER2
228	26_26	P1-purple	164	1	BCL11a	0	Epithelial	P1-ER2
229	31_31	P1-purple	2	1	BCL11a	0	Epithelial	P1-ER2
230	8_8	P1-purple	188	1	BCL11a	0	Epithelial	P1-ER2
231	3_1	P1-orange	113	2	BCL11a	0	Epithelial	P1-ER2
232	1_1	P1-orange	116	2	BCL11a	0	Epithelial	P1-ER2
233	22_2	P1-purple	314	3	BCL11a	0	Epithelial	P1-ER2
234	17_2	P1-purple	171	3	BCL11a	0	Epithelial	P1-ER2
235	19_1	P1-purple	224	3	BCL11a	0	Epithelial	P1-ER2
236	22_4	P1-purple	402	3	BCL11a	0	Epithelial	P1-ER2
237	20_3	P1-purple	167	3	BCL11a	0	Epithelial	P1-ER2
238	22_3	P1-purple	409	3	BCL11a	0	Epithelial	P1-ER2
239	20_2	P1-purple	150	3	BCL11a	0	Epithelial	P1-ER2
240	18_1	P1-purple	334	3	BCL11a	0	Epithelial	P1-ER2
241	21_3	P1-purple	250	3	BCL11a	0	Epithelial	P1-ER2
242	17_1	P1-purple	157	3	BCL11a	0	Epithelial	P1-ER2
243	19_2	P1-purple	235	3	BCL11a	0	Epithelial	P1-ER2
244	18_4	P1-purple	232	3	BCL11a	0	Epithelial	P1-ER2
245	21_1	P1-purple	167	3	BCL11a	0	Epithelial	P1-ER2
246	20_1	P1-purple	163	3	BCL11a	0	Epithelial	P1-ER2
247	18_3	P1-purple	229	3	BCL11a	0	Epithelial	P1-ER2
248	21_2	P1-purple	129	3	BCL11a	0	Epithelial	P1-ER2
249	22_1	P1-purple	316	3	BCL11a	0	Epithelial	P1-ER2
250	18_2	P1-purple	141	3	BCL11a	0	Epithelial	P1-ER2
251	17_3	P1-purple	133	3	BCL11a	0	Epithelial	P1-ER2
252	0_0	P1-green	150	0	BCL2	1	Epithelial	P1-ER2
253	24_24	P1-green	41	0	BCL2	0	Epithelial	P1-ER2
254	4_4	P1-purple	176	1	BCL2	0	Epithelial	P1-ER2
255	9_9	P1-purple	81	1	BCL2	0	Epithelial	P1-ER2
256	13_13	P1-purple	44	1	BCL2	0	Epithelial	P1-ER2
257	25_25	P1-purple	123	1	BCL2	0	Epithelial	P1-ER2
258	12_12	P1-purple	6	1	BCL2	0	Epithelial	P1-ER2
259	11_11	P1-purple	58	1	BCL2	0	Epithelial	P1-ER2
260	10_10	P1-purple	53	1	BCL2	0	Epithelial	P1-ER2
261	7_7	P1-purple	74	1	BCL2	0	Epithelial	P1-ER2
262	30_30	P1-purple	223	1	BCL2	0	Epithelial	P1-ER2
263	6_6	P1-purple	69	1	BCL2	0	Epithelial	P1-ER2
264	26_26	P1-purple	164	1	BCL2	0	Epithelial	P1-ER2
265	31_31	P1-purple	2	1	BCL2	0	Epithelial	P1-ER2
266	8_8	P1-purple	188	1	BCL2	0	Epithelial	P1-ER2
267	3_1	P1-orange	113	2	BCL2	0	Epithelial	P1-ER2
268	1_1	P1-orange	116	2	BCL2	0	Epithelial	P1-ER2
269	22_2	P1-purple	314	3	BCL2	0	Epithelial	P1-ER2
270	17_2	P1-purple	171	3	BCL2	0	Epithelial	P1-ER2
271	19_1	P1-purple	224	3	BCL2	0	Epithelial	P1-ER2
272	22_4	P1-purple	402	3	BCL2	1	Epithelial	P1-ER2
273	20_3	P1-purple	167	3	BCL2	0	Epithelial	P1-ER2
274	22_3	P1-purple	409	3	BCL2	0	Epithelial	P1-ER2
275	20_2	P1-purple	150	3	BCL2	0	Epithelial	P1-ER2
276	18_1	P1-purple	334	3	BCL2	1	Epithelial	P1-ER2
277	21_3	P1-purple	250	3	BCL2	0	Epithelial	P1-ER2
278	17_1	P1-purple	157	3	BCL2	0	Epithelial	P1-ER2
279	19_2	P1-purple	235	3	BCL2	0	Epithelial	P1-ER2
280	18_4	P1-purple	232	3	BCL2	0	Epithelial	P1-ER2
281	21_1	P1-purple	167	3	BCL2	0	Epithelial	P1-ER2
282	20_1	P1-purple	163	3	BCL2	0	Epithelial	P1-ER2
283	18_3	P1-purple	229	3	BCL2	1	Epithelial	P1-ER2
284	21_2	P1-purple	129	3	BCL2	0	Epithelial	P1-ER2
285	22_1	P1-purple	316	3	BCL2	0	Epithelial	P1-ER2
286	18_2	P1-purple	141	3	BCL2	0	Epithelial	P1-ER2
287	17_3	P1-purple	133	3	BCL2	0	Epithelial	P1-ER2
288	0_0	P1-green	150	0	BIRC5	0	Epithelial	P1-ER2
289	24_24	P1-green	41	0	BIRC5	0	Epithelial	P1-ER2
290	4_4	P1-purple	176	1	BIRC5	0	Epithelial	P1-ER2
291	9_9	P1-purple	81	1	BIRC5	0	Epithelial	P1-ER2
292	13_13	P1-purple	44	1	BIRC5	0	Epithelial	P1-ER2
293	25_25	P1-purple	123	1	BIRC5	0	Epithelial	P1-ER2
294	12_12	P1-purple	6	1	BIRC5	0	Epithelial	P1-ER2
295	11_11	P1-purple	58	1	BIRC5	0	Epithelial	P1-ER2
296	10_10	P1-purple	53	1	BIRC5	0	Epithelial	P1-ER2
297	7_7	P1-purple	74	1	BIRC5	0	Epithelial	P1-ER2
298	30_30	P1-purple	223	1	BIRC5	0	Epithelial	P1-ER2
299	6_6	P1-purple	69	1	BIRC5	0	Epithelial	P1-ER2
300	26_26	P1-purple	164	1	BIRC5	0	Epithelial	P1-ER2
301	31_31	P1-purple	2	1	BIRC5	0	Epithelial	P1-ER2
302	8_8	P1-purple	188	1	BIRC5	0	Epithelial	P1-ER2
303	3_1	P1-orange	113	2	BIRC5	0	Epithelial	P1-ER2
304	1_1	P1-orange	116	2	BIRC5	0	Epithelial	P1-ER2
305	22_2	P1-purple	314	3	BIRC5	0	Epithelial	P1-ER2
306	17_2	P1-purple	171	3	BIRC5	0	Epithelial	P1-ER2
307	19_1	P1-purple	224	3	BIRC5	0	Epithelial	P1-ER2
308	22_4	P1-purple	402	3	BIRC5	0	Epithelial	P1-ER2
309	20_3	P1-purple	167	3	BIRC5	0	Epithelial	P1-ER2
310	22_3	P1-purple	409	3	BIRC5	0	Epithelial	P1-ER2
311	20_2	P1-purple	150	3	BIRC5	0	Epithelial	P1-ER2
312	18_1	P1-purple	334	3	BIRC5	0	Epithelial	P1-ER2
313	21_3	P1-purple	250	3	BIRC5	0	Epithelial	P1-ER2
314	17_1	P1-purple	157	3	BIRC5	0	Epithelial	P1-ER2
315	19_2	P1-purple	235	3	BIRC5	0	Epithelial	P1-ER2
316	18_4	P1-purple	232	3	BIRC5	0	Epithelial	P1-ER2
317	21_1	P1-purple	167	3	BIRC5	0	Epithelial	P1-ER2
318	20_1	P1-purple	163	3	BIRC5	0	Epithelial	P1-ER2
319	18_3	P1-purple	229	3	BIRC5	0	Epithelial	P1-ER2
320	21_2	P1-purple	129	3	BIRC5	0	Epithelial	P1-ER2
321	22_1	P1-purple	316	3	BIRC5	0	Epithelial	P1-ER2
322	18_2	P1-purple	141	3	BIRC5	0	Epithelial	P1-ER2
323	17_3	P1-purple	133	3	BIRC5	0	Epithelial	P1-ER2
324	0_0	P1-green	150	0	BRCA1	0	Epithelial	P1-ER2
325	24_24	P1-green	41	0	BRCA1	0	Epithelial	P1-ER2
326	4_4	P1-purple	176	1	BRCA1	0	Epithelial	P1-ER2
327	9_9	P1-purple	81	1	BRCA1	0	Epithelial	P1-ER2
328	13_13	P1-purple	44	1	BRCA1	0	Epithelial	P1-ER2
329	25_25	P1-purple	123	1	BRCA1	0	Epithelial	P1-ER2
330	12_12	P1-purple	6	1	BRCA1	0	Epithelial	P1-ER2
331	11_11	P1-purple	58	1	BRCA1	0	Epithelial	P1-ER2
332	10_10	P1-purple	53	1	BRCA1	0	Epithelial	P1-ER2
333	7_7	P1-purple	74	1	BRCA1	0	Epithelial	P1-ER2
334	30_30	P1-purple	223	1	BRCA1	0	Epithelial	P1-ER2
335	6_6	P1-purple	69	1	BRCA1	0	Epithelial	P1-ER2
336	26_26	P1-purple	164	1	BRCA1	0	Epithelial	P1-ER2
337	31_31	P1-purple	2	1	BRCA1	0	Epithelial	P1-ER2
338	8_8	P1-purple	188	1	BRCA1	0	Epithelial	P1-ER2
339	3_1	P1-orange	113	2	BRCA1	0	Epithelial	P1-ER2
340	1_1	P1-orange	116	2	BRCA1	0	Epithelial	P1-ER2
341	22_2	P1-purple	314	3	BRCA1	0	Epithelial	P1-ER2
342	17_2	P1-purple	171	3	BRCA1	0	Epithelial	P1-ER2
343	19_1	P1-purple	224	3	BRCA1	0	Epithelial	P1-ER2
344	22_4	P1-purple	402	3	BRCA1	0	Epithelial	P1-ER2
345	20_3	P1-purple	167	3	BRCA1	0	Epithelial	P1-ER2
346	22_3	P1-purple	409	3	BRCA1	0	Epithelial	P1-ER2
347	20_2	P1-purple	150	3	BRCA1	0	Epithelial	P1-ER2
348	18_1	P1-purple	334	3	BRCA1	0	Epithelial	P1-ER2
349	21_3	P1-purple	250	3	BRCA1	0	Epithelial	P1-ER2
350	17_1	P1-purple	157	3	BRCA1	0	Epithelial	P1-ER2
351	19_2	P1-purple	235	3	BRCA1	0	Epithelial	P1-ER2
352	18_4	P1-purple	232	3	BRCA1	0	Epithelial	P1-ER2
353	21_1	P1-purple	167	3	BRCA1	0	Epithelial	P1-ER2
354	20_1	P1-purple	163	3	BRCA1	0	Epithelial	P1-ER2
355	18_3	P1-purple	229	3	BRCA1	0	Epithelial	P1-ER2
356	21_2	P1-purple	129	3	BRCA1	0	Epithelial	P1-ER2
357	22_1	P1-purple	316	3	BRCA1	0	Epithelial	P1-ER2
358	18_2	P1-purple	141	3	BRCA1	0	Epithelial	P1-ER2
359	17_3	P1-purple	133	3	BRCA1	0	Epithelial	P1-ER2
360	0_0	P1-green	150	0	BRCA2	0	Epithelial	P1-ER2
361	24_24	P1-green	41	0	BRCA2	0	Epithelial	P1-ER2
362	4_4	P1-purple	176	1	BRCA2	0	Epithelial	P1-ER2
363	9_9	P1-purple	81	1	BRCA2	0	Epithelial	P1-ER2
364	13_13	P1-purple	44	1	BRCA2	0	Epithelial	P1-ER2
365	25_25	P1-purple	123	1	BRCA2	0	Epithelial	P1-ER2
366	12_12	P1-purple	6	1	BRCA2	0	Epithelial	P1-ER2
367	11_11	P1-purple	58	1	BRCA2	0	Epithelial	P1-ER2
368	10_10	P1-purple	53	1	BRCA2	0	Epithelial	P1-ER2
369	7_7	P1-purple	74	1	BRCA2	0	Epithelial	P1-ER2
370	30_30	P1-purple	223	1	BRCA2	0	Epithelial	P1-ER2
371	6_6	P1-purple	69	1	BRCA2	0	Epithelial	P1-ER2
372	26_26	P1-purple	164	1	BRCA2	0	Epithelial	P1-ER2
373	31_31	P1-purple	2	1	BRCA2	0	Epithelial	P1-ER2
374	8_8	P1-purple	188	1	BRCA2	0	Epithelial	P1-ER2
375	3_1	P1-orange	113	2	BRCA2	0	Epithelial	P1-ER2
376	1_1	P1-orange	116	2	BRCA2	0	Epithelial	P1-ER2
377	22_2	P1-purple	314	3	BRCA2	0	Epithelial	P1-ER2
378	17_2	P1-purple	171	3	BRCA2	0	Epithelial	P1-ER2
379	19_1	P1-purple	224	3	BRCA2	0	Epithelial	P1-ER2
380	22_4	P1-purple	402	3	BRCA2	0	Epithelial	P1-ER2
381	20_3	P1-purple	167	3	BRCA2	0	Epithelial	P1-ER2
382	22_3	P1-purple	409	3	BRCA2	0	Epithelial	P1-ER2
383	20_2	P1-purple	150	3	BRCA2	0	Epithelial	P1-ER2
384	18_1	P1-purple	334	3	BRCA2	0	Epithelial	P1-ER2
385	21_3	P1-purple	250	3	BRCA2	0	Epithelial	P1-ER2
386	17_1	P1-purple	157	3	BRCA2	0	Epithelial	P1-ER2
387	19_2	P1-purple	235	3	BRCA2	0	Epithelial	P1-ER2
388	18_4	P1-purple	232	3	BRCA2	0	Epithelial	P1-ER2
389	21_1	P1-purple	167	3	BRCA2	0	Epithelial	P1-ER2
390	20_1	P1-purple	163	3	BRCA2	0	Epithelial	P1-ER2
391	18_3	P1-purple	229	3	BRCA2	0	Epithelial	P1-ER2
392	21_2	P1-purple	129	3	BRCA2	0	Epithelial	P1-ER2
393	22_1	P1-purple	316	3	BRCA2	0	Epithelial	P1-ER2
394	18_2	P1-purple	141	3	BRCA2	0	Epithelial	P1-ER2
395	17_3	P1-purple	133	3	BRCA2	0	Epithelial	P1-ER2
396	0_0	P1-green	150	0	BRF2	0	Epithelial	P1-ER2
397	24_24	P1-green	41	0	BRF2	0	Epithelial	P1-ER2
398	4_4	P1-purple	176	1	BRF2	0	Epithelial	P1-ER2
399	9_9	P1-purple	81	1	BRF2	0	Epithelial	P1-ER2
400	13_13	P1-purple	44	1	BRF2	0	Epithelial	P1-ER2
401	25_25	P1-purple	123	1	BRF2	0	Epithelial	P1-ER2
402	12_12	P1-purple	6	1	BRF2	0	Epithelial	P1-ER2
403	11_11	P1-purple	58	1	BRF2	0	Epithelial	P1-ER2
404	10_10	P1-purple	53	1	BRF2	0	Epithelial	P1-ER2
405	7_7	P1-purple	74	1	BRF2	0	Epithelial	P1-ER2
406	30_30	P1-purple	223	1	BRF2	0	Epithelial	P1-ER2
407	6_6	P1-purple	69	1	BRF2	0	Epithelial	P1-ER2
408	26_26	P1-purple	164	1	BRF2	0	Epithelial	P1-ER2
409	31_31	P1-purple	2	1	BRF2	0	Epithelial	P1-ER2
410	8_8	P1-purple	188	1	BRF2	0	Epithelial	P1-ER2
411	3_1	P1-orange	113	2	BRF2	0	Epithelial	P1-ER2
412	1_1	P1-orange	116	2	BRF2	0	Epithelial	P1-ER2
413	22_2	P1-purple	314	3	BRF2	0	Epithelial	P1-ER2
414	17_2	P1-purple	171	3	BRF2	0	Epithelial	P1-ER2
415	19_1	P1-purple	224	3	BRF2	0	Epithelial	P1-ER2
416	22_4	P1-purple	402	3	BRF2	0	Epithelial	P1-ER2
417	20_3	P1-purple	167	3	BRF2	0	Epithelial	P1-ER2
418	22_3	P1-purple	409	3	BRF2	0	Epithelial	P1-ER2
419	20_2	P1-purple	150	3	BRF2	0	Epithelial	P1-ER2
420	18_1	P1-purple	334	3	BRF2	0	Epithelial	P1-ER2
421	21_3	P1-purple	250	3	BRF2	0	Epithelial	P1-ER2
422	17_1	P1-purple	157	3	BRF2	0	Epithelial	P1-ER2
423	19_2	P1-purple	235	3	BRF2	0	Epithelial	P1-ER2
424	18_4	P1-purple	232	3	BRF2	0	Epithelial	P1-ER2
425	21_1	P1-purple	167	3	BRF2	0	Epithelial	P1-ER2
426	20_1	P1-purple	163	3	BRF2	0	Epithelial	P1-ER2
427	18_3	P1-purple	229	3	BRF2	0	Epithelial	P1-ER2
428	21_2	P1-purple	129	3	BRF2	0	Epithelial	P1-ER2
429	22_1	P1-purple	316	3	BRF2	0	Epithelial	P1-ER2
430	18_2	P1-purple	141	3	BRF2	0	Epithelial	P1-ER2
431	17_3	P1-purple	133	3	BRF2	0	Epithelial	P1-ER2
432	0_0	P1-green	150	0	CCL18	0	Epithelial	P1-ER2
433	24_24	P1-green	41	0	CCL18	0	Epithelial	P1-ER2
434	4_4	P1-purple	176	1	CCL18	0	Epithelial	P1-ER2
435	9_9	P1-purple	81	1	CCL18	0	Epithelial	P1-ER2
436	13_13	P1-purple	44	1	CCL18	0	Epithelial	P1-ER2
437	25_25	P1-purple	123	1	CCL18	0	Epithelial	P1-ER2
438	12_12	P1-purple	6	1	CCL18	0	Epithelial	P1-ER2
439	11_11	P1-purple	58	1	CCL18	0	Epithelial	P1-ER2
440	10_10	P1-purple	53	1	CCL18	0	Epithelial	P1-ER2
441	7_7	P1-purple	74	1	CCL18	0	Epithelial	P1-ER2
442	30_30	P1-purple	223	1	CCL18	0	Epithelial	P1-ER2
443	6_6	P1-purple	69	1	CCL18	0	Epithelial	P1-ER2
444	26_26	P1-purple	164	1	CCL18	0	Epithelial	P1-ER2
445	31_31	P1-purple	2	1	CCL18	0	Epithelial	P1-ER2
446	8_8	P1-purple	188	1	CCL18	0	Epithelial	P1-ER2
447	3_1	P1-orange	113	2	CCL18	0	Epithelial	P1-ER2
448	1_1	P1-orange	116	2	CCL18	0	Epithelial	P1-ER2
449	22_2	P1-purple	314	3	CCL18	0	Epithelial	P1-ER2
450	17_2	P1-purple	171	3	CCL18	0	Epithelial	P1-ER2
451	19_1	P1-purple	224	3	CCL18	0	Epithelial	P1-ER2
452	22_4	P1-purple	402	3	CCL18	0	Epithelial	P1-ER2
453	20_3	P1-purple	167	3	CCL18	0	Epithelial	P1-ER2
454	22_3	P1-purple	409	3	CCL18	0	Epithelial	P1-ER2
455	20_2	P1-purple	150	3	CCL18	0	Epithelial	P1-ER2
456	18_1	P1-purple	334	3	CCL18	0	Epithelial	P1-ER2
457	21_3	P1-purple	250	3	CCL18	0	Epithelial	P1-ER2
458	17_1	P1-purple	157	3	CCL18	0	Epithelial	P1-ER2
459	19_2	P1-purple	235	3	CCL18	0	Epithelial	P1-ER2
460	18_4	P1-purple	232	3	CCL18	0	Epithelial	P1-ER2
461	21_1	P1-purple	167	3	CCL18	0	Epithelial	P1-ER2
462	20_1	P1-purple	163	3	CCL18	0	Epithelial	P1-ER2
463	18_3	P1-purple	229	3	CCL18	0	Epithelial	P1-ER2
464	21_2	P1-purple	129	3	CCL18	0	Epithelial	P1-ER2
465	22_1	P1-purple	316	3	CCL18	0	Epithelial	P1-ER2
466	18_2	P1-purple	141	3	CCL18	0	Epithelial	P1-ER2
467	17_3	P1-purple	133	3	CCL18	0	Epithelial	P1-ER2
468	0_0	P1-green	150	0	CCNB1	0	Epithelial	P1-ER2
469	24_24	P1-green	41	0	CCNB1	0	Epithelial	P1-ER2
470	4_4	P1-purple	176	1	CCNB1	0	Epithelial	P1-ER2
471	9_9	P1-purple	81	1	CCNB1	1	Epithelial	P1-ER2
472	13_13	P1-purple	44	1	CCNB1	0	Epithelial	P1-ER2
473	25_25	P1-purple	123	1	CCNB1	0	Epithelial	P1-ER2
474	12_12	P1-purple	6	1	CCNB1	0	Epithelial	P1-ER2
475	11_11	P1-purple	58	1	CCNB1	0	Epithelial	P1-ER2
476	10_10	P1-purple	53	1	CCNB1	0	Epithelial	P1-ER2
477	7_7	P1-purple	74	1	CCNB1	0	Epithelial	P1-ER2
478	30_30	P1-purple	223	1	CCNB1	0	Epithelial	P1-ER2
479	6_6	P1-purple	69	1	CCNB1	0	Epithelial	P1-ER2
480	26_26	P1-purple	164	1	CCNB1	0	Epithelial	P1-ER2
481	31_31	P1-purple	2	1	CCNB1	0	Epithelial	P1-ER2
482	8_8	P1-purple	188	1	CCNB1	0	Epithelial	P1-ER2
483	3_1	P1-orange	113	2	CCNB1	0	Epithelial	P1-ER2
484	1_1	P1-orange	116	2	CCNB1	0	Epithelial	P1-ER2
485	22_2	P1-purple	314	3	CCNB1	1	Epithelial	P1-ER2
486	17_2	P1-purple	171	3	CCNB1	0	Epithelial	P1-ER2
487	19_1	P1-purple	224	3	CCNB1	0	Epithelial	P1-ER2
488	22_4	P1-purple	402	3	CCNB1	0	Epithelial	P1-ER2
489	20_3	P1-purple	167	3	CCNB1	0	Epithelial	P1-ER2
490	22_3	P1-purple	409	3	CCNB1	0	Epithelial	P1-ER2
491	20_2	P1-purple	150	3	CCNB1	0	Epithelial	P1-ER2
492	18_1	P1-purple	334	3	CCNB1	1	Epithelial	P1-ER2
493	21_3	P1-purple	250	3	CCNB1	0	Epithelial	P1-ER2
494	17_1	P1-purple	157	3	CCNB1	0	Epithelial	P1-ER2
495	19_2	P1-purple	235	3	CCNB1	0	Epithelial	P1-ER2
496	18_4	P1-purple	232	3	CCNB1	3	Epithelial	P1-ER2
497	21_1	P1-purple	167	3	CCNB1	0	Epithelial	P1-ER2
498	20_1	P1-purple	163	3	CCNB1	0	Epithelial	P1-ER2
499	18_3	P1-purple	229	3	CCNB1	0	Epithelial	P1-ER2
500	21_2	P1-purple	129	3	CCNB1	0	Epithelial	P1-ER2
501	22_1	P1-purple	316	3	CCNB1	0	Epithelial	P1-ER2
502	18_2	P1-purple	141	3	CCNB1	0	Epithelial	P1-ER2
503	17_3	P1-purple	133	3	CCNB1	1	Epithelial	P1-ER2
504	0_0	P1-green	150	0	CCND1	1	Epithelial	P1-ER2
505	24_24	P1-green	41	0	CCND1	0	Epithelial	P1-ER2
506	4_4	P1-purple	176	1	CCND1	4	Epithelial	P1-ER2
507	9_9	P1-purple	81	1	CCND1	4	Epithelial	P1-ER2
508	13_13	P1-purple	44	1	CCND1	2	Epithelial	P1-ER2
509	25_25	P1-purple	123	1	CCND1	4	Epithelial	P1-ER2
510	12_12	P1-purple	6	1	CCND1	0	Epithelial	P1-ER2
511	11_11	P1-purple	58	1	CCND1	1	Epithelial	P1-ER2
512	10_10	P1-purple	53	1	CCND1	2	Epithelial	P1-ER2
513	7_7	P1-purple	74	1	CCND1	2	Epithelial	P1-ER2
514	30_30	P1-purple	223	1	CCND1	5	Epithelial	P1-ER2
515	6_6	P1-purple	69	1	CCND1	3	Epithelial	P1-ER2
516	26_26	P1-purple	164	1	CCND1	8	Epithelial	P1-ER2
517	31_31	P1-purple	2	1	CCND1	0	Epithelial	P1-ER2
518	8_8	P1-purple	188	1	CCND1	7	Epithelial	P1-ER2
519	3_1	P1-orange	113	2	CCND1	2	Epithelial	P1-ER2
520	1_1	P1-orange	116	2	CCND1	5	Epithelial	P1-ER2
521	22_2	P1-purple	314	3	CCND1	5	Epithelial	P1-ER2
522	17_2	P1-purple	171	3	CCND1	3	Epithelial	P1-ER2
523	19_1	P1-purple	224	3	CCND1	11	Epithelial	P1-ER2
524	22_4	P1-purple	402	3	CCND1	11	Epithelial	P1-ER2
525	20_3	P1-purple	167	3	CCND1	6	Epithelial	P1-ER2
526	22_3	P1-purple	409	3	CCND1	10	Epithelial	P1-ER2
527	20_2	P1-purple	150	3	CCND1	3	Epithelial	P1-ER2
528	18_1	P1-purple	334	3	CCND1	10	Epithelial	P1-ER2
529	21_3	P1-purple	250	3	CCND1	7	Epithelial	P1-ER2
530	17_1	P1-purple	157	3	CCND1	3	Epithelial	P1-ER2
531	19_2	P1-purple	235	3	CCND1	8	Epithelial	P1-ER2
532	18_4	P1-purple	232	3	CCND1	6	Epithelial	P1-ER2
533	21_1	P1-purple	167	3	CCND1	9	Epithelial	P1-ER2
534	20_1	P1-purple	163	3	CCND1	4	Epithelial	P1-ER2
535	18_3	P1-purple	229	3	CCND1	7	Epithelial	P1-ER2
536	21_2	P1-purple	129	3	CCND1	3	Epithelial	P1-ER2
537	22_1	P1-purple	316	3	CCND1	8	Epithelial	P1-ER2
538	18_2	P1-purple	141	3	CCND1	6	Epithelial	P1-ER2
539	17_3	P1-purple	133	3	CCND1	1	Epithelial	P1-ER2
540	0_0	P1-green	150	0	CD163	0	Epithelial	P1-ER2
541	24_24	P1-green	41	0	CD163	0	Epithelial	P1-ER2
542	4_4	P1-purple	176	1	CD163	0	Epithelial	P1-ER2
543	9_9	P1-purple	81	1	CD163	0	Epithelial	P1-ER2
544	13_13	P1-purple	44	1	CD163	0	Epithelial	P1-ER2
545	25_25	P1-purple	123	1	CD163	0	Epithelial	P1-ER2
546	12_12	P1-purple	6	1	CD163	0	Epithelial	P1-ER2
547	11_11	P1-purple	58	1	CD163	0	Epithelial	P1-ER2
548	10_10	P1-purple	53	1	CD163	0	Epithelial	P1-ER2
549	7_7	P1-purple	74	1	CD163	0	Epithelial	P1-ER2
550	30_30	P1-purple	223	1	CD163	1	Epithelial	P1-ER2
551	6_6	P1-purple	69	1	CD163	0	Epithelial	P1-ER2
552	26_26	P1-purple	164	1	CD163	0	Epithelial	P1-ER2
553	31_31	P1-purple	2	1	CD163	0	Epithelial	P1-ER2
554	8_8	P1-purple	188	1	CD163	0	Epithelial	P1-ER2
555	3_1	P1-orange	113	2	CD163	0	Epithelial	P1-ER2
556	1_1	P1-orange	116	2	CD163	0	Epithelial	P1-ER2
557	22_2	P1-purple	314	3	CD163	0	Epithelial	P1-ER2
558	17_2	P1-purple	171	3	CD163	0	Epithelial	P1-ER2
559	19_1	P1-purple	224	3	CD163	0	Epithelial	P1-ER2
560	22_4	P1-purple	402	3	CD163	0	Epithelial	P1-ER2
561	20_3	P1-purple	167	3	CD163	0	Epithelial	P1-ER2
562	22_3	P1-purple	409	3	CD163	1	Epithelial	P1-ER2
563	20_2	P1-purple	150	3	CD163	0	Epithelial	P1-ER2
564	18_1	P1-purple	334	3	CD163	1	Epithelial	P1-ER2
565	21_3	P1-purple	250	3	CD163	0	Epithelial	P1-ER2
566	17_1	P1-purple	157	3	CD163	0	Epithelial	P1-ER2
567	19_2	P1-purple	235	3	CD163	0	Epithelial	P1-ER2
568	18_4	P1-purple	232	3	CD163	0	Epithelial	P1-ER2
569	21_1	P1-purple	167	3	CD163	1	Epithelial	P1-ER2
570	20_1	P1-purple	163	3	CD163	0	Epithelial	P1-ER2
571	18_3	P1-purple	229	3	CD163	0	Epithelial	P1-ER2
572	21_2	P1-purple	129	3	CD163	0	Epithelial	P1-ER2
573	22_1	P1-purple	316	3	CD163	0	Epithelial	P1-ER2
574	18_2	P1-purple	141	3	CD163	0	Epithelial	P1-ER2
575	17_3	P1-purple	133	3	CD163	0	Epithelial	P1-ER2
576	0_0	P1-green	150	0	CD24	0	Epithelial	P1-ER2
577	24_24	P1-green	41	0	CD24	0	Epithelial	P1-ER2
578	4_4	P1-purple	176	1	CD24	0	Epithelial	P1-ER2
579	9_9	P1-purple	81	1	CD24	0	Epithelial	P1-ER2
580	13_13	P1-purple	44	1	CD24	0	Epithelial	P1-ER2
581	25_25	P1-purple	123	1	CD24	0	Epithelial	P1-ER2
582	12_12	P1-purple	6	1	CD24	0	Epithelial	P1-ER2
583	11_11	P1-purple	58	1	CD24	0	Epithelial	P1-ER2
584	10_10	P1-purple	53	1	CD24	0	Epithelial	P1-ER2
585	7_7	P1-purple	74	1	CD24	0	Epithelial	P1-ER2
586	30_30	P1-purple	223	1	CD24	0	Epithelial	P1-ER2
587	6_6	P1-purple	69	1	CD24	0	Epithelial	P1-ER2
588	26_26	P1-purple	164	1	CD24	0	Epithelial	P1-ER2
589	31_31	P1-purple	2	1	CD24	0	Epithelial	P1-ER2
590	8_8	P1-purple	188	1	CD24	2	Epithelial	P1-ER2
591	3_1	P1-orange	113	2	CD24	0	Epithelial	P1-ER2
592	1_1	P1-orange	116	2	CD24	0	Epithelial	P1-ER2
593	22_2	P1-purple	314	3	CD24	1	Epithelial	P1-ER2
594	17_2	P1-purple	171	3	CD24	0	Epithelial	P1-ER2
595	19_1	P1-purple	224	3	CD24	0	Epithelial	P1-ER2
596	22_4	P1-purple	402	3	CD24	0	Epithelial	P1-ER2
597	20_3	P1-purple	167	3	CD24	0	Epithelial	P1-ER2
598	22_3	P1-purple	409	3	CD24	1	Epithelial	P1-ER2
599	20_2	P1-purple	150	3	CD24	0	Epithelial	P1-ER2
600	18_1	P1-purple	334	3	CD24	0	Epithelial	P1-ER2
601	21_3	P1-purple	250	3	CD24	0	Epithelial	P1-ER2
602	17_1	P1-purple	157	3	CD24	0	Epithelial	P1-ER2
603	19_2	P1-purple	235	3	CD24	0	Epithelial	P1-ER2
604	18_4	P1-purple	232	3	CD24	0	Epithelial	P1-ER2
605	21_1	P1-purple	167	3	CD24	0	Epithelial	P1-ER2
606	20_1	P1-purple	163	3	CD24	0	Epithelial	P1-ER2
607	18_3	P1-purple	229	3	CD24	0	Epithelial	P1-ER2
608	21_2	P1-purple	129	3	CD24	0	Epithelial	P1-ER2
609	22_1	P1-purple	316	3	CD24	0	Epithelial	P1-ER2
610	18_2	P1-purple	141	3	CD24	1	Epithelial	P1-ER2
611	17_3	P1-purple	133	3	CD24	0	Epithelial	P1-ER2
612	0_0	P1-green	150	0	CD68	0	Epithelial	P1-ER2
613	24_24	P1-green	41	0	CD68	0	Epithelial	P1-ER2
614	4_4	P1-purple	176	1	CD68	0	Epithelial	P1-ER2
615	9_9	P1-purple	81	1	CD68	0	Epithelial	P1-ER2
616	13_13	P1-purple	44	1	CD68	0	Epithelial	P1-ER2
617	25_25	P1-purple	123	1	CD68	0	Epithelial	P1-ER2
618	12_12	P1-purple	6	1	CD68	0	Epithelial	P1-ER2
619	11_11	P1-purple	58	1	CD68	0	Epithelial	P1-ER2
620	10_10	P1-purple	53	1	CD68	0	Epithelial	P1-ER2
621	7_7	P1-purple	74	1	CD68	0	Epithelial	P1-ER2
622	30_30	P1-purple	223	1	CD68	0	Epithelial	P1-ER2
623	6_6	P1-purple	69	1	CD68	0	Epithelial	P1-ER2
624	26_26	P1-purple	164	1	CD68	1	Epithelial	P1-ER2
625	31_31	P1-purple	2	1	CD68	0	Epithelial	P1-ER2
626	8_8	P1-purple	188	1	CD68	0	Epithelial	P1-ER2
627	3_1	P1-orange	113	2	CD68	0	Epithelial	P1-ER2
628	1_1	P1-orange	116	2	CD68	1	Epithelial	P1-ER2
629	22_2	P1-purple	314	3	CD68	0	Epithelial	P1-ER2
630	17_2	P1-purple	171	3	CD68	0	Epithelial	P1-ER2
631	19_1	P1-purple	224	3	CD68	0	Epithelial	P1-ER2
632	22_4	P1-purple	402	3	CD68	0	Epithelial	P1-ER2
633	20_3	P1-purple	167	3	CD68	0	Epithelial	P1-ER2
634	22_3	P1-purple	409	3	CD68	0	Epithelial	P1-ER2
635	20_2	P1-purple	150	3	CD68	0	Epithelial	P1-ER2
636	18_1	P1-purple	334	3	CD68	1	Epithelial	P1-ER2
637	21_3	P1-purple	250	3	CD68	0	Epithelial	P1-ER2
638	17_1	P1-purple	157	3	CD68	0	Epithelial	P1-ER2
639	19_2	P1-purple	235	3	CD68	0	Epithelial	P1-ER2
640	18_4	P1-purple	232	3	CD68	0	Epithelial	P1-ER2
641	21_1	P1-purple	167	3	CD68	0	Epithelial	P1-ER2
642	20_1	P1-purple	163	3	CD68	0	Epithelial	P1-ER2
643	18_3	P1-purple	229	3	CD68	0	Epithelial	P1-ER2
644	21_2	P1-purple	129	3	CD68	0	Epithelial	P1-ER2
645	22_1	P1-purple	316	3	CD68	0	Epithelial	P1-ER2
646	18_2	P1-purple	141	3	CD68	0	Epithelial	P1-ER2
647	17_3	P1-purple	133	3	CD68	0	Epithelial	P1-ER2
648	0_0	P1-green	150	0	CDH1	11	Epithelial	P1-ER2
649	24_24	P1-green	41	0	CDH1	6	Epithelial	P1-ER2
650	4_4	P1-purple	176	1	CDH1	13	Epithelial	P1-ER2
651	9_9	P1-purple	81	1	CDH1	4	Epithelial	P1-ER2
652	13_13	P1-purple	44	1	CDH1	5	Epithelial	P1-ER2
653	25_25	P1-purple	123	1	CDH1	11	Epithelial	P1-ER2
654	12_12	P1-purple	6	1	CDH1	1	Epithelial	P1-ER2
655	11_11	P1-purple	58	1	CDH1	7	Epithelial	P1-ER2
656	10_10	P1-purple	53	1	CDH1	10	Epithelial	P1-ER2
657	7_7	P1-purple	74	1	CDH1	8	Epithelial	P1-ER2
658	30_30	P1-purple	223	1	CDH1	22	Epithelial	P1-ER2
659	6_6	P1-purple	69	1	CDH1	5	Epithelial	P1-ER2
660	26_26	P1-purple	164	1	CDH1	11	Epithelial	P1-ER2
661	31_31	P1-purple	2	1	CDH1	0	Epithelial	P1-ER2
662	8_8	P1-purple	188	1	CDH1	20	Epithelial	P1-ER2
663	3_1	P1-orange	113	2	CDH1	8	Epithelial	P1-ER2
664	1_1	P1-orange	116	2	CDH1	10	Epithelial	P1-ER2
665	22_2	P1-purple	314	3	CDH1	28	Epithelial	P1-ER2
666	17_2	P1-purple	171	3	CDH1	21	Epithelial	P1-ER2
667	19_1	P1-purple	224	3	CDH1	29	Epithelial	P1-ER2
668	22_4	P1-purple	402	3	CDH1	42	Epithelial	P1-ER2
669	20_3	P1-purple	167	3	CDH1	21	Epithelial	P1-ER2
670	22_3	P1-purple	409	3	CDH1	40	Epithelial	P1-ER2
671	20_2	P1-purple	150	3	CDH1	14	Epithelial	P1-ER2
672	18_1	P1-purple	334	3	CDH1	25	Epithelial	P1-ER2
673	21_3	P1-purple	250	3	CDH1	20	Epithelial	P1-ER2
674	17_1	P1-purple	157	3	CDH1	25	Epithelial	P1-ER2
675	19_2	P1-purple	235	3	CDH1	23	Epithelial	P1-ER2
676	18_4	P1-purple	232	3	CDH1	19	Epithelial	P1-ER2
677	21_1	P1-purple	167	3	CDH1	12	Epithelial	P1-ER2
678	20_1	P1-purple	163	3	CDH1	26	Epithelial	P1-ER2
679	18_3	P1-purple	229	3	CDH1	27	Epithelial	P1-ER2
680	21_2	P1-purple	129	3	CDH1	9	Epithelial	P1-ER2
681	22_1	P1-purple	316	3	CDH1	31	Epithelial	P1-ER2
682	18_2	P1-purple	141	3	CDH1	20	Epithelial	P1-ER2
683	17_3	P1-purple	133	3	CDH1	7	Epithelial	P1-ER2
684	0_0	P1-green	150	0	CDH2	0	Epithelial	P1-ER2
685	24_24	P1-green	41	0	CDH2	0	Epithelial	P1-ER2
686	4_4	P1-purple	176	1	CDH2	0	Epithelial	P1-ER2
687	9_9	P1-purple	81	1	CDH2	0	Epithelial	P1-ER2
688	13_13	P1-purple	44	1	CDH2	0	Epithelial	P1-ER2
689	25_25	P1-purple	123	1	CDH2	0	Epithelial	P1-ER2
690	12_12	P1-purple	6	1	CDH2	0	Epithelial	P1-ER2
691	11_11	P1-purple	58	1	CDH2	0	Epithelial	P1-ER2
692	10_10	P1-purple	53	1	CDH2	0	Epithelial	P1-ER2
693	7_7	P1-purple	74	1	CDH2	0	Epithelial	P1-ER2
694	30_30	P1-purple	223	1	CDH2	0	Epithelial	P1-ER2
695	6_6	P1-purple	69	1	CDH2	0	Epithelial	P1-ER2
696	26_26	P1-purple	164	1	CDH2	0	Epithelial	P1-ER2
697	31_31	P1-purple	2	1	CDH2	0	Epithelial	P1-ER2
698	8_8	P1-purple	188	1	CDH2	0	Epithelial	P1-ER2
699	3_1	P1-orange	113	2	CDH2	0	Epithelial	P1-ER2
700	1_1	P1-orange	116	2	CDH2	0	Epithelial	P1-ER2
701	22_2	P1-purple	314	3	CDH2	0	Epithelial	P1-ER2
702	17_2	P1-purple	171	3	CDH2	0	Epithelial	P1-ER2
703	19_1	P1-purple	224	3	CDH2	0	Epithelial	P1-ER2
704	22_4	P1-purple	402	3	CDH2	0	Epithelial	P1-ER2
705	20_3	P1-purple	167	3	CDH2	0	Epithelial	P1-ER2
706	22_3	P1-purple	409	3	CDH2	0	Epithelial	P1-ER2
707	20_2	P1-purple	150	3	CDH2	0	Epithelial	P1-ER2
708	18_1	P1-purple	334	3	CDH2	0	Epithelial	P1-ER2
709	21_3	P1-purple	250	3	CDH2	0	Epithelial	P1-ER2
710	17_1	P1-purple	157	3	CDH2	0	Epithelial	P1-ER2
711	19_2	P1-purple	235	3	CDH2	0	Epithelial	P1-ER2
712	18_4	P1-purple	232	3	CDH2	0	Epithelial	P1-ER2
713	21_1	P1-purple	167	3	CDH2	0	Epithelial	P1-ER2
714	20_1	P1-purple	163	3	CDH2	0	Epithelial	P1-ER2
715	18_3	P1-purple	229	3	CDH2	0	Epithelial	P1-ER2
716	21_2	P1-purple	129	3	CDH2	0	Epithelial	P1-ER2
717	22_1	P1-purple	316	3	CDH2	0	Epithelial	P1-ER2
718	18_2	P1-purple	141	3	CDH2	0	Epithelial	P1-ER2
719	17_3	P1-purple	133	3	CDH2	0	Epithelial	P1-ER2
720	0_0	P1-green	150	0	CLDN3	10	Epithelial	P1-ER2
721	24_24	P1-green	41	0	CLDN3	5	Epithelial	P1-ER2
722	4_4	P1-purple	176	1	CLDN3	8	Epithelial	P1-ER2
723	9_9	P1-purple	81	1	CLDN3	2	Epithelial	P1-ER2
724	13_13	P1-purple	44	1	CLDN3	4	Epithelial	P1-ER2
725	25_25	P1-purple	123	1	CLDN3	5	Epithelial	P1-ER2
726	12_12	P1-purple	6	1	CLDN3	0	Epithelial	P1-ER2
727	11_11	P1-purple	58	1	CLDN3	3	Epithelial	P1-ER2
728	10_10	P1-purple	53	1	CLDN3	0	Epithelial	P1-ER2
729	7_7	P1-purple	74	1	CLDN3	1	Epithelial	P1-ER2
730	30_30	P1-purple	223	1	CLDN3	12	Epithelial	P1-ER2
731	6_6	P1-purple	69	1	CLDN3	2	Epithelial	P1-ER2
732	26_26	P1-purple	164	1	CLDN3	8	Epithelial	P1-ER2
733	31_31	P1-purple	2	1	CLDN3	0	Epithelial	P1-ER2
734	8_8	P1-purple	188	1	CLDN3	14	Epithelial	P1-ER2
735	3_1	P1-orange	113	2	CLDN3	6	Epithelial	P1-ER2
736	1_1	P1-orange	116	2	CLDN3	7	Epithelial	P1-ER2
737	22_2	P1-purple	314	3	CLDN3	7	Epithelial	P1-ER2
738	17_2	P1-purple	171	3	CLDN3	2	Epithelial	P1-ER2
739	19_1	P1-purple	224	3	CLDN3	12	Epithelial	P1-ER2
740	22_4	P1-purple	402	3	CLDN3	12	Epithelial	P1-ER2
741	20_3	P1-purple	167	3	CLDN3	3	Epithelial	P1-ER2
742	22_3	P1-purple	409	3	CLDN3	25	Epithelial	P1-ER2
743	20_2	P1-purple	150	3	CLDN3	6	Epithelial	P1-ER2
744	18_1	P1-purple	334	3	CLDN3	9	Epithelial	P1-ER2
745	21_3	P1-purple	250	3	CLDN3	8	Epithelial	P1-ER2
746	17_1	P1-purple	157	3	CLDN3	12	Epithelial	P1-ER2
747	19_2	P1-purple	235	3	CLDN3	8	Epithelial	P1-ER2
748	18_4	P1-purple	232	3	CLDN3	4	Epithelial	P1-ER2
749	21_1	P1-purple	167	3	CLDN3	8	Epithelial	P1-ER2
750	20_1	P1-purple	163	3	CLDN3	1	Epithelial	P1-ER2
751	18_3	P1-purple	229	3	CLDN3	12	Epithelial	P1-ER2
752	21_2	P1-purple	129	3	CLDN3	6	Epithelial	P1-ER2
753	22_1	P1-purple	316	3	CLDN3	15	Epithelial	P1-ER2
754	18_2	P1-purple	141	3	CLDN3	7	Epithelial	P1-ER2
755	17_3	P1-purple	133	3	CLDN3	4	Epithelial	P1-ER2
756	0_0	P1-green	150	0	CLDN4	10	Epithelial	P1-ER2
757	24_24	P1-green	41	0	CLDN4	2	Epithelial	P1-ER2
758	4_4	P1-purple	176	1	CLDN4	5	Epithelial	P1-ER2
759	9_9	P1-purple	81	1	CLDN4	3	Epithelial	P1-ER2
760	13_13	P1-purple	44	1	CLDN4	1	Epithelial	P1-ER2
761	25_25	P1-purple	123	1	CLDN4	5	Epithelial	P1-ER2
762	12_12	P1-purple	6	1	CLDN4	0	Epithelial	P1-ER2
763	11_11	P1-purple	58	1	CLDN4	1	Epithelial	P1-ER2
764	10_10	P1-purple	53	1	CLDN4	3	Epithelial	P1-ER2
765	7_7	P1-purple	74	1	CLDN4	1	Epithelial	P1-ER2
766	30_30	P1-purple	223	1	CLDN4	9	Epithelial	P1-ER2
767	6_6	P1-purple	69	1	CLDN4	2	Epithelial	P1-ER2
768	26_26	P1-purple	164	1	CLDN4	4	Epithelial	P1-ER2
769	31_31	P1-purple	2	1	CLDN4	0	Epithelial	P1-ER2
770	8_8	P1-purple	188	1	CLDN4	14	Epithelial	P1-ER2
771	3_1	P1-orange	113	2	CLDN4	12	Epithelial	P1-ER2
772	1_1	P1-orange	116	2	CLDN4	11	Epithelial	P1-ER2
773	22_2	P1-purple	314	3	CLDN4	7	Epithelial	P1-ER2
774	17_2	P1-purple	171	3	CLDN4	3	Epithelial	P1-ER2
775	19_1	P1-purple	224	3	CLDN4	5	Epithelial	P1-ER2
776	22_4	P1-purple	402	3	CLDN4	5	Epithelial	P1-ER2
777	20_3	P1-purple	167	3	CLDN4	1	Epithelial	P1-ER2
778	22_3	P1-purple	409	3	CLDN4	8	Epithelial	P1-ER2
779	20_2	P1-purple	150	3	CLDN4	9	Epithelial	P1-ER2
780	18_1	P1-purple	334	3	CLDN4	13	Epithelial	P1-ER2
781	21_3	P1-purple	250	3	CLDN4	7	Epithelial	P1-ER2
782	17_1	P1-purple	157	3	CLDN4	4	Epithelial	P1-ER2
783	19_2	P1-purple	235	3	CLDN4	3	Epithelial	P1-ER2
784	18_4	P1-purple	232	3	CLDN4	8	Epithelial	P1-ER2
785	21_1	P1-purple	167	3	CLDN4	2	Epithelial	P1-ER2
786	20_1	P1-purple	163	3	CLDN4	5	Epithelial	P1-ER2
787	18_3	P1-purple	229	3	CLDN4	5	Epithelial	P1-ER2
788	21_2	P1-purple	129	3	CLDN4	2	Epithelial	P1-ER2
789	22_1	P1-purple	316	3	CLDN4	10	Epithelial	P1-ER2
790	18_2	P1-purple	141	3	CLDN4	1	Epithelial	P1-ER2
791	17_3	P1-purple	133	3	CLDN4	2	Epithelial	P1-ER2
792	0_0	P1-green	150	0	CLDN7	0	Epithelial	P1-ER2
793	24_24	P1-green	41	0	CLDN7	0	Epithelial	P1-ER2
794	4_4	P1-purple	176	1	CLDN7	2	Epithelial	P1-ER2
795	9_9	P1-purple	81	1	CLDN7	1	Epithelial	P1-ER2
796	13_13	P1-purple	44	1	CLDN7	0	Epithelial	P1-ER2
797	25_25	P1-purple	123	1	CLDN7	1	Epithelial	P1-ER2
798	12_12	P1-purple	6	1	CLDN7	0	Epithelial	P1-ER2
799	11_11	P1-purple	58	1	CLDN7	1	Epithelial	P1-ER2
800	10_10	P1-purple	53	1	CLDN7	1	Epithelial	P1-ER2
801	7_7	P1-purple	74	1	CLDN7	2	Epithelial	P1-ER2
802	30_30	P1-purple	223	1	CLDN7	1	Epithelial	P1-ER2
803	6_6	P1-purple	69	1	CLDN7	1	Epithelial	P1-ER2
804	26_26	P1-purple	164	1	CLDN7	1	Epithelial	P1-ER2
805	31_31	P1-purple	2	1	CLDN7	0	Epithelial	P1-ER2
806	8_8	P1-purple	188	1	CLDN7	4	Epithelial	P1-ER2
807	3_1	P1-orange	113	2	CLDN7	3	Epithelial	P1-ER2
808	1_1	P1-orange	116	2	CLDN7	2	Epithelial	P1-ER2
809	22_2	P1-purple	314	3	CLDN7	5	Epithelial	P1-ER2
810	17_2	P1-purple	171	3	CLDN7	1	Epithelial	P1-ER2
811	19_1	P1-purple	224	3	CLDN7	3	Epithelial	P1-ER2
812	22_4	P1-purple	402	3	CLDN7	4	Epithelial	P1-ER2
813	20_3	P1-purple	167	3	CLDN7	2	Epithelial	P1-ER2
814	22_3	P1-purple	409	3	CLDN7	5	Epithelial	P1-ER2
815	20_2	P1-purple	150	3	CLDN7	3	Epithelial	P1-ER2
816	18_1	P1-purple	334	3	CLDN7	5	Epithelial	P1-ER2
817	21_3	P1-purple	250	3	CLDN7	2	Epithelial	P1-ER2
818	17_1	P1-purple	157	3	CLDN7	2	Epithelial	P1-ER2
819	19_2	P1-purple	235	3	CLDN7	1	Epithelial	P1-ER2
820	18_4	P1-purple	232	3	CLDN7	7	Epithelial	P1-ER2
821	21_1	P1-purple	167	3	CLDN7	3	Epithelial	P1-ER2
822	20_1	P1-purple	163	3	CLDN7	0	Epithelial	P1-ER2
823	18_3	P1-purple	229	3	CLDN7	0	Epithelial	P1-ER2
824	21_2	P1-purple	129	3	CLDN7	1	Epithelial	P1-ER2
825	22_1	P1-purple	316	3	CLDN7	4	Epithelial	P1-ER2
826	18_2	P1-purple	141	3	CLDN7	1	Epithelial	P1-ER2
827	17_3	P1-purple	133	3	CLDN7	5	Epithelial	P1-ER2
828	0_0	P1-green	150	0	COL3A1	0	Epithelial	P1-ER2
829	24_24	P1-green	41	0	COL3A1	0	Epithelial	P1-ER2
830	4_4	P1-purple	176	1	COL3A1	0	Epithelial	P1-ER2
831	9_9	P1-purple	81	1	COL3A1	0	Epithelial	P1-ER2
832	13_13	P1-purple	44	1	COL3A1	0	Epithelial	P1-ER2
833	25_25	P1-purple	123	1	COL3A1	0	Epithelial	P1-ER2
834	12_12	P1-purple	6	1	COL3A1	0	Epithelial	P1-ER2
835	11_11	P1-purple	58	1	COL3A1	0	Epithelial	P1-ER2
836	10_10	P1-purple	53	1	COL3A1	0	Epithelial	P1-ER2
837	7_7	P1-purple	74	1	COL3A1	0	Epithelial	P1-ER2
838	30_30	P1-purple	223	1	COL3A1	0	Epithelial	P1-ER2
839	6_6	P1-purple	69	1	COL3A1	0	Epithelial	P1-ER2
840	26_26	P1-purple	164	1	COL3A1	0	Epithelial	P1-ER2
841	31_31	P1-purple	2	1	COL3A1	0	Epithelial	P1-ER2
842	8_8	P1-purple	188	1	COL3A1	0	Epithelial	P1-ER2
843	3_1	P1-orange	113	2	COL3A1	0	Epithelial	P1-ER2
844	1_1	P1-orange	116	2	COL3A1	0	Epithelial	P1-ER2
845	22_2	P1-purple	314	3	COL3A1	0	Epithelial	P1-ER2
846	17_2	P1-purple	171	3	COL3A1	0	Epithelial	P1-ER2
847	19_1	P1-purple	224	3	COL3A1	0	Epithelial	P1-ER2
848	22_4	P1-purple	402	3	COL3A1	0	Epithelial	P1-ER2
849	20_3	P1-purple	167	3	COL3A1	0	Epithelial	P1-ER2
850	22_3	P1-purple	409	3	COL3A1	0	Epithelial	P1-ER2
851	20_2	P1-purple	150	3	COL3A1	0	Epithelial	P1-ER2
852	18_1	P1-purple	334	3	COL3A1	0	Epithelial	P1-ER2
853	21_3	P1-purple	250	3	COL3A1	0	Epithelial	P1-ER2
854	17_1	P1-purple	157	3	COL3A1	0	Epithelial	P1-ER2
855	19_2	P1-purple	235	3	COL3A1	0	Epithelial	P1-ER2
856	18_4	P1-purple	232	3	COL3A1	0	Epithelial	P1-ER2
857	21_1	P1-purple	167	3	COL3A1	0	Epithelial	P1-ER2
858	20_1	P1-purple	163	3	COL3A1	0	Epithelial	P1-ER2
859	18_3	P1-purple	229	3	COL3A1	0	Epithelial	P1-ER2
860	21_2	P1-purple	129	3	COL3A1	0	Epithelial	P1-ER2
861	22_1	P1-purple	316	3	COL3A1	0	Epithelial	P1-ER2
862	18_2	P1-purple	141	3	COL3A1	0	Epithelial	P1-ER2
863	17_3	P1-purple	133	3	COL3A1	0	Epithelial	P1-ER2
864	0_0	P1-green	150	0	CTNNB	0	Epithelial	P1-ER2
865	24_24	P1-green	41	0	CTNNB	1	Epithelial	P1-ER2
866	4_4	P1-purple	176	1	CTNNB	0	Epithelial	P1-ER2
867	9_9	P1-purple	81	1	CTNNB	0	Epithelial	P1-ER2
868	13_13	P1-purple	44	1	CTNNB	0	Epithelial	P1-ER2
869	25_25	P1-purple	123	1	CTNNB	0	Epithelial	P1-ER2
870	12_12	P1-purple	6	1	CTNNB	0	Epithelial	P1-ER2
871	11_11	P1-purple	58	1	CTNNB	0	Epithelial	P1-ER2
872	10_10	P1-purple	53	1	CTNNB	1	Epithelial	P1-ER2
873	7_7	P1-purple	74	1	CTNNB	0	Epithelial	P1-ER2
874	30_30	P1-purple	223	1	CTNNB	3	Epithelial	P1-ER2
875	6_6	P1-purple	69	1	CTNNB	0	Epithelial	P1-ER2
876	26_26	P1-purple	164	1	CTNNB	2	Epithelial	P1-ER2
877	31_31	P1-purple	2	1	CTNNB	0	Epithelial	P1-ER2
878	8_8	P1-purple	188	1	CTNNB	2	Epithelial	P1-ER2
879	3_1	P1-orange	113	2	CTNNB	3	Epithelial	P1-ER2
880	1_1	P1-orange	116	2	CTNNB	0	Epithelial	P1-ER2
881	22_2	P1-purple	314	3	CTNNB	3	Epithelial	P1-ER2
882	17_2	P1-purple	171	3	CTNNB	1	Epithelial	P1-ER2
883	19_1	P1-purple	224	3	CTNNB	0	Epithelial	P1-ER2
884	22_4	P1-purple	402	3	CTNNB	1	Epithelial	P1-ER2
885	20_3	P1-purple	167	3	CTNNB	1	Epithelial	P1-ER2
886	22_3	P1-purple	409	3	CTNNB	3	Epithelial	P1-ER2
887	20_2	P1-purple	150	3	CTNNB	0	Epithelial	P1-ER2
888	18_1	P1-purple	334	3	CTNNB	4	Epithelial	P1-ER2
889	21_3	P1-purple	250	3	CTNNB	1	Epithelial	P1-ER2
890	17_1	P1-purple	157	3	CTNNB	1	Epithelial	P1-ER2
891	19_2	P1-purple	235	3	CTNNB	2	Epithelial	P1-ER2
892	18_4	P1-purple	232	3	CTNNB	3	Epithelial	P1-ER2
893	21_1	P1-purple	167	3	CTNNB	3	Epithelial	P1-ER2
894	20_1	P1-purple	163	3	CTNNB	0	Epithelial	P1-ER2
895	18_3	P1-purple	229	3	CTNNB	0	Epithelial	P1-ER2
896	21_2	P1-purple	129	3	CTNNB	0	Epithelial	P1-ER2
897	22_1	P1-purple	316	3	CTNNB	2	Epithelial	P1-ER2
898	18_2	P1-purple	141	3	CTNNB	0	Epithelial	P1-ER2
899	17_3	P1-purple	133	3	CTNNB	0	Epithelial	P1-ER2
900	0_0	P1-green	150	0	CTSL2	1	Epithelial	P1-ER2
901	24_24	P1-green	41	0	CTSL2	1	Epithelial	P1-ER2
902	4_4	P1-purple	176	1	CTSL2	0	Epithelial	P1-ER2
903	9_9	P1-purple	81	1	CTSL2	0	Epithelial	P1-ER2
904	13_13	P1-purple	44	1	CTSL2	0	Epithelial	P1-ER2
905	25_25	P1-purple	123	1	CTSL2	0	Epithelial	P1-ER2
906	12_12	P1-purple	6	1	CTSL2	0	Epithelial	P1-ER2
907	11_11	P1-purple	58	1	CTSL2	0	Epithelial	P1-ER2
908	10_10	P1-purple	53	1	CTSL2	0	Epithelial	P1-ER2
909	7_7	P1-purple	74	1	CTSL2	0	Epithelial	P1-ER2
910	30_30	P1-purple	223	1	CTSL2	0	Epithelial	P1-ER2
911	6_6	P1-purple	69	1	CTSL2	0	Epithelial	P1-ER2
912	26_26	P1-purple	164	1	CTSL2	0	Epithelial	P1-ER2
913	31_31	P1-purple	2	1	CTSL2	0	Epithelial	P1-ER2
914	8_8	P1-purple	188	1	CTSL2	0	Epithelial	P1-ER2
915	3_1	P1-orange	113	2	CTSL2	0	Epithelial	P1-ER2
916	1_1	P1-orange	116	2	CTSL2	0	Epithelial	P1-ER2
917	22_2	P1-purple	314	3	CTSL2	2	Epithelial	P1-ER2
918	17_2	P1-purple	171	3	CTSL2	0	Epithelial	P1-ER2
919	19_1	P1-purple	224	3	CTSL2	1	Epithelial	P1-ER2
920	22_4	P1-purple	402	3	CTSL2	0	Epithelial	P1-ER2
921	20_3	P1-purple	167	3	CTSL2	1	Epithelial	P1-ER2
922	22_3	P1-purple	409	3	CTSL2	0	Epithelial	P1-ER2
923	20_2	P1-purple	150	3	CTSL2	2	Epithelial	P1-ER2
924	18_1	P1-purple	334	3	CTSL2	0	Epithelial	P1-ER2
925	21_3	P1-purple	250	3	CTSL2	2	Epithelial	P1-ER2
926	17_1	P1-purple	157	3	CTSL2	0	Epithelial	P1-ER2
927	19_2	P1-purple	235	3	CTSL2	0	Epithelial	P1-ER2
928	18_4	P1-purple	232	3	CTSL2	0	Epithelial	P1-ER2
929	21_1	P1-purple	167	3	CTSL2	0	Epithelial	P1-ER2
930	20_1	P1-purple	163	3	CTSL2	0	Epithelial	P1-ER2
931	18_3	P1-purple	229	3	CTSL2	1	Epithelial	P1-ER2
932	21_2	P1-purple	129	3	CTSL2	0	Epithelial	P1-ER2
933	22_1	P1-purple	316	3	CTSL2	3	Epithelial	P1-ER2
934	18_2	P1-purple	141	3	CTSL2	0	Epithelial	P1-ER2
935	17_3	P1-purple	133	3	CTSL2	0	Epithelial	P1-ER2
936	0_0	P1-green	150	0	CUX1	0	Epithelial	P1-ER2
937	24_24	P1-green	41	0	CUX1	0	Epithelial	P1-ER2
938	4_4	P1-purple	176	1	CUX1	0	Epithelial	P1-ER2
939	9_9	P1-purple	81	1	CUX1	0	Epithelial	P1-ER2
940	13_13	P1-purple	44	1	CUX1	1	Epithelial	P1-ER2
941	25_25	P1-purple	123	1	CUX1	0	Epithelial	P1-ER2
942	12_12	P1-purple	6	1	CUX1	0	Epithelial	P1-ER2
943	11_11	P1-purple	58	1	CUX1	0	Epithelial	P1-ER2
944	10_10	P1-purple	53	1	CUX1	0	Epithelial	P1-ER2
945	7_7	P1-purple	74	1	CUX1	0	Epithelial	P1-ER2
946	30_30	P1-purple	223	1	CUX1	0	Epithelial	P1-ER2
947	6_6	P1-purple	69	1	CUX1	0	Epithelial	P1-ER2
948	26_26	P1-purple	164	1	CUX1	0	Epithelial	P1-ER2
949	31_31	P1-purple	2	1	CUX1	0	Epithelial	P1-ER2
950	8_8	P1-purple	188	1	CUX1	0	Epithelial	P1-ER2
951	3_1	P1-orange	113	2	CUX1	1	Epithelial	P1-ER2
952	1_1	P1-orange	116	2	CUX1	0	Epithelial	P1-ER2
953	22_2	P1-purple	314	3	CUX1	1	Epithelial	P1-ER2
954	17_2	P1-purple	171	3	CUX1	1	Epithelial	P1-ER2
955	19_1	P1-purple	224	3	CUX1	0	Epithelial	P1-ER2
956	22_4	P1-purple	402	3	CUX1	0	Epithelial	P1-ER2
957	20_3	P1-purple	167	3	CUX1	0	Epithelial	P1-ER2
958	22_3	P1-purple	409	3	CUX1	0	Epithelial	P1-ER2
959	20_2	P1-purple	150	3	CUX1	0	Epithelial	P1-ER2
960	18_1	P1-purple	334	3	CUX1	2	Epithelial	P1-ER2
961	21_3	P1-purple	250	3	CUX1	0	Epithelial	P1-ER2
962	17_1	P1-purple	157	3	CUX1	0	Epithelial	P1-ER2
963	19_2	P1-purple	235	3	CUX1	0	Epithelial	P1-ER2
964	18_4	P1-purple	232	3	CUX1	0	Epithelial	P1-ER2
965	21_1	P1-purple	167	3	CUX1	0	Epithelial	P1-ER2
966	20_1	P1-purple	163	3	CUX1	0	Epithelial	P1-ER2
967	18_3	P1-purple	229	3	CUX1	0	Epithelial	P1-ER2
968	21_2	P1-purple	129	3	CUX1	0	Epithelial	P1-ER2
969	22_1	P1-purple	316	3	CUX1	0	Epithelial	P1-ER2
970	18_2	P1-purple	141	3	CUX1	1	Epithelial	P1-ER2
971	17_3	P1-purple	133	3	CUX1	0	Epithelial	P1-ER2
972	0_0	P1-green	150	0	CXCL12	0	Epithelial	P1-ER2
973	24_24	P1-green	41	0	CXCL12	0	Epithelial	P1-ER2
974	4_4	P1-purple	176	1	CXCL12	0	Epithelial	P1-ER2
975	9_9	P1-purple	81	1	CXCL12	0	Epithelial	P1-ER2
976	13_13	P1-purple	44	1	CXCL12	0	Epithelial	P1-ER2
977	25_25	P1-purple	123	1	CXCL12	0	Epithelial	P1-ER2
978	12_12	P1-purple	6	1	CXCL12	0	Epithelial	P1-ER2
979	11_11	P1-purple	58	1	CXCL12	0	Epithelial	P1-ER2
980	10_10	P1-purple	53	1	CXCL12	0	Epithelial	P1-ER2
981	7_7	P1-purple	74	1	CXCL12	0	Epithelial	P1-ER2
982	30_30	P1-purple	223	1	CXCL12	0	Epithelial	P1-ER2
983	6_6	P1-purple	69	1	CXCL12	0	Epithelial	P1-ER2
984	26_26	P1-purple	164	1	CXCL12	0	Epithelial	P1-ER2
985	31_31	P1-purple	2	1	CXCL12	0	Epithelial	P1-ER2
986	8_8	P1-purple	188	1	CXCL12	0	Epithelial	P1-ER2
987	3_1	P1-orange	113	2	CXCL12	0	Epithelial	P1-ER2
988	1_1	P1-orange	116	2	CXCL12	0	Epithelial	P1-ER2
989	22_2	P1-purple	314	3	CXCL12	0	Epithelial	P1-ER2
990	17_2	P1-purple	171	3	CXCL12	0	Epithelial	P1-ER2
991	19_1	P1-purple	224	3	CXCL12	0	Epithelial	P1-ER2
992	22_4	P1-purple	402	3	CXCL12	0	Epithelial	P1-ER2
993	20_3	P1-purple	167	3	CXCL12	0	Epithelial	P1-ER2
994	22_3	P1-purple	409	3	CXCL12	0	Epithelial	P1-ER2
995	20_2	P1-purple	150	3	CXCL12	0	Epithelial	P1-ER2
996	18_1	P1-purple	334	3	CXCL12	0	Epithelial	P1-ER2
997	21_3	P1-purple	250	3	CXCL12	0	Epithelial	P1-ER2
998	17_1	P1-purple	157	3	CXCL12	0	Epithelial	P1-ER2
999	19_2	P1-purple	235	3	CXCL12	0	Epithelial	P1-ER2
1000	18_4	P1-purple	232	3	CXCL12	0	Epithelial	P1-ER2
1001	21_1	P1-purple	167	3	CXCL12	0	Epithelial	P1-ER2
1002	20_1	P1-purple	163	3	CXCL12	0	Epithelial	P1-ER2
1003	18_3	P1-purple	229	3	CXCL12	0	Epithelial	P1-ER2
1004	21_2	P1-purple	129	3	CXCL12	0	Epithelial	P1-ER2
1005	22_1	P1-purple	316	3	CXCL12	0	Epithelial	P1-ER2
1006	18_2	P1-purple	141	3	CXCL12	0	Epithelial	P1-ER2
1007	17_3	P1-purple	133	3	CXCL12	0	Epithelial	P1-ER2
1008	0_0	P1-green	150	0	CXCL14	1	Epithelial	P1-ER2
1009	24_24	P1-green	41	0	CXCL14	0	Epithelial	P1-ER2
1010	4_4	P1-purple	176	1	CXCL14	1	Epithelial	P1-ER2
1011	9_9	P1-purple	81	1	CXCL14	0	Epithelial	P1-ER2
1012	13_13	P1-purple	44	1	CXCL14	0	Epithelial	P1-ER2
1013	25_25	P1-purple	123	1	CXCL14	1	Epithelial	P1-ER2
1014	12_12	P1-purple	6	1	CXCL14	0	Epithelial	P1-ER2
1015	11_11	P1-purple	58	1	CXCL14	0	Epithelial	P1-ER2
1016	10_10	P1-purple	53	1	CXCL14	0	Epithelial	P1-ER2
1017	7_7	P1-purple	74	1	CXCL14	0	Epithelial	P1-ER2
1018	30_30	P1-purple	223	1	CXCL14	1	Epithelial	P1-ER2
1019	6_6	P1-purple	69	1	CXCL14	0	Epithelial	P1-ER2
1020	26_26	P1-purple	164	1	CXCL14	0	Epithelial	P1-ER2
1021	31_31	P1-purple	2	1	CXCL14	0	Epithelial	P1-ER2
1022	8_8	P1-purple	188	1	CXCL14	1	Epithelial	P1-ER2
1023	3_1	P1-orange	113	2	CXCL14	1	Epithelial	P1-ER2
1024	1_1	P1-orange	116	2	CXCL14	1	Epithelial	P1-ER2
1025	22_2	P1-purple	314	3	CXCL14	2	Epithelial	P1-ER2
1026	17_2	P1-purple	171	3	CXCL14	3	Epithelial	P1-ER2
1027	19_1	P1-purple	224	3	CXCL14	4	Epithelial	P1-ER2
1028	22_4	P1-purple	402	3	CXCL14	2	Epithelial	P1-ER2
1029	20_3	P1-purple	167	3	CXCL14	0	Epithelial	P1-ER2
1030	22_3	P1-purple	409	3	CXCL14	0	Epithelial	P1-ER2
1031	20_2	P1-purple	150	3	CXCL14	1	Epithelial	P1-ER2
1032	18_1	P1-purple	334	3	CXCL14	6	Epithelial	P1-ER2
1033	21_3	P1-purple	250	3	CXCL14	1	Epithelial	P1-ER2
1034	17_1	P1-purple	157	3	CXCL14	1	Epithelial	P1-ER2
1035	19_2	P1-purple	235	3	CXCL14	1	Epithelial	P1-ER2
1036	18_4	P1-purple	232	3	CXCL14	1	Epithelial	P1-ER2
1037	21_1	P1-purple	167	3	CXCL14	2	Epithelial	P1-ER2
1038	20_1	P1-purple	163	3	CXCL14	5	Epithelial	P1-ER2
1039	18_3	P1-purple	229	3	CXCL14	3	Epithelial	P1-ER2
1040	21_2	P1-purple	129	3	CXCL14	0	Epithelial	P1-ER2
1041	22_1	P1-purple	316	3	CXCL14	0	Epithelial	P1-ER2
1042	18_2	P1-purple	141	3	CXCL14	2	Epithelial	P1-ER2
1043	17_3	P1-purple	133	3	CXCL14	0	Epithelial	P1-ER2
1044	0_0	P1-green	150	0	EGFR	0	Epithelial	P1-ER2
1045	24_24	P1-green	41	0	EGFR	0	Epithelial	P1-ER2
1046	4_4	P1-purple	176	1	EGFR	0	Epithelial	P1-ER2
1047	9_9	P1-purple	81	1	EGFR	0	Epithelial	P1-ER2
1048	13_13	P1-purple	44	1	EGFR	0	Epithelial	P1-ER2
1049	25_25	P1-purple	123	1	EGFR	0	Epithelial	P1-ER2
1050	12_12	P1-purple	6	1	EGFR	0	Epithelial	P1-ER2
1051	11_11	P1-purple	58	1	EGFR	0	Epithelial	P1-ER2
1052	10_10	P1-purple	53	1	EGFR	0	Epithelial	P1-ER2
1053	7_7	P1-purple	74	1	EGFR	0	Epithelial	P1-ER2
1054	30_30	P1-purple	223	1	EGFR	0	Epithelial	P1-ER2
1055	6_6	P1-purple	69	1	EGFR	0	Epithelial	P1-ER2
1056	26_26	P1-purple	164	1	EGFR	0	Epithelial	P1-ER2
1057	31_31	P1-purple	2	1	EGFR	0	Epithelial	P1-ER2
1058	8_8	P1-purple	188	1	EGFR	0	Epithelial	P1-ER2
1059	3_1	P1-orange	113	2	EGFR	0	Epithelial	P1-ER2
1060	1_1	P1-orange	116	2	EGFR	0	Epithelial	P1-ER2
1061	22_2	P1-purple	314	3	EGFR	0	Epithelial	P1-ER2
1062	17_2	P1-purple	171	3	EGFR	0	Epithelial	P1-ER2
1063	19_1	P1-purple	224	3	EGFR	0	Epithelial	P1-ER2
1064	22_4	P1-purple	402	3	EGFR	0	Epithelial	P1-ER2
1065	20_3	P1-purple	167	3	EGFR	0	Epithelial	P1-ER2
1066	22_3	P1-purple	409	3	EGFR	0	Epithelial	P1-ER2
1067	20_2	P1-purple	150	3	EGFR	0	Epithelial	P1-ER2
1068	18_1	P1-purple	334	3	EGFR	0	Epithelial	P1-ER2
1069	21_3	P1-purple	250	3	EGFR	0	Epithelial	P1-ER2
1070	17_1	P1-purple	157	3	EGFR	0	Epithelial	P1-ER2
1071	19_2	P1-purple	235	3	EGFR	0	Epithelial	P1-ER2
1072	18_4	P1-purple	232	3	EGFR	0	Epithelial	P1-ER2
1073	21_1	P1-purple	167	3	EGFR	0	Epithelial	P1-ER2
1074	20_1	P1-purple	163	3	EGFR	0	Epithelial	P1-ER2
1075	18_3	P1-purple	229	3	EGFR	0	Epithelial	P1-ER2
1076	21_2	P1-purple	129	3	EGFR	0	Epithelial	P1-ER2
1077	22_1	P1-purple	316	3	EGFR	0	Epithelial	P1-ER2
1078	18_2	P1-purple	141	3	EGFR	0	Epithelial	P1-ER2
1079	17_3	P1-purple	133	3	EGFR	0	Epithelial	P1-ER2
1080	0_0	P1-green	150	0	EMSY	0	Epithelial	P1-ER2
1081	24_24	P1-green	41	0	EMSY	0	Epithelial	P1-ER2
1082	4_4	P1-purple	176	1	EMSY	0	Epithelial	P1-ER2
1083	9_9	P1-purple	81	1	EMSY	0	Epithelial	P1-ER2
1084	13_13	P1-purple	44	1	EMSY	0	Epithelial	P1-ER2
1085	25_25	P1-purple	123	1	EMSY	0	Epithelial	P1-ER2
1086	12_12	P1-purple	6	1	EMSY	0	Epithelial	P1-ER2
1087	11_11	P1-purple	58	1	EMSY	0	Epithelial	P1-ER2
1088	10_10	P1-purple	53	1	EMSY	0	Epithelial	P1-ER2
1089	7_7	P1-purple	74	1	EMSY	0	Epithelial	P1-ER2
1090	30_30	P1-purple	223	1	EMSY	0	Epithelial	P1-ER2
1091	6_6	P1-purple	69	1	EMSY	0	Epithelial	P1-ER2
1092	26_26	P1-purple	164	1	EMSY	0	Epithelial	P1-ER2
1093	31_31	P1-purple	2	1	EMSY	0	Epithelial	P1-ER2
1094	8_8	P1-purple	188	1	EMSY	0	Epithelial	P1-ER2
1095	3_1	P1-orange	113	2	EMSY	0	Epithelial	P1-ER2
1096	1_1	P1-orange	116	2	EMSY	0	Epithelial	P1-ER2
1097	22_2	P1-purple	314	3	EMSY	0	Epithelial	P1-ER2
1098	17_2	P1-purple	171	3	EMSY	0	Epithelial	P1-ER2
1099	19_1	P1-purple	224	3	EMSY	0	Epithelial	P1-ER2
1100	22_4	P1-purple	402	3	EMSY	0	Epithelial	P1-ER2
1101	20_3	P1-purple	167	3	EMSY	0	Epithelial	P1-ER2
1102	22_3	P1-purple	409	3	EMSY	0	Epithelial	P1-ER2
1103	20_2	P1-purple	150	3	EMSY	0	Epithelial	P1-ER2
1104	18_1	P1-purple	334	3	EMSY	0	Epithelial	P1-ER2
1105	21_3	P1-purple	250	3	EMSY	0	Epithelial	P1-ER2
1106	17_1	P1-purple	157	3	EMSY	0	Epithelial	P1-ER2
1107	19_2	P1-purple	235	3	EMSY	0	Epithelial	P1-ER2
1108	18_4	P1-purple	232	3	EMSY	0	Epithelial	P1-ER2
1109	21_1	P1-purple	167	3	EMSY	0	Epithelial	P1-ER2
1110	20_1	P1-purple	163	3	EMSY	0	Epithelial	P1-ER2
1111	18_3	P1-purple	229	3	EMSY	0	Epithelial	P1-ER2
1112	21_2	P1-purple	129	3	EMSY	0	Epithelial	P1-ER2
1113	22_1	P1-purple	316	3	EMSY	0	Epithelial	P1-ER2
1114	18_2	P1-purple	141	3	EMSY	0	Epithelial	P1-ER2
1115	17_3	P1-purple	133	3	EMSY	1	Epithelial	P1-ER2
1116	0_0	P1-green	150	0	EPAS1	0	Epithelial	P1-ER2
1117	24_24	P1-green	41	0	EPAS1	0	Epithelial	P1-ER2
1118	4_4	P1-purple	176	1	EPAS1	0	Epithelial	P1-ER2
1119	9_9	P1-purple	81	1	EPAS1	0	Epithelial	P1-ER2
1120	13_13	P1-purple	44	1	EPAS1	0	Epithelial	P1-ER2
1121	25_25	P1-purple	123	1	EPAS1	0	Epithelial	P1-ER2
1122	12_12	P1-purple	6	1	EPAS1	0	Epithelial	P1-ER2
1123	11_11	P1-purple	58	1	EPAS1	0	Epithelial	P1-ER2
1124	10_10	P1-purple	53	1	EPAS1	0	Epithelial	P1-ER2
1125	7_7	P1-purple	74	1	EPAS1	0	Epithelial	P1-ER2
1126	30_30	P1-purple	223	1	EPAS1	0	Epithelial	P1-ER2
1127	6_6	P1-purple	69	1	EPAS1	0	Epithelial	P1-ER2
1128	26_26	P1-purple	164	1	EPAS1	0	Epithelial	P1-ER2
1129	31_31	P1-purple	2	1	EPAS1	0	Epithelial	P1-ER2
1130	8_8	P1-purple	188	1	EPAS1	0	Epithelial	P1-ER2
1131	3_1	P1-orange	113	2	EPAS1	0	Epithelial	P1-ER2
1132	1_1	P1-orange	116	2	EPAS1	0	Epithelial	P1-ER2
1133	22_2	P1-purple	314	3	EPAS1	0	Epithelial	P1-ER2
1134	17_2	P1-purple	171	3	EPAS1	0	Epithelial	P1-ER2
1135	19_1	P1-purple	224	3	EPAS1	0	Epithelial	P1-ER2
1136	22_4	P1-purple	402	3	EPAS1	1	Epithelial	P1-ER2
1137	20_3	P1-purple	167	3	EPAS1	0	Epithelial	P1-ER2
1138	22_3	P1-purple	409	3	EPAS1	0	Epithelial	P1-ER2
1139	20_2	P1-purple	150	3	EPAS1	0	Epithelial	P1-ER2
1140	18_1	P1-purple	334	3	EPAS1	0	Epithelial	P1-ER2
1141	21_3	P1-purple	250	3	EPAS1	0	Epithelial	P1-ER2
1142	17_1	P1-purple	157	3	EPAS1	0	Epithelial	P1-ER2
1143	19_2	P1-purple	235	3	EPAS1	0	Epithelial	P1-ER2
1144	18_4	P1-purple	232	3	EPAS1	0	Epithelial	P1-ER2
1145	21_1	P1-purple	167	3	EPAS1	0	Epithelial	P1-ER2
1146	20_1	P1-purple	163	3	EPAS1	0	Epithelial	P1-ER2
1147	18_3	P1-purple	229	3	EPAS1	0	Epithelial	P1-ER2
1148	21_2	P1-purple	129	3	EPAS1	0	Epithelial	P1-ER2
1149	22_1	P1-purple	316	3	EPAS1	0	Epithelial	P1-ER2
1150	18_2	P1-purple	141	3	EPAS1	0	Epithelial	P1-ER2
1151	17_3	P1-purple	133	3	EPAS1	1	Epithelial	P1-ER2
1152	0_0	P1-green	150	0	ER	2	Epithelial	P1-ER2
1153	24_24	P1-green	41	0	ER	0	Epithelial	P1-ER2
1154	4_4	P1-purple	176	1	ER	2	Epithelial	P1-ER2
1155	9_9	P1-purple	81	1	ER	1	Epithelial	P1-ER2
1156	13_13	P1-purple	44	1	ER	1	Epithelial	P1-ER2
1157	25_25	P1-purple	123	1	ER	0	Epithelial	P1-ER2
1158	12_12	P1-purple	6	1	ER	0	Epithelial	P1-ER2
1159	11_11	P1-purple	58	1	ER	0	Epithelial	P1-ER2
1160	10_10	P1-purple	53	1	ER	0	Epithelial	P1-ER2
1161	7_7	P1-purple	74	1	ER	0	Epithelial	P1-ER2
1162	30_30	P1-purple	223	1	ER	1	Epithelial	P1-ER2
1163	6_6	P1-purple	69	1	ER	0	Epithelial	P1-ER2
1164	26_26	P1-purple	164	1	ER	2	Epithelial	P1-ER2
1165	31_31	P1-purple	2	1	ER	0	Epithelial	P1-ER2
1166	8_8	P1-purple	188	1	ER	1	Epithelial	P1-ER2
1167	3_1	P1-orange	113	2	ER	0	Epithelial	P1-ER2
1168	1_1	P1-orange	116	2	ER	0	Epithelial	P1-ER2
1169	22_2	P1-purple	314	3	ER	0	Epithelial	P1-ER2
1170	17_2	P1-purple	171	3	ER	0	Epithelial	P1-ER2
1171	19_1	P1-purple	224	3	ER	2	Epithelial	P1-ER2
1172	22_4	P1-purple	402	3	ER	1	Epithelial	P1-ER2
1173	20_3	P1-purple	167	3	ER	2	Epithelial	P1-ER2
1174	22_3	P1-purple	409	3	ER	3	Epithelial	P1-ER2
1175	20_2	P1-purple	150	3	ER	0	Epithelial	P1-ER2
1176	18_1	P1-purple	334	3	ER	1	Epithelial	P1-ER2
1177	21_3	P1-purple	250	3	ER	2	Epithelial	P1-ER2
1178	17_1	P1-purple	157	3	ER	1	Epithelial	P1-ER2
1179	19_2	P1-purple	235	3	ER	0	Epithelial	P1-ER2
1180	18_4	P1-purple	232	3	ER	0	Epithelial	P1-ER2
1181	21_1	P1-purple	167	3	ER	1	Epithelial	P1-ER2
1182	20_1	P1-purple	163	3	ER	0	Epithelial	P1-ER2
1183	18_3	P1-purple	229	3	ER	2	Epithelial	P1-ER2
1184	21_2	P1-purple	129	3	ER	0	Epithelial	P1-ER2
1185	22_1	P1-purple	316	3	ER	2	Epithelial	P1-ER2
1186	18_2	P1-purple	141	3	ER	1	Epithelial	P1-ER2
1187	17_3	P1-purple	133	3	ER	1	Epithelial	P1-ER2
1188	0_0	P1-green	150	0	ERLIN2	0	Epithelial	P1-ER2
1189	24_24	P1-green	41	0	ERLIN2	0	Epithelial	P1-ER2
1190	4_4	P1-purple	176	1	ERLIN2	0	Epithelial	P1-ER2
1191	9_9	P1-purple	81	1	ERLIN2	0	Epithelial	P1-ER2
1192	13_13	P1-purple	44	1	ERLIN2	0	Epithelial	P1-ER2
1193	25_25	P1-purple	123	1	ERLIN2	0	Epithelial	P1-ER2
1194	12_12	P1-purple	6	1	ERLIN2	0	Epithelial	P1-ER2
1195	11_11	P1-purple	58	1	ERLIN2	0	Epithelial	P1-ER2
1196	10_10	P1-purple	53	1	ERLIN2	0	Epithelial	P1-ER2
1197	7_7	P1-purple	74	1	ERLIN2	0	Epithelial	P1-ER2
1198	30_30	P1-purple	223	1	ERLIN2	0	Epithelial	P1-ER2
1199	6_6	P1-purple	69	1	ERLIN2	0	Epithelial	P1-ER2
1200	26_26	P1-purple	164	1	ERLIN2	0	Epithelial	P1-ER2
1201	31_31	P1-purple	2	1	ERLIN2	0	Epithelial	P1-ER2
1202	8_8	P1-purple	188	1	ERLIN2	0	Epithelial	P1-ER2
1203	3_1	P1-orange	113	2	ERLIN2	0	Epithelial	P1-ER2
1204	1_1	P1-orange	116	2	ERLIN2	0	Epithelial	P1-ER2
1205	22_2	P1-purple	314	3	ERLIN2	0	Epithelial	P1-ER2
1206	17_2	P1-purple	171	3	ERLIN2	0	Epithelial	P1-ER2
1207	19_1	P1-purple	224	3	ERLIN2	0	Epithelial	P1-ER2
1208	22_4	P1-purple	402	3	ERLIN2	0	Epithelial	P1-ER2
1209	20_3	P1-purple	167	3	ERLIN2	0	Epithelial	P1-ER2
1210	22_3	P1-purple	409	3	ERLIN2	0	Epithelial	P1-ER2
1211	20_2	P1-purple	150	3	ERLIN2	0	Epithelial	P1-ER2
1212	18_1	P1-purple	334	3	ERLIN2	0	Epithelial	P1-ER2
1213	21_3	P1-purple	250	3	ERLIN2	0	Epithelial	P1-ER2
1214	17_1	P1-purple	157	3	ERLIN2	0	Epithelial	P1-ER2
1215	19_2	P1-purple	235	3	ERLIN2	0	Epithelial	P1-ER2
1216	18_4	P1-purple	232	3	ERLIN2	0	Epithelial	P1-ER2
1217	21_1	P1-purple	167	3	ERLIN2	0	Epithelial	P1-ER2
1218	20_1	P1-purple	163	3	ERLIN2	0	Epithelial	P1-ER2
1219	18_3	P1-purple	229	3	ERLIN2	0	Epithelial	P1-ER2
1220	21_2	P1-purple	129	3	ERLIN2	0	Epithelial	P1-ER2
1221	22_1	P1-purple	316	3	ERLIN2	0	Epithelial	P1-ER2
1222	18_2	P1-purple	141	3	ERLIN2	0	Epithelial	P1-ER2
1223	17_3	P1-purple	133	3	ERLIN2	0	Epithelial	P1-ER2
1224	0_0	P1-green	150	0	EZH2	0	Epithelial	P1-ER2
1225	24_24	P1-green	41	0	EZH2	0	Epithelial	P1-ER2
1226	4_4	P1-purple	176	1	EZH2	0	Epithelial	P1-ER2
1227	9_9	P1-purple	81	1	EZH2	0	Epithelial	P1-ER2
1228	13_13	P1-purple	44	1	EZH2	0	Epithelial	P1-ER2
1229	25_25	P1-purple	123	1	EZH2	0	Epithelial	P1-ER2
1230	12_12	P1-purple	6	1	EZH2	0	Epithelial	P1-ER2
1231	11_11	P1-purple	58	1	EZH2	0	Epithelial	P1-ER2
1232	10_10	P1-purple	53	1	EZH2	0	Epithelial	P1-ER2
1233	7_7	P1-purple	74	1	EZH2	0	Epithelial	P1-ER2
1234	30_30	P1-purple	223	1	EZH2	0	Epithelial	P1-ER2
1235	6_6	P1-purple	69	1	EZH2	0	Epithelial	P1-ER2
1236	26_26	P1-purple	164	1	EZH2	0	Epithelial	P1-ER2
1237	31_31	P1-purple	2	1	EZH2	0	Epithelial	P1-ER2
1238	8_8	P1-purple	188	1	EZH2	0	Epithelial	P1-ER2
1239	3_1	P1-orange	113	2	EZH2	0	Epithelial	P1-ER2
1240	1_1	P1-orange	116	2	EZH2	0	Epithelial	P1-ER2
1241	22_2	P1-purple	314	3	EZH2	0	Epithelial	P1-ER2
1242	17_2	P1-purple	171	3	EZH2	0	Epithelial	P1-ER2
1243	19_1	P1-purple	224	3	EZH2	0	Epithelial	P1-ER2
1244	22_4	P1-purple	402	3	EZH2	0	Epithelial	P1-ER2
1245	20_3	P1-purple	167	3	EZH2	0	Epithelial	P1-ER2
1246	22_3	P1-purple	409	3	EZH2	0	Epithelial	P1-ER2
1247	20_2	P1-purple	150	3	EZH2	0	Epithelial	P1-ER2
1248	18_1	P1-purple	334	3	EZH2	0	Epithelial	P1-ER2
1249	21_3	P1-purple	250	3	EZH2	0	Epithelial	P1-ER2
1250	17_1	P1-purple	157	3	EZH2	1	Epithelial	P1-ER2
1251	19_2	P1-purple	235	3	EZH2	0	Epithelial	P1-ER2
1252	18_4	P1-purple	232	3	EZH2	0	Epithelial	P1-ER2
1253	21_1	P1-purple	167	3	EZH2	0	Epithelial	P1-ER2
1254	20_1	P1-purple	163	3	EZH2	0	Epithelial	P1-ER2
1255	18_3	P1-purple	229	3	EZH2	0	Epithelial	P1-ER2
1256	21_2	P1-purple	129	3	EZH2	0	Epithelial	P1-ER2
1257	22_1	P1-purple	316	3	EZH2	0	Epithelial	P1-ER2
1258	18_2	P1-purple	141	3	EZH2	0	Epithelial	P1-ER2
1259	17_3	P1-purple	133	3	EZH2	0	Epithelial	P1-ER2
1260	0_0	P1-green	150	0	EpCAM	2	Epithelial	P1-ER2
1261	24_24	P1-green	41	0	EpCAM	0	Epithelial	P1-ER2
1262	4_4	P1-purple	176	1	EpCAM	1	Epithelial	P1-ER2
1263	9_9	P1-purple	81	1	EpCAM	1	Epithelial	P1-ER2
1264	13_13	P1-purple	44	1	EpCAM	0	Epithelial	P1-ER2
1265	25_25	P1-purple	123	1	EpCAM	1	Epithelial	P1-ER2
1266	12_12	P1-purple	6	1	EpCAM	0	Epithelial	P1-ER2
1267	11_11	P1-purple	58	1	EpCAM	1	Epithelial	P1-ER2
1268	10_10	P1-purple	53	1	EpCAM	0	Epithelial	P1-ER2
1269	7_7	P1-purple	74	1	EpCAM	1	Epithelial	P1-ER2
1270	30_30	P1-purple	223	1	EpCAM	4	Epithelial	P1-ER2
1271	6_6	P1-purple	69	1	EpCAM	0	Epithelial	P1-ER2
1272	26_26	P1-purple	164	1	EpCAM	5	Epithelial	P1-ER2
1273	31_31	P1-purple	2	1	EpCAM	0	Epithelial	P1-ER2
1274	8_8	P1-purple	188	1	EpCAM	3	Epithelial	P1-ER2
1275	3_1	P1-orange	113	2	EpCAM	2	Epithelial	P1-ER2
1276	1_1	P1-orange	116	2	EpCAM	5	Epithelial	P1-ER2
1277	22_2	P1-purple	314	3	EpCAM	1	Epithelial	P1-ER2
1278	17_2	P1-purple	171	3	EpCAM	3	Epithelial	P1-ER2
1279	19_1	P1-purple	224	3	EpCAM	2	Epithelial	P1-ER2
1280	22_4	P1-purple	402	3	EpCAM	2	Epithelial	P1-ER2
1281	20_3	P1-purple	167	3	EpCAM	2	Epithelial	P1-ER2
1282	22_3	P1-purple	409	3	EpCAM	4	Epithelial	P1-ER2
1283	20_2	P1-purple	150	3	EpCAM	1	Epithelial	P1-ER2
1284	18_1	P1-purple	334	3	EpCAM	3	Epithelial	P1-ER2
1285	21_3	P1-purple	250	3	EpCAM	2	Epithelial	P1-ER2
1286	17_1	P1-purple	157	3	EpCAM	3	Epithelial	P1-ER2
1287	19_2	P1-purple	235	3	EpCAM	0	Epithelial	P1-ER2
1288	18_4	P1-purple	232	3	EpCAM	2	Epithelial	P1-ER2
1289	21_1	P1-purple	167	3	EpCAM	2	Epithelial	P1-ER2
1290	20_1	P1-purple	163	3	EpCAM	1	Epithelial	P1-ER2
1291	18_3	P1-purple	229	3	EpCAM	2	Epithelial	P1-ER2
1292	21_2	P1-purple	129	3	EpCAM	0	Epithelial	P1-ER2
1293	22_1	P1-purple	316	3	EpCAM	4	Epithelial	P1-ER2
1294	18_2	P1-purple	141	3	EpCAM	0	Epithelial	P1-ER2
1295	17_3	P1-purple	133	3	EpCAM	0	Epithelial	P1-ER2
1296	0_0	P1-green	150	0	GAPDH	1	Epithelial	P1-ER2
1297	24_24	P1-green	41	0	GAPDH	0	Epithelial	P1-ER2
1298	4_4	P1-purple	176	1	GAPDH	5	Epithelial	P1-ER2
1299	9_9	P1-purple	81	1	GAPDH	1	Epithelial	P1-ER2
1300	13_13	P1-purple	44	1	GAPDH	2	Epithelial	P1-ER2
1301	25_25	P1-purple	123	1	GAPDH	3	Epithelial	P1-ER2
1302	12_12	P1-purple	6	1	GAPDH	0	Epithelial	P1-ER2
1303	11_11	P1-purple	58	1	GAPDH	0	Epithelial	P1-ER2
1304	10_10	P1-purple	53	1	GAPDH	5	Epithelial	P1-ER2
1305	7_7	P1-purple	74	1	GAPDH	1	Epithelial	P1-ER2
1306	30_30	P1-purple	223	1	GAPDH	9	Epithelial	P1-ER2
1307	6_6	P1-purple	69	1	GAPDH	0	Epithelial	P1-ER2
1308	26_26	P1-purple	164	1	GAPDH	10	Epithelial	P1-ER2
1309	31_31	P1-purple	2	1	GAPDH	1	Epithelial	P1-ER2
1310	8_8	P1-purple	188	1	GAPDH	5	Epithelial	P1-ER2
1311	3_1	P1-orange	113	2	GAPDH	5	Epithelial	P1-ER2
1312	1_1	P1-orange	116	2	GAPDH	6	Epithelial	P1-ER2
1313	22_2	P1-purple	314	3	GAPDH	5	Epithelial	P1-ER2
1314	17_2	P1-purple	171	3	GAPDH	8	Epithelial	P1-ER2
1315	19_1	P1-purple	224	3	GAPDH	13	Epithelial	P1-ER2
1316	22_4	P1-purple	402	3	GAPDH	13	Epithelial	P1-ER2
1317	20_3	P1-purple	167	3	GAPDH	4	Epithelial	P1-ER2
1318	22_3	P1-purple	409	3	GAPDH	8	Epithelial	P1-ER2
1319	20_2	P1-purple	150	3	GAPDH	1	Epithelial	P1-ER2
1320	18_1	P1-purple	334	3	GAPDH	11	Epithelial	P1-ER2
1321	21_3	P1-purple	250	3	GAPDH	3	Epithelial	P1-ER2
1322	17_1	P1-purple	157	3	GAPDH	4	Epithelial	P1-ER2
1323	19_2	P1-purple	235	3	GAPDH	7	Epithelial	P1-ER2
1324	18_4	P1-purple	232	3	GAPDH	10	Epithelial	P1-ER2
1325	21_1	P1-purple	167	3	GAPDH	10	Epithelial	P1-ER2
1326	20_1	P1-purple	163	3	GAPDH	0	Epithelial	P1-ER2
1327	18_3	P1-purple	229	3	GAPDH	7	Epithelial	P1-ER2
1328	21_2	P1-purple	129	3	GAPDH	0	Epithelial	P1-ER2
1329	22_1	P1-purple	316	3	GAPDH	14	Epithelial	P1-ER2
1330	18_2	P1-purple	141	3	GAPDH	3	Epithelial	P1-ER2
1331	17_3	P1-purple	133	3	GAPDH	4	Epithelial	P1-ER2
1332	0_0	P1-green	150	0	GATA3	0	Epithelial	P1-ER2
1333	24_24	P1-green	41	0	GATA3	0	Epithelial	P1-ER2
1334	4_4	P1-purple	176	1	GATA3	1	Epithelial	P1-ER2
1335	9_9	P1-purple	81	1	GATA3	0	Epithelial	P1-ER2
1336	13_13	P1-purple	44	1	GATA3	0	Epithelial	P1-ER2
1337	25_25	P1-purple	123	1	GATA3	0	Epithelial	P1-ER2
1338	12_12	P1-purple	6	1	GATA3	0	Epithelial	P1-ER2
1339	11_11	P1-purple	58	1	GATA3	0	Epithelial	P1-ER2
1340	10_10	P1-purple	53	1	GATA3	0	Epithelial	P1-ER2
1341	7_7	P1-purple	74	1	GATA3	1	Epithelial	P1-ER2
1342	30_30	P1-purple	223	1	GATA3	1	Epithelial	P1-ER2
1343	6_6	P1-purple	69	1	GATA3	0	Epithelial	P1-ER2
1344	26_26	P1-purple	164	1	GATA3	0	Epithelial	P1-ER2
1345	31_31	P1-purple	2	1	GATA3	0	Epithelial	P1-ER2
1346	8_8	P1-purple	188	1	GATA3	1	Epithelial	P1-ER2
1347	3_1	P1-orange	113	2	GATA3	1	Epithelial	P1-ER2
1348	1_1	P1-orange	116	2	GATA3	1	Epithelial	P1-ER2
1349	22_2	P1-purple	314	3	GATA3	0	Epithelial	P1-ER2
1350	17_2	P1-purple	171	3	GATA3	0	Epithelial	P1-ER2
1351	19_1	P1-purple	224	3	GATA3	1	Epithelial	P1-ER2
1352	22_4	P1-purple	402	3	GATA3	1	Epithelial	P1-ER2
1353	20_3	P1-purple	167	3	GATA3	1	Epithelial	P1-ER2
1354	22_3	P1-purple	409	3	GATA3	0	Epithelial	P1-ER2
1355	20_2	P1-purple	150	3	GATA3	0	Epithelial	P1-ER2
1356	18_1	P1-purple	334	3	GATA3	1	Epithelial	P1-ER2
1357	21_3	P1-purple	250	3	GATA3	0	Epithelial	P1-ER2
1358	17_1	P1-purple	157	3	GATA3	1	Epithelial	P1-ER2
1359	19_2	P1-purple	235	3	GATA3	1	Epithelial	P1-ER2
1360	18_4	P1-purple	232	3	GATA3	1	Epithelial	P1-ER2
1361	21_1	P1-purple	167	3	GATA3	0	Epithelial	P1-ER2
1362	20_1	P1-purple	163	3	GATA3	0	Epithelial	P1-ER2
1363	18_3	P1-purple	229	3	GATA3	3	Epithelial	P1-ER2
1364	21_2	P1-purple	129	3	GATA3	0	Epithelial	P1-ER2
1365	22_1	P1-purple	316	3	GATA3	0	Epithelial	P1-ER2
1366	18_2	P1-purple	141	3	GATA3	1	Epithelial	P1-ER2
1367	17_3	P1-purple	133	3	GATA3	0	Epithelial	P1-ER2
1368	0_0	P1-green	150	0	GRB7	0	Epithelial	P1-ER2
1369	24_24	P1-green	41	0	GRB7	0	Epithelial	P1-ER2
1370	4_4	P1-purple	176	1	GRB7	0	Epithelial	P1-ER2
1371	9_9	P1-purple	81	1	GRB7	0	Epithelial	P1-ER2
1372	13_13	P1-purple	44	1	GRB7	0	Epithelial	P1-ER2
1373	25_25	P1-purple	123	1	GRB7	0	Epithelial	P1-ER2
1374	12_12	P1-purple	6	1	GRB7	0	Epithelial	P1-ER2
1375	11_11	P1-purple	58	1	GRB7	0	Epithelial	P1-ER2
1376	10_10	P1-purple	53	1	GRB7	0	Epithelial	P1-ER2
1377	7_7	P1-purple	74	1	GRB7	0	Epithelial	P1-ER2
1378	30_30	P1-purple	223	1	GRB7	0	Epithelial	P1-ER2
1379	6_6	P1-purple	69	1	GRB7	0	Epithelial	P1-ER2
1380	26_26	P1-purple	164	1	GRB7	0	Epithelial	P1-ER2
1381	31_31	P1-purple	2	1	GRB7	0	Epithelial	P1-ER2
1382	8_8	P1-purple	188	1	GRB7	0	Epithelial	P1-ER2
1383	3_1	P1-orange	113	2	GRB7	0	Epithelial	P1-ER2
1384	1_1	P1-orange	116	2	GRB7	0	Epithelial	P1-ER2
1385	22_2	P1-purple	314	3	GRB7	0	Epithelial	P1-ER2
1386	17_2	P1-purple	171	3	GRB7	0	Epithelial	P1-ER2
1387	19_1	P1-purple	224	3	GRB7	0	Epithelial	P1-ER2
1388	22_4	P1-purple	402	3	GRB7	0	Epithelial	P1-ER2
1389	20_3	P1-purple	167	3	GRB7	0	Epithelial	P1-ER2
1390	22_3	P1-purple	409	3	GRB7	0	Epithelial	P1-ER2
1391	20_2	P1-purple	150	3	GRB7	0	Epithelial	P1-ER2
1392	18_1	P1-purple	334	3	GRB7	0	Epithelial	P1-ER2
1393	21_3	P1-purple	250	3	GRB7	0	Epithelial	P1-ER2
1394	17_1	P1-purple	157	3	GRB7	0	Epithelial	P1-ER2
1395	19_2	P1-purple	235	3	GRB7	0	Epithelial	P1-ER2
1396	18_4	P1-purple	232	3	GRB7	0	Epithelial	P1-ER2
1397	21_1	P1-purple	167	3	GRB7	0	Epithelial	P1-ER2
1398	20_1	P1-purple	163	3	GRB7	0	Epithelial	P1-ER2
1399	18_3	P1-purple	229	3	GRB7	0	Epithelial	P1-ER2
1400	21_2	P1-purple	129	3	GRB7	0	Epithelial	P1-ER2
1401	22_1	P1-purple	316	3	GRB7	0	Epithelial	P1-ER2
1402	18_2	P1-purple	141	3	GRB7	0	Epithelial	P1-ER2
1403	17_3	P1-purple	133	3	GRB7	0	Epithelial	P1-ER2
1404	0_0	P1-green	150	0	GSTM1	0	Epithelial	P1-ER2
1405	24_24	P1-green	41	0	GSTM1	0	Epithelial	P1-ER2
1406	4_4	P1-purple	176	1	GSTM1	0	Epithelial	P1-ER2
1407	9_9	P1-purple	81	1	GSTM1	1	Epithelial	P1-ER2
1408	13_13	P1-purple	44	1	GSTM1	0	Epithelial	P1-ER2
1409	25_25	P1-purple	123	1	GSTM1	0	Epithelial	P1-ER2
1410	12_12	P1-purple	6	1	GSTM1	0	Epithelial	P1-ER2
1411	11_11	P1-purple	58	1	GSTM1	1	Epithelial	P1-ER2
1412	10_10	P1-purple	53	1	GSTM1	0	Epithelial	P1-ER2
1413	7_7	P1-purple	74	1	GSTM1	0	Epithelial	P1-ER2
1414	30_30	P1-purple	223	1	GSTM1	0	Epithelial	P1-ER2
1415	6_6	P1-purple	69	1	GSTM1	0	Epithelial	P1-ER2
1416	26_26	P1-purple	164	1	GSTM1	0	Epithelial	P1-ER2
1417	31_31	P1-purple	2	1	GSTM1	0	Epithelial	P1-ER2
1418	8_8	P1-purple	188	1	GSTM1	0	Epithelial	P1-ER2
1419	3_1	P1-orange	113	2	GSTM1	0	Epithelial	P1-ER2
1420	1_1	P1-orange	116	2	GSTM1	0	Epithelial	P1-ER2
1421	22_2	P1-purple	314	3	GSTM1	0	Epithelial	P1-ER2
1422	17_2	P1-purple	171	3	GSTM1	1	Epithelial	P1-ER2
1423	19_1	P1-purple	224	3	GSTM1	1	Epithelial	P1-ER2
1424	22_4	P1-purple	402	3	GSTM1	1	Epithelial	P1-ER2
1425	20_3	P1-purple	167	3	GSTM1	0	Epithelial	P1-ER2
1426	22_3	P1-purple	409	3	GSTM1	0	Epithelial	P1-ER2
1427	20_2	P1-purple	150	3	GSTM1	0	Epithelial	P1-ER2
1428	18_1	P1-purple	334	3	GSTM1	0	Epithelial	P1-ER2
1429	21_3	P1-purple	250	3	GSTM1	1	Epithelial	P1-ER2
1430	17_1	P1-purple	157	3	GSTM1	0	Epithelial	P1-ER2
1431	19_2	P1-purple	235	3	GSTM1	0	Epithelial	P1-ER2
1432	18_4	P1-purple	232	3	GSTM1	0	Epithelial	P1-ER2
1433	21_1	P1-purple	167	3	GSTM1	0	Epithelial	P1-ER2
1434	20_1	P1-purple	163	3	GSTM1	1	Epithelial	P1-ER2
1435	18_3	P1-purple	229	3	GSTM1	0	Epithelial	P1-ER2
1436	21_2	P1-purple	129	3	GSTM1	1	Epithelial	P1-ER2
1437	22_1	P1-purple	316	3	GSTM1	0	Epithelial	P1-ER2
1438	18_2	P1-purple	141	3	GSTM1	0	Epithelial	P1-ER2
1439	17_3	P1-purple	133	3	GSTM1	0	Epithelial	P1-ER2
1440	0_0	P1-green	150	0	GUS1	0	Epithelial	P1-ER2
1441	24_24	P1-green	41	0	GUS1	0	Epithelial	P1-ER2
1442	4_4	P1-purple	176	1	GUS1	0	Epithelial	P1-ER2
1443	9_9	P1-purple	81	1	GUS1	0	Epithelial	P1-ER2
1444	13_13	P1-purple	44	1	GUS1	0	Epithelial	P1-ER2
1445	25_25	P1-purple	123	1	GUS1	0	Epithelial	P1-ER2
1446	12_12	P1-purple	6	1	GUS1	0	Epithelial	P1-ER2
1447	11_11	P1-purple	58	1	GUS1	0	Epithelial	P1-ER2
1448	10_10	P1-purple	53	1	GUS1	0	Epithelial	P1-ER2
1449	7_7	P1-purple	74	1	GUS1	0	Epithelial	P1-ER2
1450	30_30	P1-purple	223	1	GUS1	1	Epithelial	P1-ER2
1451	6_6	P1-purple	69	1	GUS1	0	Epithelial	P1-ER2
1452	26_26	P1-purple	164	1	GUS1	0	Epithelial	P1-ER2
1453	31_31	P1-purple	2	1	GUS1	0	Epithelial	P1-ER2
1454	8_8	P1-purple	188	1	GUS1	0	Epithelial	P1-ER2
1455	3_1	P1-orange	113	2	GUS1	0	Epithelial	P1-ER2
1456	1_1	P1-orange	116	2	GUS1	0	Epithelial	P1-ER2
1457	22_2	P1-purple	314	3	GUS1	0	Epithelial	P1-ER2
1458	17_2	P1-purple	171	3	GUS1	1	Epithelial	P1-ER2
1459	19_1	P1-purple	224	3	GUS1	0	Epithelial	P1-ER2
1460	22_4	P1-purple	402	3	GUS1	0	Epithelial	P1-ER2
1461	20_3	P1-purple	167	3	GUS1	0	Epithelial	P1-ER2
1462	22_3	P1-purple	409	3	GUS1	0	Epithelial	P1-ER2
1463	20_2	P1-purple	150	3	GUS1	0	Epithelial	P1-ER2
1464	18_1	P1-purple	334	3	GUS1	0	Epithelial	P1-ER2
1465	21_3	P1-purple	250	3	GUS1	0	Epithelial	P1-ER2
1466	17_1	P1-purple	157	3	GUS1	1	Epithelial	P1-ER2
1467	19_2	P1-purple	235	3	GUS1	0	Epithelial	P1-ER2
1468	18_4	P1-purple	232	3	GUS1	0	Epithelial	P1-ER2
1469	21_1	P1-purple	167	3	GUS1	0	Epithelial	P1-ER2
1470	20_1	P1-purple	163	3	GUS1	0	Epithelial	P1-ER2
1471	18_3	P1-purple	229	3	GUS1	1	Epithelial	P1-ER2
1472	21_2	P1-purple	129	3	GUS1	0	Epithelial	P1-ER2
1473	22_1	P1-purple	316	3	GUS1	0	Epithelial	P1-ER2
1474	18_2	P1-purple	141	3	GUS1	0	Epithelial	P1-ER2
1475	17_3	P1-purple	133	3	GUS1	0	Epithelial	P1-ER2
1476	0_0	P1-green	150	0	HER2	0	Epithelial	P1-ER2
1477	24_24	P1-green	41	0	HER2	0	Epithelial	P1-ER2
1478	4_4	P1-purple	176	1	HER2	0	Epithelial	P1-ER2
1479	9_9	P1-purple	81	1	HER2	0	Epithelial	P1-ER2
1480	13_13	P1-purple	44	1	HER2	0	Epithelial	P1-ER2
1481	25_25	P1-purple	123	1	HER2	0	Epithelial	P1-ER2
1482	12_12	P1-purple	6	1	HER2	0	Epithelial	P1-ER2
1483	11_11	P1-purple	58	1	HER2	0	Epithelial	P1-ER2
1484	10_10	P1-purple	53	1	HER2	0	Epithelial	P1-ER2
1485	7_7	P1-purple	74	1	HER2	0	Epithelial	P1-ER2
1486	30_30	P1-purple	223	1	HER2	0	Epithelial	P1-ER2
1487	6_6	P1-purple	69	1	HER2	0	Epithelial	P1-ER2
1488	26_26	P1-purple	164	1	HER2	0	Epithelial	P1-ER2
1489	31_31	P1-purple	2	1	HER2	0	Epithelial	P1-ER2
1490	8_8	P1-purple	188	1	HER2	0	Epithelial	P1-ER2
1491	3_1	P1-orange	113	2	HER2	0	Epithelial	P1-ER2
1492	1_1	P1-orange	116	2	HER2	0	Epithelial	P1-ER2
1493	22_2	P1-purple	314	3	HER2	2	Epithelial	P1-ER2
1494	17_2	P1-purple	171	3	HER2	0	Epithelial	P1-ER2
1495	19_1	P1-purple	224	3	HER2	0	Epithelial	P1-ER2
1496	22_4	P1-purple	402	3	HER2	1	Epithelial	P1-ER2
1497	20_3	P1-purple	167	3	HER2	0	Epithelial	P1-ER2
1498	22_3	P1-purple	409	3	HER2	2	Epithelial	P1-ER2
1499	20_2	P1-purple	150	3	HER2	0	Epithelial	P1-ER2
1500	18_1	P1-purple	334	3	HER2	2	Epithelial	P1-ER2
1501	21_3	P1-purple	250	3	HER2	0	Epithelial	P1-ER2
1502	17_1	P1-purple	157	3	HER2	0	Epithelial	P1-ER2
1503	19_2	P1-purple	235	3	HER2	0	Epithelial	P1-ER2
1504	18_4	P1-purple	232	3	HER2	0	Epithelial	P1-ER2
1505	21_1	P1-purple	167	3	HER2	0	Epithelial	P1-ER2
1506	20_1	P1-purple	163	3	HER2	1	Epithelial	P1-ER2
1507	18_3	P1-purple	229	3	HER2	3	Epithelial	P1-ER2
1508	21_2	P1-purple	129	3	HER2	0	Epithelial	P1-ER2
1509	22_1	P1-purple	316	3	HER2	1	Epithelial	P1-ER2
1510	18_2	P1-purple	141	3	HER2	0	Epithelial	P1-ER2
1511	17_3	P1-purple	133	3	HER2	0	Epithelial	P1-ER2
1512	0_0	P1-green	150	0	HES1	0	Epithelial	P1-ER2
1513	24_24	P1-green	41	0	HES1	0	Epithelial	P1-ER2
1514	4_4	P1-purple	176	1	HES1	0	Epithelial	P1-ER2
1515	9_9	P1-purple	81	1	HES1	0	Epithelial	P1-ER2
1516	13_13	P1-purple	44	1	HES1	0	Epithelial	P1-ER2
1517	25_25	P1-purple	123	1	HES1	1	Epithelial	P1-ER2
1518	12_12	P1-purple	6	1	HES1	0	Epithelial	P1-ER2
1519	11_11	P1-purple	58	1	HES1	0	Epithelial	P1-ER2
1520	10_10	P1-purple	53	1	HES1	0	Epithelial	P1-ER2
1521	7_7	P1-purple	74	1	HES1	1	Epithelial	P1-ER2
1522	30_30	P1-purple	223	1	HES1	0	Epithelial	P1-ER2
1523	6_6	P1-purple	69	1	HES1	2	Epithelial	P1-ER2
1524	26_26	P1-purple	164	1	HES1	2	Epithelial	P1-ER2
1525	31_31	P1-purple	2	1	HES1	0	Epithelial	P1-ER2
1526	8_8	P1-purple	188	1	HES1	1	Epithelial	P1-ER2
1527	3_1	P1-orange	113	2	HES1	0	Epithelial	P1-ER2
1528	1_1	P1-orange	116	2	HES1	1	Epithelial	P1-ER2
1529	22_2	P1-purple	314	3	HES1	2	Epithelial	P1-ER2
1530	17_2	P1-purple	171	3	HES1	0	Epithelial	P1-ER2
1531	19_1	P1-purple	224	3	HES1	2	Epithelial	P1-ER2
1532	22_4	P1-purple	402	3	HES1	2	Epithelial	P1-ER2
1533	20_3	P1-purple	167	3	HES1	1	Epithelial	P1-ER2
1534	22_3	P1-purple	409	3	HES1	1	Epithelial	P1-ER2
1535	20_2	P1-purple	150	3	HES1	0	Epithelial	P1-ER2
1536	18_1	P1-purple	334	3	HES1	1	Epithelial	P1-ER2
1537	21_3	P1-purple	250	3	HES1	0	Epithelial	P1-ER2
1538	17_1	P1-purple	157	3	HES1	1	Epithelial	P1-ER2
1539	19_2	P1-purple	235	3	HES1	0	Epithelial	P1-ER2
1540	18_4	P1-purple	232	3	HES1	1	Epithelial	P1-ER2
1541	21_1	P1-purple	167	3	HES1	2	Epithelial	P1-ER2
1542	20_1	P1-purple	163	3	HES1	0	Epithelial	P1-ER2
1543	18_3	P1-purple	229	3	HES1	0	Epithelial	P1-ER2
1544	21_2	P1-purple	129	3	HES1	3	Epithelial	P1-ER2
1545	22_1	P1-purple	316	3	HES1	1	Epithelial	P1-ER2
1546	18_2	P1-purple	141	3	HES1	0	Epithelial	P1-ER2
1547	17_3	P1-purple	133	3	HES1	0	Epithelial	P1-ER2
1548	0_0	P1-green	150	0	HEY1	0	Epithelial	P1-ER2
1549	24_24	P1-green	41	0	HEY1	0	Epithelial	P1-ER2
1550	4_4	P1-purple	176	1	HEY1	0	Epithelial	P1-ER2
1551	9_9	P1-purple	81	1	HEY1	0	Epithelial	P1-ER2
1552	13_13	P1-purple	44	1	HEY1	0	Epithelial	P1-ER2
1553	25_25	P1-purple	123	1	HEY1	0	Epithelial	P1-ER2
1554	12_12	P1-purple	6	1	HEY1	0	Epithelial	P1-ER2
1555	11_11	P1-purple	58	1	HEY1	0	Epithelial	P1-ER2
1556	10_10	P1-purple	53	1	HEY1	0	Epithelial	P1-ER2
1557	7_7	P1-purple	74	1	HEY1	0	Epithelial	P1-ER2
1558	30_30	P1-purple	223	1	HEY1	0	Epithelial	P1-ER2
1559	6_6	P1-purple	69	1	HEY1	0	Epithelial	P1-ER2
1560	26_26	P1-purple	164	1	HEY1	0	Epithelial	P1-ER2
1561	31_31	P1-purple	2	1	HEY1	0	Epithelial	P1-ER2
1562	8_8	P1-purple	188	1	HEY1	0	Epithelial	P1-ER2
1563	3_1	P1-orange	113	2	HEY1	0	Epithelial	P1-ER2
1564	1_1	P1-orange	116	2	HEY1	0	Epithelial	P1-ER2
1565	22_2	P1-purple	314	3	HEY1	0	Epithelial	P1-ER2
1566	17_2	P1-purple	171	3	HEY1	0	Epithelial	P1-ER2
1567	19_1	P1-purple	224	3	HEY1	1	Epithelial	P1-ER2
1568	22_4	P1-purple	402	3	HEY1	0	Epithelial	P1-ER2
1569	20_3	P1-purple	167	3	HEY1	0	Epithelial	P1-ER2
1570	22_3	P1-purple	409	3	HEY1	0	Epithelial	P1-ER2
1571	20_2	P1-purple	150	3	HEY1	0	Epithelial	P1-ER2
1572	18_1	P1-purple	334	3	HEY1	1	Epithelial	P1-ER2
1573	21_3	P1-purple	250	3	HEY1	0	Epithelial	P1-ER2
1574	17_1	P1-purple	157	3	HEY1	0	Epithelial	P1-ER2
1575	19_2	P1-purple	235	3	HEY1	0	Epithelial	P1-ER2
1576	18_4	P1-purple	232	3	HEY1	0	Epithelial	P1-ER2
1577	21_1	P1-purple	167	3	HEY1	0	Epithelial	P1-ER2
1578	20_1	P1-purple	163	3	HEY1	0	Epithelial	P1-ER2
1579	18_3	P1-purple	229	3	HEY1	0	Epithelial	P1-ER2
1580	21_2	P1-purple	129	3	HEY1	0	Epithelial	P1-ER2
1581	22_1	P1-purple	316	3	HEY1	0	Epithelial	P1-ER2
1582	18_2	P1-purple	141	3	HEY1	0	Epithelial	P1-ER2
1583	17_3	P1-purple	133	3	HEY1	0	Epithelial	P1-ER2
1584	0_0	P1-green	150	0	ID1	0	Epithelial	P1-ER2
1585	24_24	P1-green	41	0	ID1	0	Epithelial	P1-ER2
1586	4_4	P1-purple	176	1	ID1	0	Epithelial	P1-ER2
1587	9_9	P1-purple	81	1	ID1	0	Epithelial	P1-ER2
1588	13_13	P1-purple	44	1	ID1	0	Epithelial	P1-ER2
1589	25_25	P1-purple	123	1	ID1	0	Epithelial	P1-ER2
1590	12_12	P1-purple	6	1	ID1	0	Epithelial	P1-ER2
1591	11_11	P1-purple	58	1	ID1	0	Epithelial	P1-ER2
1592	10_10	P1-purple	53	1	ID1	0	Epithelial	P1-ER2
1593	7_7	P1-purple	74	1	ID1	0	Epithelial	P1-ER2
1594	30_30	P1-purple	223	1	ID1	0	Epithelial	P1-ER2
1595	6_6	P1-purple	69	1	ID1	0	Epithelial	P1-ER2
1596	26_26	P1-purple	164	1	ID1	0	Epithelial	P1-ER2
1597	31_31	P1-purple	2	1	ID1	0	Epithelial	P1-ER2
1598	8_8	P1-purple	188	1	ID1	0	Epithelial	P1-ER2
1599	3_1	P1-orange	113	2	ID1	0	Epithelial	P1-ER2
1600	1_1	P1-orange	116	2	ID1	0	Epithelial	P1-ER2
1601	22_2	P1-purple	314	3	ID1	0	Epithelial	P1-ER2
1602	17_2	P1-purple	171	3	ID1	0	Epithelial	P1-ER2
1603	19_1	P1-purple	224	3	ID1	0	Epithelial	P1-ER2
1604	22_4	P1-purple	402	3	ID1	0	Epithelial	P1-ER2
1605	20_3	P1-purple	167	3	ID1	0	Epithelial	P1-ER2
1606	22_3	P1-purple	409	3	ID1	0	Epithelial	P1-ER2
1607	20_2	P1-purple	150	3	ID1	0	Epithelial	P1-ER2
1608	18_1	P1-purple	334	3	ID1	0	Epithelial	P1-ER2
1609	21_3	P1-purple	250	3	ID1	0	Epithelial	P1-ER2
1610	17_1	P1-purple	157	3	ID1	0	Epithelial	P1-ER2
1611	19_2	P1-purple	235	3	ID1	0	Epithelial	P1-ER2
1612	18_4	P1-purple	232	3	ID1	0	Epithelial	P1-ER2
1613	21_1	P1-purple	167	3	ID1	0	Epithelial	P1-ER2
1614	20_1	P1-purple	163	3	ID1	0	Epithelial	P1-ER2
1615	18_3	P1-purple	229	3	ID1	0	Epithelial	P1-ER2
1616	21_2	P1-purple	129	3	ID1	0	Epithelial	P1-ER2
1617	22_1	P1-purple	316	3	ID1	0	Epithelial	P1-ER2
1618	18_2	P1-purple	141	3	ID1	0	Epithelial	P1-ER2
1619	17_3	P1-purple	133	3	ID1	0	Epithelial	P1-ER2
1620	0_0	P1-green	150	0	IL-6	0	Epithelial	P1-ER2
1621	24_24	P1-green	41	0	IL-6	0	Epithelial	P1-ER2
1622	4_4	P1-purple	176	1	IL-6	0	Epithelial	P1-ER2
1623	9_9	P1-purple	81	1	IL-6	0	Epithelial	P1-ER2
1624	13_13	P1-purple	44	1	IL-6	0	Epithelial	P1-ER2
1625	25_25	P1-purple	123	1	IL-6	0	Epithelial	P1-ER2
1626	12_12	P1-purple	6	1	IL-6	0	Epithelial	P1-ER2
1627	11_11	P1-purple	58	1	IL-6	0	Epithelial	P1-ER2
1628	10_10	P1-purple	53	1	IL-6	0	Epithelial	P1-ER2
1629	7_7	P1-purple	74	1	IL-6	0	Epithelial	P1-ER2
1630	30_30	P1-purple	223	1	IL-6	0	Epithelial	P1-ER2
1631	6_6	P1-purple	69	1	IL-6	0	Epithelial	P1-ER2
1632	26_26	P1-purple	164	1	IL-6	0	Epithelial	P1-ER2
1633	31_31	P1-purple	2	1	IL-6	0	Epithelial	P1-ER2
1634	8_8	P1-purple	188	1	IL-6	0	Epithelial	P1-ER2
1635	3_1	P1-orange	113	2	IL-6	0	Epithelial	P1-ER2
1636	1_1	P1-orange	116	2	IL-6	1	Epithelial	P1-ER2
1637	22_2	P1-purple	314	3	IL-6	0	Epithelial	P1-ER2
1638	17_2	P1-purple	171	3	IL-6	0	Epithelial	P1-ER2
1639	19_1	P1-purple	224	3	IL-6	0	Epithelial	P1-ER2
1640	22_4	P1-purple	402	3	IL-6	0	Epithelial	P1-ER2
1641	20_3	P1-purple	167	3	IL-6	0	Epithelial	P1-ER2
1642	22_3	P1-purple	409	3	IL-6	0	Epithelial	P1-ER2
1643	20_2	P1-purple	150	3	IL-6	0	Epithelial	P1-ER2
1644	18_1	P1-purple	334	3	IL-6	0	Epithelial	P1-ER2
1645	21_3	P1-purple	250	3	IL-6	0	Epithelial	P1-ER2
1646	17_1	P1-purple	157	3	IL-6	0	Epithelial	P1-ER2
1647	19_2	P1-purple	235	3	IL-6	0	Epithelial	P1-ER2
1648	18_4	P1-purple	232	3	IL-6	0	Epithelial	P1-ER2
1649	21_1	P1-purple	167	3	IL-6	0	Epithelial	P1-ER2
1650	20_1	P1-purple	163	3	IL-6	0	Epithelial	P1-ER2
1651	18_3	P1-purple	229	3	IL-6	0	Epithelial	P1-ER2
1652	21_2	P1-purple	129	3	IL-6	0	Epithelial	P1-ER2
1653	22_1	P1-purple	316	3	IL-6	0	Epithelial	P1-ER2
1654	18_2	P1-purple	141	3	IL-6	0	Epithelial	P1-ER2
1655	17_3	P1-purple	133	3	IL-6	0	Epithelial	P1-ER2
1656	0_0	P1-green	150	0	INTS4	0	Epithelial	P1-ER2
1657	24_24	P1-green	41	0	INTS4	0	Epithelial	P1-ER2
1658	4_4	P1-purple	176	1	INTS4	0	Epithelial	P1-ER2
1659	9_9	P1-purple	81	1	INTS4	0	Epithelial	P1-ER2
1660	13_13	P1-purple	44	1	INTS4	0	Epithelial	P1-ER2
1661	25_25	P1-purple	123	1	INTS4	0	Epithelial	P1-ER2
1662	12_12	P1-purple	6	1	INTS4	0	Epithelial	P1-ER2
1663	11_11	P1-purple	58	1	INTS4	0	Epithelial	P1-ER2
1664	10_10	P1-purple	53	1	INTS4	0	Epithelial	P1-ER2
1665	7_7	P1-purple	74	1	INTS4	0	Epithelial	P1-ER2
1666	30_30	P1-purple	223	1	INTS4	0	Epithelial	P1-ER2
1667	6_6	P1-purple	69	1	INTS4	0	Epithelial	P1-ER2
1668	26_26	P1-purple	164	1	INTS4	0	Epithelial	P1-ER2
1669	31_31	P1-purple	2	1	INTS4	0	Epithelial	P1-ER2
1670	8_8	P1-purple	188	1	INTS4	1	Epithelial	P1-ER2
1671	3_1	P1-orange	113	2	INTS4	0	Epithelial	P1-ER2
1672	1_1	P1-orange	116	2	INTS4	0	Epithelial	P1-ER2
1673	22_2	P1-purple	314	3	INTS4	0	Epithelial	P1-ER2
1674	17_2	P1-purple	171	3	INTS4	0	Epithelial	P1-ER2
1675	19_1	P1-purple	224	3	INTS4	0	Epithelial	P1-ER2
1676	22_4	P1-purple	402	3	INTS4	0	Epithelial	P1-ER2
1677	20_3	P1-purple	167	3	INTS4	0	Epithelial	P1-ER2
1678	22_3	P1-purple	409	3	INTS4	0	Epithelial	P1-ER2
1679	20_2	P1-purple	150	3	INTS4	0	Epithelial	P1-ER2
1680	18_1	P1-purple	334	3	INTS4	0	Epithelial	P1-ER2
1681	21_3	P1-purple	250	3	INTS4	0	Epithelial	P1-ER2
1682	17_1	P1-purple	157	3	INTS4	0	Epithelial	P1-ER2
1683	19_2	P1-purple	235	3	INTS4	0	Epithelial	P1-ER2
1684	18_4	P1-purple	232	3	INTS4	0	Epithelial	P1-ER2
1685	21_1	P1-purple	167	3	INTS4	0	Epithelial	P1-ER2
1686	20_1	P1-purple	163	3	INTS4	0	Epithelial	P1-ER2
1687	18_3	P1-purple	229	3	INTS4	0	Epithelial	P1-ER2
1688	21_2	P1-purple	129	3	INTS4	0	Epithelial	P1-ER2
1689	22_1	P1-purple	316	3	INTS4	0	Epithelial	P1-ER2
1690	18_2	P1-purple	141	3	INTS4	0	Epithelial	P1-ER2
1691	17_3	P1-purple	133	3	INTS4	0	Epithelial	P1-ER2
1692	0_0	P1-green	150	0	KLF2	0	Epithelial	P1-ER2
1693	24_24	P1-green	41	0	KLF2	0	Epithelial	P1-ER2
1694	4_4	P1-purple	176	1	KLF2	1	Epithelial	P1-ER2
1695	9_9	P1-purple	81	1	KLF2	0	Epithelial	P1-ER2
1696	13_13	P1-purple	44	1	KLF2	0	Epithelial	P1-ER2
1697	25_25	P1-purple	123	1	KLF2	1	Epithelial	P1-ER2
1698	12_12	P1-purple	6	1	KLF2	0	Epithelial	P1-ER2
1699	11_11	P1-purple	58	1	KLF2	2	Epithelial	P1-ER2
1700	10_10	P1-purple	53	1	KLF2	0	Epithelial	P1-ER2
1701	7_7	P1-purple	74	1	KLF2	0	Epithelial	P1-ER2
1702	30_30	P1-purple	223	1	KLF2	1	Epithelial	P1-ER2
1703	6_6	P1-purple	69	1	KLF2	0	Epithelial	P1-ER2
1704	26_26	P1-purple	164	1	KLF2	2	Epithelial	P1-ER2
1705	31_31	P1-purple	2	1	KLF2	0	Epithelial	P1-ER2
1706	8_8	P1-purple	188	1	KLF2	2	Epithelial	P1-ER2
1707	3_1	P1-orange	113	2	KLF2	0	Epithelial	P1-ER2
1708	1_1	P1-orange	116	2	KLF2	0	Epithelial	P1-ER2
1709	22_2	P1-purple	314	3	KLF2	2	Epithelial	P1-ER2
1710	17_2	P1-purple	171	3	KLF2	3	Epithelial	P1-ER2
1711	19_1	P1-purple	224	3	KLF2	1	Epithelial	P1-ER2
1712	22_4	P1-purple	402	3	KLF2	6	Epithelial	P1-ER2
1713	20_3	P1-purple	167	3	KLF2	4	Epithelial	P1-ER2
1714	22_3	P1-purple	409	3	KLF2	9	Epithelial	P1-ER2
1715	20_2	P1-purple	150	3	KLF2	1	Epithelial	P1-ER2
1716	18_1	P1-purple	334	3	KLF2	2	Epithelial	P1-ER2
1717	21_3	P1-purple	250	3	KLF2	2	Epithelial	P1-ER2
1718	17_1	P1-purple	157	3	KLF2	0	Epithelial	P1-ER2
1719	19_2	P1-purple	235	3	KLF2	2	Epithelial	P1-ER2
1720	18_4	P1-purple	232	3	KLF2	2	Epithelial	P1-ER2
1721	21_1	P1-purple	167	3	KLF2	0	Epithelial	P1-ER2
1722	20_1	P1-purple	163	3	KLF2	2	Epithelial	P1-ER2
1723	18_3	P1-purple	229	3	KLF2	5	Epithelial	P1-ER2
1724	21_2	P1-purple	129	3	KLF2	0	Epithelial	P1-ER2
1725	22_1	P1-purple	316	3	KLF2	2	Epithelial	P1-ER2
1726	18_2	P1-purple	141	3	KLF2	1	Epithelial	P1-ER2
1727	17_3	P1-purple	133	3	KLF2	1	Epithelial	P1-ER2
1728	0_0	P1-green	150	0	KLF4	0	Epithelial	P1-ER2
1729	24_24	P1-green	41	0	KLF4	0	Epithelial	P1-ER2
1730	4_4	P1-purple	176	1	KLF4	0	Epithelial	P1-ER2
1731	9_9	P1-purple	81	1	KLF4	0	Epithelial	P1-ER2
1732	13_13	P1-purple	44	1	KLF4	0	Epithelial	P1-ER2
1733	25_25	P1-purple	123	1	KLF4	0	Epithelial	P1-ER2
1734	12_12	P1-purple	6	1	KLF4	0	Epithelial	P1-ER2
1735	11_11	P1-purple	58	1	KLF4	0	Epithelial	P1-ER2
1736	10_10	P1-purple	53	1	KLF4	0	Epithelial	P1-ER2
1737	7_7	P1-purple	74	1	KLF4	0	Epithelial	P1-ER2
1738	30_30	P1-purple	223	1	KLF4	0	Epithelial	P1-ER2
1739	6_6	P1-purple	69	1	KLF4	0	Epithelial	P1-ER2
1740	26_26	P1-purple	164	1	KLF4	0	Epithelial	P1-ER2
1741	31_31	P1-purple	2	1	KLF4	0	Epithelial	P1-ER2
1742	8_8	P1-purple	188	1	KLF4	0	Epithelial	P1-ER2
1743	3_1	P1-orange	113	2	KLF4	0	Epithelial	P1-ER2
1744	1_1	P1-orange	116	2	KLF4	0	Epithelial	P1-ER2
1745	22_2	P1-purple	314	3	KLF4	0	Epithelial	P1-ER2
1746	17_2	P1-purple	171	3	KLF4	0	Epithelial	P1-ER2
1747	19_1	P1-purple	224	3	KLF4	0	Epithelial	P1-ER2
1748	22_4	P1-purple	402	3	KLF4	0	Epithelial	P1-ER2
1749	20_3	P1-purple	167	3	KLF4	0	Epithelial	P1-ER2
1750	22_3	P1-purple	409	3	KLF4	0	Epithelial	P1-ER2
1751	20_2	P1-purple	150	3	KLF4	0	Epithelial	P1-ER2
1752	18_1	P1-purple	334	3	KLF4	0	Epithelial	P1-ER2
1753	21_3	P1-purple	250	3	KLF4	0	Epithelial	P1-ER2
1754	17_1	P1-purple	157	3	KLF4	0	Epithelial	P1-ER2
1755	19_2	P1-purple	235	3	KLF4	0	Epithelial	P1-ER2
1756	18_4	P1-purple	232	3	KLF4	0	Epithelial	P1-ER2
1757	21_1	P1-purple	167	3	KLF4	0	Epithelial	P1-ER2
1758	20_1	P1-purple	163	3	KLF4	0	Epithelial	P1-ER2
1759	18_3	P1-purple	229	3	KLF4	0	Epithelial	P1-ER2
1760	21_2	P1-purple	129	3	KLF4	0	Epithelial	P1-ER2
1761	22_1	P1-purple	316	3	KLF4	0	Epithelial	P1-ER2
1762	18_2	P1-purple	141	3	KLF4	1	Epithelial	P1-ER2
1763	17_3	P1-purple	133	3	KLF4	0	Epithelial	P1-ER2
1764	0_0	P1-green	150	0	KRT14	0	Epithelial	P1-ER2
1765	24_24	P1-green	41	0	KRT14	0	Epithelial	P1-ER2
1766	4_4	P1-purple	176	1	KRT14	0	Epithelial	P1-ER2
1767	9_9	P1-purple	81	1	KRT14	0	Epithelial	P1-ER2
1768	13_13	P1-purple	44	1	KRT14	0	Epithelial	P1-ER2
1769	25_25	P1-purple	123	1	KRT14	0	Epithelial	P1-ER2
1770	12_12	P1-purple	6	1	KRT14	0	Epithelial	P1-ER2
1771	11_11	P1-purple	58	1	KRT14	0	Epithelial	P1-ER2
1772	10_10	P1-purple	53	1	KRT14	0	Epithelial	P1-ER2
1773	7_7	P1-purple	74	1	KRT14	0	Epithelial	P1-ER2
1774	30_30	P1-purple	223	1	KRT14	0	Epithelial	P1-ER2
1775	6_6	P1-purple	69	1	KRT14	0	Epithelial	P1-ER2
1776	26_26	P1-purple	164	1	KRT14	0	Epithelial	P1-ER2
1777	31_31	P1-purple	2	1	KRT14	0	Epithelial	P1-ER2
1778	8_8	P1-purple	188	1	KRT14	0	Epithelial	P1-ER2
1779	3_1	P1-orange	113	2	KRT14	0	Epithelial	P1-ER2
1780	1_1	P1-orange	116	2	KRT14	0	Epithelial	P1-ER2
1781	22_2	P1-purple	314	3	KRT14	0	Epithelial	P1-ER2
1782	17_2	P1-purple	171	3	KRT14	0	Epithelial	P1-ER2
1783	19_1	P1-purple	224	3	KRT14	0	Epithelial	P1-ER2
1784	22_4	P1-purple	402	3	KRT14	0	Epithelial	P1-ER2
1785	20_3	P1-purple	167	3	KRT14	0	Epithelial	P1-ER2
1786	22_3	P1-purple	409	3	KRT14	0	Epithelial	P1-ER2
1787	20_2	P1-purple	150	3	KRT14	0	Epithelial	P1-ER2
1788	18_1	P1-purple	334	3	KRT14	0	Epithelial	P1-ER2
1789	21_3	P1-purple	250	3	KRT14	0	Epithelial	P1-ER2
1790	17_1	P1-purple	157	3	KRT14	0	Epithelial	P1-ER2
1791	19_2	P1-purple	235	3	KRT14	0	Epithelial	P1-ER2
1792	18_4	P1-purple	232	3	KRT14	0	Epithelial	P1-ER2
1793	21_1	P1-purple	167	3	KRT14	1	Epithelial	P1-ER2
1794	20_1	P1-purple	163	3	KRT14	0	Epithelial	P1-ER2
1795	18_3	P1-purple	229	3	KRT14	0	Epithelial	P1-ER2
1796	21_2	P1-purple	129	3	KRT14	0	Epithelial	P1-ER2
1797	22_1	P1-purple	316	3	KRT14	0	Epithelial	P1-ER2
1798	18_2	P1-purple	141	3	KRT14	0	Epithelial	P1-ER2
1799	17_3	P1-purple	133	3	KRT14	0	Epithelial	P1-ER2
1800	0_0	P1-green	150	0	KRT5	1	Epithelial	P1-ER2
1801	24_24	P1-green	41	0	KRT5	0	Epithelial	P1-ER2
1802	4_4	P1-purple	176	1	KRT5	1	Epithelial	P1-ER2
1803	9_9	P1-purple	81	1	KRT5	0	Epithelial	P1-ER2
1804	13_13	P1-purple	44	1	KRT5	1	Epithelial	P1-ER2
1805	25_25	P1-purple	123	1	KRT5	1	Epithelial	P1-ER2
1806	12_12	P1-purple	6	1	KRT5	0	Epithelial	P1-ER2
1807	11_11	P1-purple	58	1	KRT5	0	Epithelial	P1-ER2
1808	10_10	P1-purple	53	1	KRT5	0	Epithelial	P1-ER2
1809	7_7	P1-purple	74	1	KRT5	0	Epithelial	P1-ER2
1810	30_30	P1-purple	223	1	KRT5	3	Epithelial	P1-ER2
1811	6_6	P1-purple	69	1	KRT5	0	Epithelial	P1-ER2
1812	26_26	P1-purple	164	1	KRT5	4	Epithelial	P1-ER2
1813	31_31	P1-purple	2	1	KRT5	0	Epithelial	P1-ER2
1814	8_8	P1-purple	188	1	KRT5	3	Epithelial	P1-ER2
1815	3_1	P1-orange	113	2	KRT5	1	Epithelial	P1-ER2
1816	1_1	P1-orange	116	2	KRT5	1	Epithelial	P1-ER2
1817	22_2	P1-purple	314	3	KRT5	1	Epithelial	P1-ER2
1818	17_2	P1-purple	171	3	KRT5	0	Epithelial	P1-ER2
1819	19_1	P1-purple	224	3	KRT5	1	Epithelial	P1-ER2
1820	22_4	P1-purple	402	3	KRT5	0	Epithelial	P1-ER2
1821	20_3	P1-purple	167	3	KRT5	0	Epithelial	P1-ER2
1822	22_3	P1-purple	409	3	KRT5	0	Epithelial	P1-ER2
1823	20_2	P1-purple	150	3	KRT5	1	Epithelial	P1-ER2
1824	18_1	P1-purple	334	3	KRT5	1	Epithelial	P1-ER2
1825	21_3	P1-purple	250	3	KRT5	0	Epithelial	P1-ER2
1826	17_1	P1-purple	157	3	KRT5	0	Epithelial	P1-ER2
1827	19_2	P1-purple	235	3	KRT5	0	Epithelial	P1-ER2
1828	18_4	P1-purple	232	3	KRT5	0	Epithelial	P1-ER2
1829	21_1	P1-purple	167	3	KRT5	2	Epithelial	P1-ER2
1830	20_1	P1-purple	163	3	KRT5	0	Epithelial	P1-ER2
1831	18_3	P1-purple	229	3	KRT5	1	Epithelial	P1-ER2
1832	21_2	P1-purple	129	3	KRT5	0	Epithelial	P1-ER2
1833	22_1	P1-purple	316	3	KRT5	0	Epithelial	P1-ER2
1834	18_2	P1-purple	141	3	KRT5	0	Epithelial	P1-ER2
1835	17_3	P1-purple	133	3	KRT5	1	Epithelial	P1-ER2
1836	0_0	P1-green	150	0	KRT6	0	Epithelial	P1-ER2
1837	24_24	P1-green	41	0	KRT6	0	Epithelial	P1-ER2
1838	4_4	P1-purple	176	1	KRT6	0	Epithelial	P1-ER2
1839	9_9	P1-purple	81	1	KRT6	0	Epithelial	P1-ER2
1840	13_13	P1-purple	44	1	KRT6	0	Epithelial	P1-ER2
1841	25_25	P1-purple	123	1	KRT6	0	Epithelial	P1-ER2
1842	12_12	P1-purple	6	1	KRT6	0	Epithelial	P1-ER2
1843	11_11	P1-purple	58	1	KRT6	0	Epithelial	P1-ER2
1844	10_10	P1-purple	53	1	KRT6	0	Epithelial	P1-ER2
1845	7_7	P1-purple	74	1	KRT6	0	Epithelial	P1-ER2
1846	30_30	P1-purple	223	1	KRT6	0	Epithelial	P1-ER2
1847	6_6	P1-purple	69	1	KRT6	0	Epithelial	P1-ER2
1848	26_26	P1-purple	164	1	KRT6	0	Epithelial	P1-ER2
1849	31_31	P1-purple	2	1	KRT6	0	Epithelial	P1-ER2
1850	8_8	P1-purple	188	1	KRT6	0	Epithelial	P1-ER2
1851	3_1	P1-orange	113	2	KRT6	0	Epithelial	P1-ER2
1852	1_1	P1-orange	116	2	KRT6	0	Epithelial	P1-ER2
1853	22_2	P1-purple	314	3	KRT6	0	Epithelial	P1-ER2
1854	17_2	P1-purple	171	3	KRT6	0	Epithelial	P1-ER2
1855	19_1	P1-purple	224	3	KRT6	0	Epithelial	P1-ER2
1856	22_4	P1-purple	402	3	KRT6	0	Epithelial	P1-ER2
1857	20_3	P1-purple	167	3	KRT6	0	Epithelial	P1-ER2
1858	22_3	P1-purple	409	3	KRT6	0	Epithelial	P1-ER2
1859	20_2	P1-purple	150	3	KRT6	0	Epithelial	P1-ER2
1860	18_1	P1-purple	334	3	KRT6	0	Epithelial	P1-ER2
1861	21_3	P1-purple	250	3	KRT6	0	Epithelial	P1-ER2
1862	17_1	P1-purple	157	3	KRT6	0	Epithelial	P1-ER2
1863	19_2	P1-purple	235	3	KRT6	0	Epithelial	P1-ER2
1864	18_4	P1-purple	232	3	KRT6	0	Epithelial	P1-ER2
1865	21_1	P1-purple	167	3	KRT6	0	Epithelial	P1-ER2
1866	20_1	P1-purple	163	3	KRT6	0	Epithelial	P1-ER2
1867	18_3	P1-purple	229	3	KRT6	0	Epithelial	P1-ER2
1868	21_2	P1-purple	129	3	KRT6	0	Epithelial	P1-ER2
1869	22_1	P1-purple	316	3	KRT6	0	Epithelial	P1-ER2
1870	18_2	P1-purple	141	3	KRT6	0	Epithelial	P1-ER2
1871	17_3	P1-purple	133	3	KRT6	0	Epithelial	P1-ER2
1872	0_0	P1-green	150	0	KRT7	0	Epithelial	P1-ER2
1873	24_24	P1-green	41	0	KRT7	1	Epithelial	P1-ER2
1874	4_4	P1-purple	176	1	KRT7	7	Epithelial	P1-ER2
1875	9_9	P1-purple	81	1	KRT7	0	Epithelial	P1-ER2
1876	13_13	P1-purple	44	1	KRT7	0	Epithelial	P1-ER2
1877	25_25	P1-purple	123	1	KRT7	2	Epithelial	P1-ER2
1878	12_12	P1-purple	6	1	KRT7	0	Epithelial	P1-ER2
1879	11_11	P1-purple	58	1	KRT7	0	Epithelial	P1-ER2
1880	10_10	P1-purple	53	1	KRT7	0	Epithelial	P1-ER2
1881	7_7	P1-purple	74	1	KRT7	2	Epithelial	P1-ER2
1882	30_30	P1-purple	223	1	KRT7	1	Epithelial	P1-ER2
1883	6_6	P1-purple	69	1	KRT7	1	Epithelial	P1-ER2
1884	26_26	P1-purple	164	1	KRT7	0	Epithelial	P1-ER2
1885	31_31	P1-purple	2	1	KRT7	0	Epithelial	P1-ER2
1886	8_8	P1-purple	188	1	KRT7	0	Epithelial	P1-ER2
1887	3_1	P1-orange	113	2	KRT7	5	Epithelial	P1-ER2
1888	1_1	P1-orange	116	2	KRT7	5	Epithelial	P1-ER2
1889	22_2	P1-purple	314	3	KRT7	2	Epithelial	P1-ER2
1890	17_2	P1-purple	171	3	KRT7	0	Epithelial	P1-ER2
1891	19_1	P1-purple	224	3	KRT7	0	Epithelial	P1-ER2
1892	22_4	P1-purple	402	3	KRT7	0	Epithelial	P1-ER2
1893	20_3	P1-purple	167	3	KRT7	0	Epithelial	P1-ER2
1894	22_3	P1-purple	409	3	KRT7	0	Epithelial	P1-ER2
1895	20_2	P1-purple	150	3	KRT7	0	Epithelial	P1-ER2
1896	18_1	P1-purple	334	3	KRT7	2	Epithelial	P1-ER2
1897	21_3	P1-purple	250	3	KRT7	0	Epithelial	P1-ER2
1898	17_1	P1-purple	157	3	KRT7	1	Epithelial	P1-ER2
1899	19_2	P1-purple	235	3	KRT7	1	Epithelial	P1-ER2
1900	18_4	P1-purple	232	3	KRT7	2	Epithelial	P1-ER2
1901	21_1	P1-purple	167	3	KRT7	0	Epithelial	P1-ER2
1902	20_1	P1-purple	163	3	KRT7	1	Epithelial	P1-ER2
1903	18_3	P1-purple	229	3	KRT7	1	Epithelial	P1-ER2
1904	21_2	P1-purple	129	3	KRT7	2	Epithelial	P1-ER2
1905	22_1	P1-purple	316	3	KRT7	0	Epithelial	P1-ER2
1906	18_2	P1-purple	141	3	KRT7	3	Epithelial	P1-ER2
1907	17_3	P1-purple	133	3	KRT7	1	Epithelial	P1-ER2
1908	0_0	P1-green	150	0	KRT8	129	Epithelial	P1-ER2
1909	24_24	P1-green	41	0	KRT8	31	Epithelial	P1-ER2
1910	4_4	P1-purple	176	1	KRT8	158	Epithelial	P1-ER2
1911	9_9	P1-purple	81	1	KRT8	73	Epithelial	P1-ER2
1912	13_13	P1-purple	44	1	KRT8	37	Epithelial	P1-ER2
1913	25_25	P1-purple	123	1	KRT8	101	Epithelial	P1-ER2
1914	12_12	P1-purple	6	1	KRT8	5	Epithelial	P1-ER2
1915	11_11	P1-purple	58	1	KRT8	48	Epithelial	P1-ER2
1916	10_10	P1-purple	53	1	KRT8	41	Epithelial	P1-ER2
1917	7_7	P1-purple	74	1	KRT8	68	Epithelial	P1-ER2
1918	30_30	P1-purple	223	1	KRT8	203	Epithelial	P1-ER2
1919	6_6	P1-purple	69	1	KRT8	60	Epithelial	P1-ER2
1920	26_26	P1-purple	164	1	KRT8	141	Epithelial	P1-ER2
1921	31_31	P1-purple	2	1	KRT8	3	Epithelial	P1-ER2
1922	8_8	P1-purple	188	1	KRT8	139	Epithelial	P1-ER2
1923	3_1	P1-orange	113	2	KRT8	83	Epithelial	P1-ER2
1924	1_1	P1-orange	116	2	KRT8	84	Epithelial	P1-ER2
1925	22_2	P1-purple	314	3	KRT8	285	Epithelial	P1-ER2
1926	17_2	P1-purple	171	3	KRT8	158	Epithelial	P1-ER2
1927	19_1	P1-purple	224	3	KRT8	187	Epithelial	P1-ER2
1928	22_4	P1-purple	402	3	KRT8	369	Epithelial	P1-ER2
1929	20_3	P1-purple	167	3	KRT8	149	Epithelial	P1-ER2
1930	22_3	P1-purple	409	3	KRT8	357	Epithelial	P1-ER2
1931	20_2	P1-purple	150	3	KRT8	133	Epithelial	P1-ER2
1932	18_1	P1-purple	334	3	KRT8	306	Epithelial	P1-ER2
1933	21_3	P1-purple	250	3	KRT8	235	Epithelial	P1-ER2
1934	17_1	P1-purple	157	3	KRT8	128	Epithelial	P1-ER2
1935	19_2	P1-purple	235	3	KRT8	217	Epithelial	P1-ER2
1936	18_4	P1-purple	232	3	KRT8	197	Epithelial	P1-ER2
1937	21_1	P1-purple	167	3	KRT8	146	Epithelial	P1-ER2
1938	20_1	P1-purple	163	3	KRT8	142	Epithelial	P1-ER2
1939	18_3	P1-purple	229	3	KRT8	211	Epithelial	P1-ER2
1940	21_2	P1-purple	129	3	KRT8	118	Epithelial	P1-ER2
1941	22_1	P1-purple	316	3	KRT8	279	Epithelial	P1-ER2
1942	18_2	P1-purple	141	3	KRT8	118	Epithelial	P1-ER2
1943	17_3	P1-purple	133	3	KRT8	123	Epithelial	P1-ER2
1944	0_0	P1-green	150	0	Ki-67	0	Epithelial	P1-ER2
1945	24_24	P1-green	41	0	Ki-67	0	Epithelial	P1-ER2
1946	4_4	P1-purple	176	1	Ki-67	0	Epithelial	P1-ER2
1947	9_9	P1-purple	81	1	Ki-67	0	Epithelial	P1-ER2
1948	13_13	P1-purple	44	1	Ki-67	0	Epithelial	P1-ER2
1949	25_25	P1-purple	123	1	Ki-67	0	Epithelial	P1-ER2
1950	12_12	P1-purple	6	1	Ki-67	0	Epithelial	P1-ER2
1951	11_11	P1-purple	58	1	Ki-67	1	Epithelial	P1-ER2
1952	10_10	P1-purple	53	1	Ki-67	0	Epithelial	P1-ER2
1953	7_7	P1-purple	74	1	Ki-67	0	Epithelial	P1-ER2
1954	30_30	P1-purple	223	1	Ki-67	0	Epithelial	P1-ER2
1955	6_6	P1-purple	69	1	Ki-67	0	Epithelial	P1-ER2
1956	26_26	P1-purple	164	1	Ki-67	0	Epithelial	P1-ER2
1957	31_31	P1-purple	2	1	Ki-67	0	Epithelial	P1-ER2
1958	8_8	P1-purple	188	1	Ki-67	0	Epithelial	P1-ER2
1959	3_1	P1-orange	113	2	Ki-67	0	Epithelial	P1-ER2
1960	1_1	P1-orange	116	2	Ki-67	0	Epithelial	P1-ER2
1961	22_2	P1-purple	314	3	Ki-67	0	Epithelial	P1-ER2
1962	17_2	P1-purple	171	3	Ki-67	0	Epithelial	P1-ER2
1963	19_1	P1-purple	224	3	Ki-67	1	Epithelial	P1-ER2
1964	22_4	P1-purple	402	3	Ki-67	0	Epithelial	P1-ER2
1965	20_3	P1-purple	167	3	Ki-67	0	Epithelial	P1-ER2
1966	22_3	P1-purple	409	3	Ki-67	1	Epithelial	P1-ER2
1967	20_2	P1-purple	150	3	Ki-67	0	Epithelial	P1-ER2
1968	18_1	P1-purple	334	3	Ki-67	0	Epithelial	P1-ER2
1969	21_3	P1-purple	250	3	Ki-67	0	Epithelial	P1-ER2
1970	17_1	P1-purple	157	3	Ki-67	1	Epithelial	P1-ER2
1971	19_2	P1-purple	235	3	Ki-67	0	Epithelial	P1-ER2
1972	18_4	P1-purple	232	3	Ki-67	0	Epithelial	P1-ER2
1973	21_1	P1-purple	167	3	Ki-67	0	Epithelial	P1-ER2
1974	20_1	P1-purple	163	3	Ki-67	0	Epithelial	P1-ER2
1975	18_3	P1-purple	229	3	Ki-67	0	Epithelial	P1-ER2
1976	21_2	P1-purple	129	3	Ki-67	0	Epithelial	P1-ER2
1977	22_1	P1-purple	316	3	Ki-67	0	Epithelial	P1-ER2
1978	18_2	P1-purple	141	3	Ki-67	0	Epithelial	P1-ER2
1979	17_3	P1-purple	133	3	Ki-67	0	Epithelial	P1-ER2
1980	0_0	P1-green	150	0	LRP6	0	Epithelial	P1-ER2
1981	24_24	P1-green	41	0	LRP6	0	Epithelial	P1-ER2
1982	4_4	P1-purple	176	1	LRP6	0	Epithelial	P1-ER2
1983	9_9	P1-purple	81	1	LRP6	0	Epithelial	P1-ER2
1984	13_13	P1-purple	44	1	LRP6	0	Epithelial	P1-ER2
1985	25_25	P1-purple	123	1	LRP6	0	Epithelial	P1-ER2
1986	12_12	P1-purple	6	1	LRP6	0	Epithelial	P1-ER2
1987	11_11	P1-purple	58	1	LRP6	0	Epithelial	P1-ER2
1988	10_10	P1-purple	53	1	LRP6	0	Epithelial	P1-ER2
1989	7_7	P1-purple	74	1	LRP6	0	Epithelial	P1-ER2
1990	30_30	P1-purple	223	1	LRP6	0	Epithelial	P1-ER2
1991	6_6	P1-purple	69	1	LRP6	0	Epithelial	P1-ER2
1992	26_26	P1-purple	164	1	LRP6	0	Epithelial	P1-ER2
1993	31_31	P1-purple	2	1	LRP6	0	Epithelial	P1-ER2
1994	8_8	P1-purple	188	1	LRP6	0	Epithelial	P1-ER2
1995	3_1	P1-orange	113	2	LRP6	0	Epithelial	P1-ER2
1996	1_1	P1-orange	116	2	LRP6	0	Epithelial	P1-ER2
1997	22_2	P1-purple	314	3	LRP6	0	Epithelial	P1-ER2
1998	17_2	P1-purple	171	3	LRP6	0	Epithelial	P1-ER2
[truncated: 1,277 more rows]
