# Supplementary material for: Spatial genomics maps the structure, nature and evolution of cancer clones
Source: Nature. 2022 Nov 9;611(7936):594–602. doi: 10.1038/s41586-022-05425-2 (PMC9668746; doi:10.1038/s41586-022-05425-2)
Supplement: Supplementary file 17 — Source Data Extended Data Fig. 6 [file 41586_2022_5425_MOESM17_ESM.xlsx]

## Sheet: extended data fig 6с
Column1	region	clone	comparison_id	cell_type	value	panel	Sample
0	TC1_R4	P2-blue	0	Immune broad	15	inner_immune	P2-TN1
1	TC1_R3	P2-blue	0	Immune broad	104	inner_immune	P2-TN1
2	TC1_R2	P2-blue	0	Immune broad	119	inner_immune	P2-TN1
3	TC2_R7	P2-blue	1	Immune broad	91	inner_immune	P2-TN1
4	TC2_R5	P2-blue	1	Immune broad	482	inner_immune	P2-TN1
5	TC2_R3	P2-blue	1	Immune broad	156	inner_immune	P2-TN1
6	TC2_R1	P2-blue	1	Immune broad	114	inner_immune	P2-TN1
7	TC2_R4	P2-blue	1	Immune broad	150	inner_immune	P2-TN1
8	TC2_R2	P2-blue	1	Immune broad	182	inner_immune	P2-TN1
9	TC3_R8	P2-purple	2	Immune broad	234	inner_immune	P2-TN1
10	TC3_R7	P2-purple	2	Immune broad	288	inner_immune	P2-TN1
11	TC3_R5	P2-purple	2	Immune broad	220	inner_immune	P2-TN1
12	TC3_R4	P2-purple	2	Immune broad	616	inner_immune	P2-TN1
13	TC3_R11	P2-purple	2	Immune broad	350	inner_immune	P2-TN1
14	TC3_R6	P2-purple	2	Immune broad	233	inner_immune	P2-TN1
15	TC3_R2	P2-purple	2	Immune broad	142	inner_immune	P2-TN1
16	TC3_R9	P2-purple	2	Immune broad	506	inner_immune	P2-TN1
17	TC3_R13	P2-purple	2	Immune broad	390	inner_immune	P2-TN1
18	TC3_R3	P2-purple	2	Immune broad	278	inner_immune	P2-TN1
19	TC3_R10	P2-purple	2	Immune broad	618	inner_immune	P2-TN1
20	TC3_R12	P2-purple	2	Immune broad	655	inner_immune	P2-TN1
21	TC1_R4	P2-blue	0	B-cells	0	inner_immune	P2-TN1
22	TC1_R3	P2-blue	0	B-cells	4	inner_immune	P2-TN1
23	TC1_R2	P2-blue	0	B-cells	0	inner_immune	P2-TN1
24	TC2_R7	P2-blue	1	B-cells	0	inner_immune	P2-TN1
25	TC2_R5	P2-blue	1	B-cells	0	inner_immune	P2-TN1
26	TC2_R3	P2-blue	1	B-cells	0	inner_immune	P2-TN1
27	TC2_R1	P2-blue	1	B-cells	2	inner_immune	P2-TN1
28	TC2_R4	P2-blue	1	B-cells	1	inner_immune	P2-TN1
29	TC2_R2	P2-blue	1	B-cells	0	inner_immune	P2-TN1
30	TC3_R8	P2-purple	2	B-cells	5	inner_immune	P2-TN1
31	TC3_R7	P2-purple	2	B-cells	1	inner_immune	P2-TN1
32	TC3_R5	P2-purple	2	B-cells	2	inner_immune	P2-TN1
33	TC3_R4	P2-purple	2	B-cells	2	inner_immune	P2-TN1
34	TC3_R11	P2-purple	2	B-cells	1	inner_immune	P2-TN1
35	TC3_R6	P2-purple	2	B-cells	1	inner_immune	P2-TN1
36	TC3_R2	P2-purple	2	B-cells	0	inner_immune	P2-TN1
37	TC3_R9	P2-purple	2	B-cells	8	inner_immune	P2-TN1
38	TC3_R13	P2-purple	2	B-cells	3	inner_immune	P2-TN1
39	TC3_R3	P2-purple	2	B-cells	1	inner_immune	P2-TN1
40	TC3_R10	P2-purple	2	B-cells	10	inner_immune	P2-TN1
41	TC3_R12	P2-purple	2	B-cells	3	inner_immune	P2-TN1
42	TC1_R4	P2-blue	0	Myeloid	8	inner_immune	P2-TN1
43	TC1_R3	P2-blue	0	Myeloid	45	inner_immune	P2-TN1
44	TC1_R2	P2-blue	0	Myeloid	95	inner_immune	P2-TN1
45	TC2_R7	P2-blue	1	Myeloid	57	inner_immune	P2-TN1
46	TC2_R5	P2-blue	1	Myeloid	216	inner_immune	P2-TN1
47	TC2_R3	P2-blue	1	Myeloid	114	inner_immune	P2-TN1
48	TC2_R1	P2-blue	1	Myeloid	102	inner_immune	P2-TN1
49	TC2_R4	P2-blue	1	Myeloid	52	inner_immune	P2-TN1
50	TC2_R2	P2-blue	1	Myeloid	110	inner_immune	P2-TN1
51	TC3_R8	P2-purple	2	Myeloid	168	inner_immune	P2-TN1
52	TC3_R7	P2-purple	2	Myeloid	329	inner_immune	P2-TN1
53	TC3_R5	P2-purple	2	Myeloid	173	inner_immune	P2-TN1
54	TC3_R4	P2-purple	2	Myeloid	654	inner_immune	P2-TN1
55	TC3_R11	P2-purple	2	Myeloid	236	inner_immune	P2-TN1
56	TC3_R6	P2-purple	2	Myeloid	178	inner_immune	P2-TN1
57	TC3_R2	P2-purple	2	Myeloid	95	inner_immune	P2-TN1
58	TC3_R9	P2-purple	2	Myeloid	361	inner_immune	P2-TN1
59	TC3_R13	P2-purple	2	Myeloid	435	inner_immune	P2-TN1
60	TC3_R3	P2-purple	2	Myeloid	322	inner_immune	P2-TN1
61	TC3_R10	P2-purple	2	Myeloid	280	inner_immune	P2-TN1
62	TC3_R12	P2-purple	2	Myeloid	558	inner_immune	P2-TN1
63	TC1_R4	P2-blue	0	T-cells	0	inner_immune	P2-TN1
64	TC1_R3	P2-blue	0	T-cells	23	inner_immune	P2-TN1
65	TC1_R2	P2-blue	0	T-cells	17	inner_immune	P2-TN1
66	TC2_R7	P2-blue	1	T-cells	7	inner_immune	P2-TN1
67	TC2_R5	P2-blue	1	T-cells	84	inner_immune	P2-TN1
68	TC2_R3	P2-blue	1	T-cells	20	inner_immune	P2-TN1
69	TC2_R1	P2-blue	1	T-cells	14	inner_immune	P2-TN1
70	TC2_R4	P2-blue	1	T-cells	26	inner_immune	P2-TN1
71	TC2_R2	P2-blue	1	T-cells	25	inner_immune	P2-TN1
72	TC3_R8	P2-purple	2	T-cells	28	inner_immune	P2-TN1
73	TC3_R7	P2-purple	2	T-cells	17	inner_immune	P2-TN1
74	TC3_R5	P2-purple	2	T-cells	20	inner_immune	P2-TN1
75	TC3_R4	P2-purple	2	T-cells	54	inner_immune	P2-TN1
76	TC3_R11	P2-purple	2	T-cells	43	inner_immune	P2-TN1
77	TC3_R6	P2-purple	2	T-cells	18	inner_immune	P2-TN1
78	TC3_R2	P2-purple	2	T-cells	12	inner_immune	P2-TN1
79	TC3_R9	P2-purple	2	T-cells	79	inner_immune	P2-TN1
80	TC3_R13	P2-purple	2	T-cells	47	inner_immune	P2-TN1
81	TC3_R3	P2-purple	2	T-cells	16	inner_immune	P2-TN1
82	TC3_R10	P2-purple	2	T-cells	120	inner_immune	P2-TN1
83	TC3_R12	P2-purple	2	T-cells	103	inner_immune	P2-TN1
84	TC1_R4	P2-blue	0	None	891	inner_immune	P2-TN1
85	TC1_R3	P2-blue	0	None	2199	inner_immune	P2-TN1
86	TC1_R2	P2-blue	0	None	2243	inner_immune	P2-TN1
87	TC2_R7	P2-blue	1	None	1901	inner_immune	P2-TN1
88	TC2_R5	P2-blue	1	None	8181	inner_immune	P2-TN1
89	TC2_R3	P2-blue	1	None	2494	inner_immune	P2-TN1
90	TC2_R1	P2-blue	1	None	2174	inner_immune	P2-TN1
91	TC2_R4	P2-blue	1	None	2486	inner_immune	P2-TN1
92	TC2_R2	P2-blue	1	None	3423	inner_immune	P2-TN1
93	TC3_R8	P2-purple	2	None	3006	inner_immune	P2-TN1
94	TC3_R7	P2-purple	2	None	3486	inner_immune	P2-TN1
95	TC3_R5	P2-purple	2	None	3418	inner_immune	P2-TN1
96	TC3_R4	P2-purple	2	None	5589	inner_immune	P2-TN1
97	TC3_R11	P2-purple	2	None	6584	inner_immune	P2-TN1
98	TC3_R6	P2-purple	2	None	4749	inner_immune	P2-TN1
99	TC3_R2	P2-purple	2	None	2975	inner_immune	P2-TN1
100	TC3_R9	P2-purple	2	None	5907	inner_immune	P2-TN1
101	TC3_R13	P2-purple	2	None	5392	inner_immune	P2-TN1
102	TC3_R3	P2-purple	2	None	4062	inner_immune	P2-TN1
103	TC3_R10	P2-purple	2	None	7749	inner_immune	P2-TN1
104	TC3_R12	P2-purple	2	None	6635	inner_immune	P2-TN1
0	TC1_R4	P2-blue	0	Epithelial broad	82	inner_onco	P2-TN1
1	TC1_R3	P2-blue	0	Epithelial broad	398	inner_onco	P2-TN1
2	TC1_R2	P2-blue	0	Epithelial broad	121	inner_onco	P2-TN1
3	TC2_R7	P2-blue	1	Epithelial broad	331	inner_onco	P2-TN1
4	TC2_R5	P2-blue	1	Epithelial broad	1250	inner_onco	P2-TN1
5	TC2_R3	P2-blue	1	Epithelial broad	451	inner_onco	P2-TN1
6	TC2_R1	P2-blue	1	Epithelial broad	376	inner_onco	P2-TN1
7	TC2_R4	P2-blue	1	Epithelial broad	152	inner_onco	P2-TN1
8	TC2_R2	P2-blue	1	Epithelial broad	560	inner_onco	P2-TN1
9	TC3_R8	P2-purple	2	Epithelial broad	329	inner_onco	P2-TN1
10	TC3_R7	P2-purple	2	Epithelial broad	735	inner_onco	P2-TN1
11	TC3_R5	P2-purple	2	Epithelial broad	684	inner_onco	P2-TN1
12	TC3_R4	P2-purple	2	Epithelial broad	1301	inner_onco	P2-TN1
13	TC3_R11	P2-purple	2	Epithelial broad	1115	inner_onco	P2-TN1
14	TC3_R6	P2-purple	2	Epithelial broad	538	inner_onco	P2-TN1
15	TC3_R2	P2-purple	2	Epithelial broad	329	inner_onco	P2-TN1
16	TC3_R9	P2-purple	2	Epithelial broad	588	inner_onco	P2-TN1
17	TC3_R13	P2-purple	2	Epithelial broad	513	inner_onco	P2-TN1
18	TC3_R3	P2-purple	2	Epithelial broad	671	inner_onco	P2-TN1
19	TC3_R10	P2-purple	2	Epithelial broad	672	inner_onco	P2-TN1
20	TC3_R12	P2-purple	2	Epithelial broad	792	inner_onco	P2-TN1
21	TC1_R4	P2-blue	0	Fibroblasts + PVL	121	inner_onco	P2-TN1
22	TC1_R3	P2-blue	0	Fibroblasts + PVL	332	inner_onco	P2-TN1
23	TC1_R2	P2-blue	0	Fibroblasts + PVL	336	inner_onco	P2-TN1
24	TC2_R7	P2-blue	1	Fibroblasts + PVL	407	inner_onco	P2-TN1
25	TC2_R5	P2-blue	1	Fibroblasts + PVL	2031	inner_onco	P2-TN1
26	TC2_R3	P2-blue	1	Fibroblasts + PVL	422	inner_onco	P2-TN1
27	TC2_R1	P2-blue	1	Fibroblasts + PVL	711	inner_onco	P2-TN1
28	TC2_R4	P2-blue	1	Fibroblasts + PVL	465	inner_onco	P2-TN1
29	TC2_R2	P2-blue	1	Fibroblasts + PVL	624	inner_onco	P2-TN1
30	TC3_R8	P2-purple	2	Fibroblasts + PVL	1171	inner_onco	P2-TN1
31	TC3_R7	P2-purple	2	Fibroblasts + PVL	1088	inner_onco	P2-TN1
32	TC3_R5	P2-purple	2	Fibroblasts + PVL	632	inner_onco	P2-TN1
33	TC3_R4	P2-purple	2	Fibroblasts + PVL	1687	inner_onco	P2-TN1
34	TC3_R11	P2-purple	2	Fibroblasts + PVL	3351	inner_onco	P2-TN1
35	TC3_R6	P2-purple	2	Fibroblasts + PVL	589	inner_onco	P2-TN1
36	TC3_R2	P2-purple	2	Fibroblasts + PVL	657	inner_onco	P2-TN1
37	TC3_R9	P2-purple	2	Fibroblasts + PVL	2398	inner_onco	P2-TN1
38	TC3_R13	P2-purple	2	Fibroblasts + PVL	1791	inner_onco	P2-TN1
39	TC3_R3	P2-purple	2	Fibroblasts + PVL	1146	inner_onco	P2-TN1
40	TC3_R10	P2-purple	2	Fibroblasts + PVL	3221	inner_onco	P2-TN1
41	TC3_R12	P2-purple	2	Fibroblasts + PVL	2907	inner_onco	P2-TN1
42	TC1_R4	P2-blue	0	None	761	inner_onco	P2-TN1
43	TC1_R3	P2-blue	0	None	1880	inner_onco	P2-TN1
44	TC1_R2	P2-blue	0	None	1547	inner_onco	P2-TN1
45	TC2_R7	P2-blue	1	None	1306	inner_onco	P2-TN1
46	TC2_R5	P2-blue	1	None	6093	inner_onco	P2-TN1
47	TC2_R3	P2-blue	1	None	1946	inner_onco	P2-TN1
48	TC2_R1	P2-blue	1	None	3063	inner_onco	P2-TN1
49	TC2_R4	P2-blue	1	None	2246	inner_onco	P2-TN1
50	TC2_R2	P2-blue	1	None	2912	inner_onco	P2-TN1
51	TC3_R8	P2-purple	2	None	2110	inner_onco	P2-TN1
52	TC3_R7	P2-purple	2	None	3044	inner_onco	P2-TN1
53	TC3_R5	P2-purple	2	None	3125	inner_onco	P2-TN1
54	TC3_R4	P2-purple	2	None	4408	inner_onco	P2-TN1
55	TC3_R11	P2-purple	2	None	5265	inner_onco	P2-TN1
56	TC3_R6	P2-purple	2	None	4520	inner_onco	P2-TN1
57	TC3_R2	P2-purple	2	None	2725	inner_onco	P2-TN1
58	TC3_R9	P2-purple	2	None	5068	inner_onco	P2-TN1
59	TC3_R13	P2-purple	2	None	4025	inner_onco	P2-TN1
60	TC3_R3	P2-purple	2	None	3678	inner_onco	P2-TN1
61	TC3_R10	P2-purple	2	None	6088	inner_onco	P2-TN1
62	TC3_R12	P2-purple	2	None	5511	inner_onco	P2-TN1

## Sheet: extended data fig 6d
Column1	region	clone	n_nucl	comparison_id	gene	value	cell_type	Sample
0	TC3_R8	P2-purple	329	0	ACTA2	1	Epithelial	P2-TN1
1	TC3_R7	P2-purple	735	0	ACTA2	0	Epithelial	P2-TN1
2	TC3_R5	P2-purple	684	0	ACTA2	0	Epithelial	P2-TN1
3	TC3_R4	P2-purple	1301	0	ACTA2	1	Epithelial	P2-TN1
4	TC3_R11	P2-purple	1115	0	ACTA2	0	Epithelial	P2-TN1
5	TC3_R6	P2-purple	538	0	ACTA2	0	Epithelial	P2-TN1
6	TC3_R2	P2-purple	329	0	ACTA2	0	Epithelial	P2-TN1
7	TC3_R9	P2-purple	588	0	ACTA2	1	Epithelial	P2-TN1
8	TC3_R13	P2-purple	513	0	ACTA2	0	Epithelial	P2-TN1
9	TC3_R3	P2-purple	671	0	ACTA2	0	Epithelial	P2-TN1
10	TC3_R10	P2-purple	672	0	ACTA2	0	Epithelial	P2-TN1
11	TC3_R12	P2-purple	792	0	ACTA2	0	Epithelial	P2-TN1
12	TC2_R7	P2-blue	331	1	ACTA2	0	Epithelial	P2-TN1
13	TC2_R5	P2-blue	1250	1	ACTA2	0	Epithelial	P2-TN1
14	TC2_R3	P2-blue	451	1	ACTA2	0	Epithelial	P2-TN1
15	TC2_R1	P2-blue	376	1	ACTA2	0	Epithelial	P2-TN1
16	TC2_R4	P2-blue	152	1	ACTA2	0	Epithelial	P2-TN1
17	TC2_R2	P2-blue	560	1	ACTA2	0	Epithelial	P2-TN1
18	TC3_R8	P2-purple	329	0	ACTB	37	Epithelial	P2-TN1
19	TC3_R7	P2-purple	735	0	ACTB	71	Epithelial	P2-TN1
20	TC3_R5	P2-purple	684	0	ACTB	77	Epithelial	P2-TN1
21	TC3_R4	P2-purple	1301	0	ACTB	138	Epithelial	P2-TN1
22	TC3_R11	P2-purple	1115	0	ACTB	114	Epithelial	P2-TN1
23	TC3_R6	P2-purple	538	0	ACTB	42	Epithelial	P2-TN1
24	TC3_R2	P2-purple	329	0	ACTB	31	Epithelial	P2-TN1
25	TC3_R9	P2-purple	588	0	ACTB	46	Epithelial	P2-TN1
26	TC3_R13	P2-purple	513	0	ACTB	42	Epithelial	P2-TN1
27	TC3_R3	P2-purple	671	0	ACTB	73	Epithelial	P2-TN1
28	TC3_R10	P2-purple	672	0	ACTB	71	Epithelial	P2-TN1
29	TC3_R12	P2-purple	792	0	ACTB	82	Epithelial	P2-TN1
30	TC2_R7	P2-blue	331	1	ACTB	44	Epithelial	P2-TN1
31	TC2_R5	P2-blue	1250	1	ACTB	160	Epithelial	P2-TN1
32	TC2_R3	P2-blue	451	1	ACTB	38	Epithelial	P2-TN1
33	TC2_R1	P2-blue	376	1	ACTB	38	Epithelial	P2-TN1
34	TC2_R4	P2-blue	152	1	ACTB	9	Epithelial	P2-TN1
35	TC2_R2	P2-blue	560	1	ACTB	60	Epithelial	P2-TN1
36	TC3_R8	P2-purple	329	0	ALDH1	0	Epithelial	P2-TN1
37	TC3_R7	P2-purple	735	0	ALDH1	0	Epithelial	P2-TN1
38	TC3_R5	P2-purple	684	0	ALDH1	0	Epithelial	P2-TN1
39	TC3_R4	P2-purple	1301	0	ALDH1	0	Epithelial	P2-TN1
40	TC3_R11	P2-purple	1115	0	ALDH1	3	Epithelial	P2-TN1
41	TC3_R6	P2-purple	538	0	ALDH1	1	Epithelial	P2-TN1
42	TC3_R2	P2-purple	329	0	ALDH1	0	Epithelial	P2-TN1
43	TC3_R9	P2-purple	588	0	ALDH1	2	Epithelial	P2-TN1
44	TC3_R13	P2-purple	513	0	ALDH1	0	Epithelial	P2-TN1
45	TC3_R3	P2-purple	671	0	ALDH1	0	Epithelial	P2-TN1
46	TC3_R10	P2-purple	672	0	ALDH1	1	Epithelial	P2-TN1
47	TC3_R12	P2-purple	792	0	ALDH1	2	Epithelial	P2-TN1
48	TC2_R7	P2-blue	331	1	ALDH1	2	Epithelial	P2-TN1
49	TC2_R5	P2-blue	1250	1	ALDH1	5	Epithelial	P2-TN1
50	TC2_R3	P2-blue	451	1	ALDH1	0	Epithelial	P2-TN1
51	TC2_R1	P2-blue	376	1	ALDH1	1	Epithelial	P2-TN1
52	TC2_R4	P2-blue	152	1	ALDH1	0	Epithelial	P2-TN1
53	TC2_R2	P2-blue	560	1	ALDH1	1	Epithelial	P2-TN1
54	TC3_R8	P2-purple	329	0	ALG8	2	Epithelial	P2-TN1
55	TC3_R7	P2-purple	735	0	ALG8	5	Epithelial	P2-TN1
56	TC3_R5	P2-purple	684	0	ALG8	10	Epithelial	P2-TN1
57	TC3_R4	P2-purple	1301	0	ALG8	12	Epithelial	P2-TN1
58	TC3_R11	P2-purple	1115	0	ALG8	9	Epithelial	P2-TN1
59	TC3_R6	P2-purple	538	0	ALG8	1	Epithelial	P2-TN1
60	TC3_R2	P2-purple	329	0	ALG8	2	Epithelial	P2-TN1
61	TC3_R9	P2-purple	588	0	ALG8	3	Epithelial	P2-TN1
62	TC3_R13	P2-purple	513	0	ALG8	2	Epithelial	P2-TN1
63	TC3_R3	P2-purple	671	0	ALG8	5	Epithelial	P2-TN1
64	TC3_R10	P2-purple	672	0	ALG8	12	Epithelial	P2-TN1
65	TC3_R12	P2-purple	792	0	ALG8	2	Epithelial	P2-TN1
66	TC2_R7	P2-blue	331	1	ALG8	1	Epithelial	P2-TN1
67	TC2_R5	P2-blue	1250	1	ALG8	5	Epithelial	P2-TN1
68	TC2_R3	P2-blue	451	1	ALG8	1	Epithelial	P2-TN1
69	TC2_R1	P2-blue	376	1	ALG8	3	Epithelial	P2-TN1
70	TC2_R4	P2-blue	152	1	ALG8	1	Epithelial	P2-TN1
71	TC2_R2	P2-blue	560	1	ALG8	5	Epithelial	P2-TN1
72	TC3_R8	P2-purple	329	0	APPBP2	0	Epithelial	P2-TN1
73	TC3_R7	P2-purple	735	0	APPBP2	2	Epithelial	P2-TN1
74	TC3_R5	P2-purple	684	0	APPBP2	0	Epithelial	P2-TN1
75	TC3_R4	P2-purple	1301	0	APPBP2	0	Epithelial	P2-TN1
76	TC3_R11	P2-purple	1115	0	APPBP2	1	Epithelial	P2-TN1
77	TC3_R6	P2-purple	538	0	APPBP2	2	Epithelial	P2-TN1
78	TC3_R2	P2-purple	329	0	APPBP2	0	Epithelial	P2-TN1
79	TC3_R9	P2-purple	588	0	APPBP2	1	Epithelial	P2-TN1
80	TC3_R13	P2-purple	513	0	APPBP2	1	Epithelial	P2-TN1
81	TC3_R3	P2-purple	671	0	APPBP2	0	Epithelial	P2-TN1
82	TC3_R10	P2-purple	672	0	APPBP2	0	Epithelial	P2-TN1
83	TC3_R12	P2-purple	792	0	APPBP2	0	Epithelial	P2-TN1
84	TC2_R7	P2-blue	331	1	APPBP2	0	Epithelial	P2-TN1
85	TC2_R5	P2-blue	1250	1	APPBP2	1	Epithelial	P2-TN1
86	TC2_R3	P2-blue	451	1	APPBP2	0	Epithelial	P2-TN1
87	TC2_R1	P2-blue	376	1	APPBP2	2	Epithelial	P2-TN1
88	TC2_R4	P2-blue	152	1	APPBP2	0	Epithelial	P2-TN1
89	TC2_R2	P2-blue	560	1	APPBP2	3	Epithelial	P2-TN1
90	TC3_R8	P2-purple	329	0	BAG1	0	Epithelial	P2-TN1
91	TC3_R7	P2-purple	735	0	BAG1	2	Epithelial	P2-TN1
92	TC3_R5	P2-purple	684	0	BAG1	3	Epithelial	P2-TN1
93	TC3_R4	P2-purple	1301	0	BAG1	5	Epithelial	P2-TN1
94	TC3_R11	P2-purple	1115	0	BAG1	3	Epithelial	P2-TN1
95	TC3_R6	P2-purple	538	0	BAG1	4	Epithelial	P2-TN1
96	TC3_R2	P2-purple	329	0	BAG1	0	Epithelial	P2-TN1
97	TC3_R9	P2-purple	588	0	BAG1	4	Epithelial	P2-TN1
98	TC3_R13	P2-purple	513	0	BAG1	5	Epithelial	P2-TN1
99	TC3_R3	P2-purple	671	0	BAG1	2	Epithelial	P2-TN1
100	TC3_R10	P2-purple	672	0	BAG1	4	Epithelial	P2-TN1
101	TC3_R12	P2-purple	792	0	BAG1	5	Epithelial	P2-TN1
102	TC2_R7	P2-blue	331	1	BAG1	1	Epithelial	P2-TN1
103	TC2_R5	P2-blue	1250	1	BAG1	5	Epithelial	P2-TN1
104	TC2_R3	P2-blue	451	1	BAG1	2	Epithelial	P2-TN1
105	TC2_R1	P2-blue	376	1	BAG1	2	Epithelial	P2-TN1
106	TC2_R4	P2-blue	152	1	BAG1	0	Epithelial	P2-TN1
107	TC2_R2	P2-blue	560	1	BAG1	1	Epithelial	P2-TN1
108	TC3_R8	P2-purple	329	0	BCL11a	1	Epithelial	P2-TN1
109	TC3_R7	P2-purple	735	0	BCL11a	2	Epithelial	P2-TN1
110	TC3_R5	P2-purple	684	0	BCL11a	0	Epithelial	P2-TN1
111	TC3_R4	P2-purple	1301	0	BCL11a	2	Epithelial	P2-TN1
112	TC3_R11	P2-purple	1115	0	BCL11a	0	Epithelial	P2-TN1
113	TC3_R6	P2-purple	538	0	BCL11a	0	Epithelial	P2-TN1
114	TC3_R2	P2-purple	329	0	BCL11a	0	Epithelial	P2-TN1
115	TC3_R9	P2-purple	588	0	BCL11a	1	Epithelial	P2-TN1
116	TC3_R13	P2-purple	513	0	BCL11a	1	Epithelial	P2-TN1
117	TC3_R3	P2-purple	671	0	BCL11a	0	Epithelial	P2-TN1
118	TC3_R10	P2-purple	672	0	BCL11a	0	Epithelial	P2-TN1
119	TC3_R12	P2-purple	792	0	BCL11a	1	Epithelial	P2-TN1
120	TC2_R7	P2-blue	331	1	BCL11a	0	Epithelial	P2-TN1
121	TC2_R5	P2-blue	1250	1	BCL11a	2	Epithelial	P2-TN1
122	TC2_R3	P2-blue	451	1	BCL11a	0	Epithelial	P2-TN1
123	TC2_R1	P2-blue	376	1	BCL11a	0	Epithelial	P2-TN1
124	TC2_R4	P2-blue	152	1	BCL11a	0	Epithelial	P2-TN1
125	TC2_R2	P2-blue	560	1	BCL11a	1	Epithelial	P2-TN1
126	TC3_R8	P2-purple	329	0	BCL2	0	Epithelial	P2-TN1
127	TC3_R7	P2-purple	735	0	BCL2	0	Epithelial	P2-TN1
128	TC3_R5	P2-purple	684	0	BCL2	0	Epithelial	P2-TN1
129	TC3_R4	P2-purple	1301	0	BCL2	0	Epithelial	P2-TN1
130	TC3_R11	P2-purple	1115	0	BCL2	0	Epithelial	P2-TN1
131	TC3_R6	P2-purple	538	0	BCL2	0	Epithelial	P2-TN1
132	TC3_R2	P2-purple	329	0	BCL2	1	Epithelial	P2-TN1
133	TC3_R9	P2-purple	588	0	BCL2	0	Epithelial	P2-TN1
134	TC3_R13	P2-purple	513	0	BCL2	0	Epithelial	P2-TN1
135	TC3_R3	P2-purple	671	0	BCL2	0	Epithelial	P2-TN1
136	TC3_R10	P2-purple	672	0	BCL2	0	Epithelial	P2-TN1
137	TC3_R12	P2-purple	792	0	BCL2	0	Epithelial	P2-TN1
138	TC2_R7	P2-blue	331	1	BCL2	0	Epithelial	P2-TN1
139	TC2_R5	P2-blue	1250	1	BCL2	0	Epithelial	P2-TN1
140	TC2_R3	P2-blue	451	1	BCL2	0	Epithelial	P2-TN1
141	TC2_R1	P2-blue	376	1	BCL2	0	Epithelial	P2-TN1
142	TC2_R4	P2-blue	152	1	BCL2	0	Epithelial	P2-TN1
143	TC2_R2	P2-blue	560	1	BCL2	0	Epithelial	P2-TN1
144	TC3_R8	P2-purple	329	0	BIRC5	0	Epithelial	P2-TN1
145	TC3_R7	P2-purple	735	0	BIRC5	1	Epithelial	P2-TN1
146	TC3_R5	P2-purple	684	0	BIRC5	5	Epithelial	P2-TN1
147	TC3_R4	P2-purple	1301	0	BIRC5	3	Epithelial	P2-TN1
148	TC3_R11	P2-purple	1115	0	BIRC5	2	Epithelial	P2-TN1
149	TC3_R6	P2-purple	538	0	BIRC5	3	Epithelial	P2-TN1
150	TC3_R2	P2-purple	329	0	BIRC5	2	Epithelial	P2-TN1
151	TC3_R9	P2-purple	588	0	BIRC5	1	Epithelial	P2-TN1
152	TC3_R13	P2-purple	513	0	BIRC5	2	Epithelial	P2-TN1
153	TC3_R3	P2-purple	671	0	BIRC5	1	Epithelial	P2-TN1
154	TC3_R10	P2-purple	672	0	BIRC5	1	Epithelial	P2-TN1
155	TC3_R12	P2-purple	792	0	BIRC5	2	Epithelial	P2-TN1
156	TC2_R7	P2-blue	331	1	BIRC5	0	Epithelial	P2-TN1
157	TC2_R5	P2-blue	1250	1	BIRC5	2	Epithelial	P2-TN1
158	TC2_R3	P2-blue	451	1	BIRC5	0	Epithelial	P2-TN1
159	TC2_R1	P2-blue	376	1	BIRC5	2	Epithelial	P2-TN1
160	TC2_R4	P2-blue	152	1	BIRC5	0	Epithelial	P2-TN1
161	TC2_R2	P2-blue	560	1	BIRC5	2	Epithelial	P2-TN1
162	TC3_R8	P2-purple	329	0	BRCA1	0	Epithelial	P2-TN1
163	TC3_R7	P2-purple	735	0	BRCA1	2	Epithelial	P2-TN1
164	TC3_R5	P2-purple	684	0	BRCA1	1	Epithelial	P2-TN1
165	TC3_R4	P2-purple	1301	0	BRCA1	2	Epithelial	P2-TN1
166	TC3_R11	P2-purple	1115	0	BRCA1	1	Epithelial	P2-TN1
167	TC3_R6	P2-purple	538	0	BRCA1	2	Epithelial	P2-TN1
168	TC3_R2	P2-purple	329	0	BRCA1	3	Epithelial	P2-TN1
169	TC3_R9	P2-purple	588	0	BRCA1	0	Epithelial	P2-TN1
170	TC3_R13	P2-purple	513	0	BRCA1	1	Epithelial	P2-TN1
171	TC3_R3	P2-purple	671	0	BRCA1	2	Epithelial	P2-TN1
172	TC3_R10	P2-purple	672	0	BRCA1	0	Epithelial	P2-TN1
173	TC3_R12	P2-purple	792	0	BRCA1	3	Epithelial	P2-TN1
174	TC2_R7	P2-blue	331	1	BRCA1	1	Epithelial	P2-TN1
175	TC2_R5	P2-blue	1250	1	BRCA1	1	Epithelial	P2-TN1
176	TC2_R3	P2-blue	451	1	BRCA1	0	Epithelial	P2-TN1
177	TC2_R1	P2-blue	376	1	BRCA1	0	Epithelial	P2-TN1
178	TC2_R4	P2-blue	152	1	BRCA1	0	Epithelial	P2-TN1
179	TC2_R2	P2-blue	560	1	BRCA1	1	Epithelial	P2-TN1
180	TC3_R8	P2-purple	329	0	BRCA2	0	Epithelial	P2-TN1
181	TC3_R7	P2-purple	735	0	BRCA2	0	Epithelial	P2-TN1
182	TC3_R5	P2-purple	684	0	BRCA2	0	Epithelial	P2-TN1
183	TC3_R4	P2-purple	1301	0	BRCA2	0	Epithelial	P2-TN1
184	TC3_R11	P2-purple	1115	0	BRCA2	0	Epithelial	P2-TN1
185	TC3_R6	P2-purple	538	0	BRCA2	0	Epithelial	P2-TN1
186	TC3_R2	P2-purple	329	0	BRCA2	0	Epithelial	P2-TN1
187	TC3_R9	P2-purple	588	0	BRCA2	0	Epithelial	P2-TN1
188	TC3_R13	P2-purple	513	0	BRCA2	0	Epithelial	P2-TN1
189	TC3_R3	P2-purple	671	0	BRCA2	0	Epithelial	P2-TN1
190	TC3_R10	P2-purple	672	0	BRCA2	0	Epithelial	P2-TN1
191	TC3_R12	P2-purple	792	0	BRCA2	0	Epithelial	P2-TN1
192	TC2_R7	P2-blue	331	1	BRCA2	0	Epithelial	P2-TN1
193	TC2_R5	P2-blue	1250	1	BRCA2	2	Epithelial	P2-TN1
194	TC2_R3	P2-blue	451	1	BRCA2	0	Epithelial	P2-TN1
195	TC2_R1	P2-blue	376	1	BRCA2	0	Epithelial	P2-TN1
196	TC2_R4	P2-blue	152	1	BRCA2	0	Epithelial	P2-TN1
197	TC2_R2	P2-blue	560	1	BRCA2	0	Epithelial	P2-TN1
198	TC3_R8	P2-purple	329	0	BRF2	1	Epithelial	P2-TN1
199	TC3_R7	P2-purple	735	0	BRF2	2	Epithelial	P2-TN1
200	TC3_R5	P2-purple	684	0	BRF2	0	Epithelial	P2-TN1
201	TC3_R4	P2-purple	1301	0	BRF2	11	Epithelial	P2-TN1
202	TC3_R11	P2-purple	1115	0	BRF2	9	Epithelial	P2-TN1
203	TC3_R6	P2-purple	538	0	BRF2	6	Epithelial	P2-TN1
204	TC3_R2	P2-purple	329	0	BRF2	2	Epithelial	P2-TN1
205	TC3_R9	P2-purple	588	0	BRF2	5	Epithelial	P2-TN1
206	TC3_R13	P2-purple	513	0	BRF2	5	Epithelial	P2-TN1
207	TC3_R3	P2-purple	671	0	BRF2	4	Epithelial	P2-TN1
208	TC3_R10	P2-purple	672	0	BRF2	4	Epithelial	P2-TN1
209	TC3_R12	P2-purple	792	0	BRF2	8	Epithelial	P2-TN1
210	TC2_R7	P2-blue	331	1	BRF2	1	Epithelial	P2-TN1
211	TC2_R5	P2-blue	1250	1	BRF2	3	Epithelial	P2-TN1
212	TC2_R3	P2-blue	451	1	BRF2	2	Epithelial	P2-TN1
213	TC2_R1	P2-blue	376	1	BRF2	0	Epithelial	P2-TN1
214	TC2_R4	P2-blue	152	1	BRF2	0	Epithelial	P2-TN1
215	TC2_R2	P2-blue	560	1	BRF2	0	Epithelial	P2-TN1
216	TC3_R8	P2-purple	329	0	CCL18	0	Epithelial	P2-TN1
217	TC3_R7	P2-purple	735	0	CCL18	0	Epithelial	P2-TN1
218	TC3_R5	P2-purple	684	0	CCL18	0	Epithelial	P2-TN1
219	TC3_R4	P2-purple	1301	0	CCL18	0	Epithelial	P2-TN1
220	TC3_R11	P2-purple	1115	0	CCL18	0	Epithelial	P2-TN1
221	TC3_R6	P2-purple	538	0	CCL18	0	Epithelial	P2-TN1
222	TC3_R2	P2-purple	329	0	CCL18	0	Epithelial	P2-TN1
223	TC3_R9	P2-purple	588	0	CCL18	0	Epithelial	P2-TN1
224	TC3_R13	P2-purple	513	0	CCL18	0	Epithelial	P2-TN1
225	TC3_R3	P2-purple	671	0	CCL18	0	Epithelial	P2-TN1
226	TC3_R10	P2-purple	672	0	CCL18	0	Epithelial	P2-TN1
227	TC3_R12	P2-purple	792	0	CCL18	0	Epithelial	P2-TN1
228	TC2_R7	P2-blue	331	1	CCL18	1	Epithelial	P2-TN1
229	TC2_R5	P2-blue	1250	1	CCL18	0	Epithelial	P2-TN1
230	TC2_R3	P2-blue	451	1	CCL18	0	Epithelial	P2-TN1
231	TC2_R1	P2-blue	376	1	CCL18	0	Epithelial	P2-TN1
232	TC2_R4	P2-blue	152	1	CCL18	0	Epithelial	P2-TN1
233	TC2_R2	P2-blue	560	1	CCL18	0	Epithelial	P2-TN1
234	TC3_R8	P2-purple	329	0	CCNB1	3	Epithelial	P2-TN1
235	TC3_R7	P2-purple	735	0	CCNB1	6	Epithelial	P2-TN1
236	TC3_R5	P2-purple	684	0	CCNB1	8	Epithelial	P2-TN1
237	TC3_R4	P2-purple	1301	0	CCNB1	7	Epithelial	P2-TN1
238	TC3_R11	P2-purple	1115	0	CCNB1	17	Epithelial	P2-TN1
239	TC3_R6	P2-purple	538	0	CCNB1	2	Epithelial	P2-TN1
240	TC3_R2	P2-purple	329	0	CCNB1	4	Epithelial	P2-TN1
241	TC3_R9	P2-purple	588	0	CCNB1	8	Epithelial	P2-TN1
242	TC3_R13	P2-purple	513	0	CCNB1	6	Epithelial	P2-TN1
243	TC3_R3	P2-purple	671	0	CCNB1	5	Epithelial	P2-TN1
244	TC3_R10	P2-purple	672	0	CCNB1	9	Epithelial	P2-TN1
245	TC3_R12	P2-purple	792	0	CCNB1	5	Epithelial	P2-TN1
246	TC2_R7	P2-blue	331	1	CCNB1	3	Epithelial	P2-TN1
247	TC2_R5	P2-blue	1250	1	CCNB1	11	Epithelial	P2-TN1
248	TC2_R3	P2-blue	451	1	CCNB1	1	Epithelial	P2-TN1
249	TC2_R1	P2-blue	376	1	CCNB1	2	Epithelial	P2-TN1
250	TC2_R4	P2-blue	152	1	CCNB1	3	Epithelial	P2-TN1
251	TC2_R2	P2-blue	560	1	CCNB1	2	Epithelial	P2-TN1
252	TC3_R8	P2-purple	329	0	CCND1	86	Epithelial	P2-TN1
253	TC3_R7	P2-purple	735	0	CCND1	74	Epithelial	P2-TN1
254	TC3_R5	P2-purple	684	0	CCND1	93	Epithelial	P2-TN1
255	TC3_R4	P2-purple	1301	0	CCND1	111	Epithelial	P2-TN1
256	TC3_R11	P2-purple	1115	0	CCND1	165	Epithelial	P2-TN1
257	TC3_R6	P2-purple	538	0	CCND1	84	Epithelial	P2-TN1
258	TC3_R2	P2-purple	329	0	CCND1	33	Epithelial	P2-TN1
259	TC3_R9	P2-purple	588	0	CCND1	104	Epithelial	P2-TN1
260	TC3_R13	P2-purple	513	0	CCND1	77	Epithelial	P2-TN1
261	TC3_R3	P2-purple	671	0	CCND1	79	Epithelial	P2-TN1
262	TC3_R10	P2-purple	672	0	CCND1	94	Epithelial	P2-TN1
263	TC3_R12	P2-purple	792	0	CCND1	131	Epithelial	P2-TN1
264	TC2_R7	P2-blue	331	1	CCND1	43	Epithelial	P2-TN1
265	TC2_R5	P2-blue	1250	1	CCND1	133	Epithelial	P2-TN1
266	TC2_R3	P2-blue	451	1	CCND1	46	Epithelial	P2-TN1
267	TC2_R1	P2-blue	376	1	CCND1	25	Epithelial	P2-TN1
268	TC2_R4	P2-blue	152	1	CCND1	14	Epithelial	P2-TN1
269	TC2_R2	P2-blue	560	1	CCND1	35	Epithelial	P2-TN1
270	TC3_R8	P2-purple	329	0	CD163	0	Epithelial	P2-TN1
271	TC3_R7	P2-purple	735	0	CD163	0	Epithelial	P2-TN1
272	TC3_R5	P2-purple	684	0	CD163	0	Epithelial	P2-TN1
273	TC3_R4	P2-purple	1301	0	CD163	0	Epithelial	P2-TN1
274	TC3_R11	P2-purple	1115	0	CD163	0	Epithelial	P2-TN1
275	TC3_R6	P2-purple	538	0	CD163	0	Epithelial	P2-TN1
276	TC3_R2	P2-purple	329	0	CD163	0	Epithelial	P2-TN1
277	TC3_R9	P2-purple	588	0	CD163	0	Epithelial	P2-TN1
278	TC3_R13	P2-purple	513	0	CD163	0	Epithelial	P2-TN1
279	TC3_R3	P2-purple	671	0	CD163	0	Epithelial	P2-TN1
280	TC3_R10	P2-purple	672	0	CD163	1	Epithelial	P2-TN1
281	TC3_R12	P2-purple	792	0	CD163	1	Epithelial	P2-TN1
282	TC2_R7	P2-blue	331	1	CD163	0	Epithelial	P2-TN1
283	TC2_R5	P2-blue	1250	1	CD163	0	Epithelial	P2-TN1
284	TC2_R3	P2-blue	451	1	CD163	0	Epithelial	P2-TN1
285	TC2_R1	P2-blue	376	1	CD163	0	Epithelial	P2-TN1
286	TC2_R4	P2-blue	152	1	CD163	0	Epithelial	P2-TN1
287	TC2_R2	P2-blue	560	1	CD163	0	Epithelial	P2-TN1
288	TC3_R8	P2-purple	329	0	CD24	18	Epithelial	P2-TN1
289	TC3_R7	P2-purple	735	0	CD24	63	Epithelial	P2-TN1
290	TC3_R5	P2-purple	684	0	CD24	59	Epithelial	P2-TN1
291	TC3_R4	P2-purple	1301	0	CD24	151	Epithelial	P2-TN1
292	TC3_R11	P2-purple	1115	0	CD24	129	Epithelial	P2-TN1
293	TC3_R6	P2-purple	538	0	CD24	46	Epithelial	P2-TN1
294	TC3_R2	P2-purple	329	0	CD24	28	Epithelial	P2-TN1
295	TC3_R9	P2-purple	588	0	CD24	56	Epithelial	P2-TN1
296	TC3_R13	P2-purple	513	0	CD24	39	Epithelial	P2-TN1
297	TC3_R3	P2-purple	671	0	CD24	91	Epithelial	P2-TN1
298	TC3_R10	P2-purple	672	0	CD24	62	Epithelial	P2-TN1
299	TC3_R12	P2-purple	792	0	CD24	77	Epithelial	P2-TN1
300	TC2_R7	P2-blue	331	1	CD24	33	Epithelial	P2-TN1
301	TC2_R5	P2-blue	1250	1	CD24	75	Epithelial	P2-TN1
302	TC2_R3	P2-blue	451	1	CD24	26	Epithelial	P2-TN1
303	TC2_R1	P2-blue	376	1	CD24	20	Epithelial	P2-TN1
304	TC2_R4	P2-blue	152	1	CD24	13	Epithelial	P2-TN1
305	TC2_R2	P2-blue	560	1	CD24	38	Epithelial	P2-TN1
306	TC3_R8	P2-purple	329	0	CD68	2	Epithelial	P2-TN1
307	TC3_R7	P2-purple	735	0	CD68	2	Epithelial	P2-TN1
308	TC3_R5	P2-purple	684	0	CD68	2	Epithelial	P2-TN1
309	TC3_R4	P2-purple	1301	0	CD68	6	Epithelial	P2-TN1
310	TC3_R11	P2-purple	1115	0	CD68	3	Epithelial	P2-TN1
311	TC3_R6	P2-purple	538	0	CD68	1	Epithelial	P2-TN1
312	TC3_R2	P2-purple	329	0	CD68	0	Epithelial	P2-TN1
313	TC3_R9	P2-purple	588	0	CD68	0	Epithelial	P2-TN1
314	TC3_R13	P2-purple	513	0	CD68	0	Epithelial	P2-TN1
315	TC3_R3	P2-purple	671	0	CD68	1	Epithelial	P2-TN1
316	TC3_R10	P2-purple	672	0	CD68	0	Epithelial	P2-TN1
317	TC3_R12	P2-purple	792	0	CD68	0	Epithelial	P2-TN1
318	TC2_R7	P2-blue	331	1	CD68	0	Epithelial	P2-TN1
319	TC2_R5	P2-blue	1250	1	CD68	3	Epithelial	P2-TN1
320	TC2_R3	P2-blue	451	1	CD68	1	Epithelial	P2-TN1
321	TC2_R1	P2-blue	376	1	CD68	0	Epithelial	P2-TN1
322	TC2_R4	P2-blue	152	1	CD68	0	Epithelial	P2-TN1
323	TC2_R2	P2-blue	560	1	CD68	0	Epithelial	P2-TN1
324	TC3_R8	P2-purple	329	0	CDH1	1	Epithelial	P2-TN1
325	TC3_R7	P2-purple	735	0	CDH1	2	Epithelial	P2-TN1
326	TC3_R5	P2-purple	684	0	CDH1	6	Epithelial	P2-TN1
327	TC3_R4	P2-purple	1301	0	CDH1	8	Epithelial	P2-TN1
328	TC3_R11	P2-purple	1115	0	CDH1	4	Epithelial	P2-TN1
329	TC3_R6	P2-purple	538	0	CDH1	4	Epithelial	P2-TN1
330	TC3_R2	P2-purple	329	0	CDH1	7	Epithelial	P2-TN1
331	TC3_R9	P2-purple	588	0	CDH1	2	Epithelial	P2-TN1
332	TC3_R13	P2-purple	513	0	CDH1	3	Epithelial	P2-TN1
333	TC3_R3	P2-purple	671	0	CDH1	4	Epithelial	P2-TN1
334	TC3_R10	P2-purple	672	0	CDH1	4	Epithelial	P2-TN1
335	TC3_R12	P2-purple	792	0	CDH1	4	Epithelial	P2-TN1
336	TC2_R7	P2-blue	331	1	CDH1	1	Epithelial	P2-TN1
337	TC2_R5	P2-blue	1250	1	CDH1	15	Epithelial	P2-TN1
338	TC2_R3	P2-blue	451	1	CDH1	6	Epithelial	P2-TN1
339	TC2_R1	P2-blue	376	1	CDH1	4	Epithelial	P2-TN1
340	TC2_R4	P2-blue	152	1	CDH1	0	Epithelial	P2-TN1
341	TC2_R2	P2-blue	560	1	CDH1	2	Epithelial	P2-TN1
342	TC3_R8	P2-purple	329	0	CDH2	1	Epithelial	P2-TN1
343	TC3_R7	P2-purple	735	0	CDH2	1	Epithelial	P2-TN1
344	TC3_R5	P2-purple	684	0	CDH2	0	Epithelial	P2-TN1
345	TC3_R4	P2-purple	1301	0	CDH2	0	Epithelial	P2-TN1
346	TC3_R11	P2-purple	1115	0	CDH2	3	Epithelial	P2-TN1
347	TC3_R6	P2-purple	538	0	CDH2	2	Epithelial	P2-TN1
348	TC3_R2	P2-purple	329	0	CDH2	0	Epithelial	P2-TN1
349	TC3_R9	P2-purple	588	0	CDH2	0	Epithelial	P2-TN1
350	TC3_R13	P2-purple	513	0	CDH2	0	Epithelial	P2-TN1
351	TC3_R3	P2-purple	671	0	CDH2	0	Epithelial	P2-TN1
352	TC3_R10	P2-purple	672	0	CDH2	0	Epithelial	P2-TN1
353	TC3_R12	P2-purple	792	0	CDH2	1	Epithelial	P2-TN1
354	TC2_R7	P2-blue	331	1	CDH2	0	Epithelial	P2-TN1
355	TC2_R5	P2-blue	1250	1	CDH2	3	Epithelial	P2-TN1
356	TC2_R3	P2-blue	451	1	CDH2	2	Epithelial	P2-TN1
357	TC2_R1	P2-blue	376	1	CDH2	0	Epithelial	P2-TN1
358	TC2_R4	P2-blue	152	1	CDH2	0	Epithelial	P2-TN1
359	TC2_R2	P2-blue	560	1	CDH2	1	Epithelial	P2-TN1
360	TC3_R8	P2-purple	329	0	CLDN3	73	Epithelial	P2-TN1
361	TC3_R7	P2-purple	735	0	CLDN3	181	Epithelial	P2-TN1
362	TC3_R5	P2-purple	684	0	CLDN3	134	Epithelial	P2-TN1
363	TC3_R4	P2-purple	1301	0	CLDN3	341	Epithelial	P2-TN1
364	TC3_R11	P2-purple	1115	0	CLDN3	319	Epithelial	P2-TN1
365	TC3_R6	P2-purple	538	0	CLDN3	101	Epithelial	P2-TN1
366	TC3_R2	P2-purple	329	0	CLDN3	80	Epithelial	P2-TN1
367	TC3_R9	P2-purple	588	0	CLDN3	130	Epithelial	P2-TN1
368	TC3_R13	P2-purple	513	0	CLDN3	90	Epithelial	P2-TN1
369	TC3_R3	P2-purple	671	0	CLDN3	183	Epithelial	P2-TN1
370	TC3_R10	P2-purple	672	0	CLDN3	162	Epithelial	P2-TN1
371	TC3_R12	P2-purple	792	0	CLDN3	182	Epithelial	P2-TN1
372	TC2_R7	P2-blue	331	1	CLDN3	59	Epithelial	P2-TN1
373	TC2_R5	P2-blue	1250	1	CLDN3	258	Epithelial	P2-TN1
374	TC2_R3	P2-blue	451	1	CLDN3	97	Epithelial	P2-TN1
375	TC2_R1	P2-blue	376	1	CLDN3	94	Epithelial	P2-TN1
376	TC2_R4	P2-blue	152	1	CLDN3	41	Epithelial	P2-TN1
377	TC2_R2	P2-blue	560	1	CLDN3	118	Epithelial	P2-TN1
378	TC3_R8	P2-purple	329	0	CLDN4	254	Epithelial	P2-TN1
379	TC3_R7	P2-purple	735	0	CLDN4	632	Epithelial	P2-TN1
380	TC3_R5	P2-purple	684	0	CLDN4	488	Epithelial	P2-TN1
381	TC3_R4	P2-purple	1301	0	CLDN4	1201	Epithelial	P2-TN1
382	TC3_R11	P2-purple	1115	0	CLDN4	954	Epithelial	P2-TN1
383	TC3_R6	P2-purple	538	0	CLDN4	384	Epithelial	P2-TN1
384	TC3_R2	P2-purple	329	0	CLDN4	225	Epithelial	P2-TN1
385	TC3_R9	P2-purple	588	0	CLDN4	445	Epithelial	P2-TN1
386	TC3_R13	P2-purple	513	0	CLDN4	394	Epithelial	P2-TN1
387	TC3_R3	P2-purple	671	0	CLDN4	545	Epithelial	P2-TN1
388	TC3_R10	P2-purple	672	0	CLDN4	571	Epithelial	P2-TN1
389	TC3_R12	P2-purple	792	0	CLDN4	599	Epithelial	P2-TN1
390	TC2_R7	P2-blue	331	1	CLDN4	294	Epithelial	P2-TN1
391	TC2_R5	P2-blue	1250	1	CLDN4	972	Epithelial	P2-TN1
392	TC2_R3	P2-blue	451	1	CLDN4	347	Epithelial	P2-TN1
393	TC2_R1	P2-blue	376	1	CLDN4	241	Epithelial	P2-TN1
394	TC2_R4	P2-blue	152	1	CLDN4	98	Epithelial	P2-TN1
395	TC2_R2	P2-blue	560	1	CLDN4	393	Epithelial	P2-TN1
396	TC3_R8	P2-purple	329	0	CLDN7	1	Epithelial	P2-TN1
397	TC3_R7	P2-purple	735	0	CLDN7	11	Epithelial	P2-TN1
398	TC3_R5	P2-purple	684	0	CLDN7	6	Epithelial	P2-TN1
399	TC3_R4	P2-purple	1301	0	CLDN7	12	Epithelial	P2-TN1
400	TC3_R11	P2-purple	1115	0	CLDN7	8	Epithelial	P2-TN1
401	TC3_R6	P2-purple	538	0	CLDN7	3	Epithelial	P2-TN1
402	TC3_R2	P2-purple	329	0	CLDN7	0	Epithelial	P2-TN1
403	TC3_R9	P2-purple	588	0	CLDN7	3	Epithelial	P2-TN1
404	TC3_R13	P2-purple	513	0	CLDN7	2	Epithelial	P2-TN1
405	TC3_R3	P2-purple	671	0	CLDN7	3	Epithelial	P2-TN1
406	TC3_R10	P2-purple	672	0	CLDN7	6	Epithelial	P2-TN1
407	TC3_R12	P2-purple	792	0	CLDN7	3	Epithelial	P2-TN1
408	TC2_R7	P2-blue	331	1	CLDN7	0	Epithelial	P2-TN1
409	TC2_R5	P2-blue	1250	1	CLDN7	14	Epithelial	P2-TN1
410	TC2_R3	P2-blue	451	1	CLDN7	6	Epithelial	P2-TN1
411	TC2_R1	P2-blue	376	1	CLDN7	1	Epithelial	P2-TN1
412	TC2_R4	P2-blue	152	1	CLDN7	0	Epithelial	P2-TN1
413	TC2_R2	P2-blue	560	1	CLDN7	1	Epithelial	P2-TN1
414	TC3_R8	P2-purple	329	0	COL3A1	0	Epithelial	P2-TN1
415	TC3_R7	P2-purple	735	0	COL3A1	0	Epithelial	P2-TN1
416	TC3_R5	P2-purple	684	0	COL3A1	0	Epithelial	P2-TN1
417	TC3_R4	P2-purple	1301	0	COL3A1	0	Epithelial	P2-TN1
418	TC3_R11	P2-purple	1115	0	COL3A1	0	Epithelial	P2-TN1
419	TC3_R6	P2-purple	538	0	COL3A1	0	Epithelial	P2-TN1
420	TC3_R2	P2-purple	329	0	COL3A1	0	Epithelial	P2-TN1
421	TC3_R9	P2-purple	588	0	COL3A1	0	Epithelial	P2-TN1
422	TC3_R13	P2-purple	513	0	COL3A1	0	Epithelial	P2-TN1
423	TC3_R3	P2-purple	671	0	COL3A1	0	Epithelial	P2-TN1
424	TC3_R10	P2-purple	672	0	COL3A1	0	Epithelial	P2-TN1
425	TC3_R12	P2-purple	792	0	COL3A1	0	Epithelial	P2-TN1
426	TC2_R7	P2-blue	331	1	COL3A1	0	Epithelial	P2-TN1
427	TC2_R5	P2-blue	1250	1	COL3A1	0	Epithelial	P2-TN1
428	TC2_R3	P2-blue	451	1	COL3A1	0	Epithelial	P2-TN1
429	TC2_R1	P2-blue	376	1	COL3A1	0	Epithelial	P2-TN1
430	TC2_R4	P2-blue	152	1	COL3A1	0	Epithelial	P2-TN1
431	TC2_R2	P2-blue	560	1	COL3A1	0	Epithelial	P2-TN1
432	TC3_R8	P2-purple	329	0	CTNNB	17	Epithelial	P2-TN1
433	TC3_R7	P2-purple	735	0	CTNNB	32	Epithelial	P2-TN1
434	TC3_R5	P2-purple	684	0	CTNNB	36	Epithelial	P2-TN1
435	TC3_R4	P2-purple	1301	0	CTNNB	56	Epithelial	P2-TN1
436	TC3_R11	P2-purple	1115	0	CTNNB	61	Epithelial	P2-TN1
437	TC3_R6	P2-purple	538	0	CTNNB	34	Epithelial	P2-TN1
438	TC3_R2	P2-purple	329	0	CTNNB	20	Epithelial	P2-TN1
439	TC3_R9	P2-purple	588	0	CTNNB	27	Epithelial	P2-TN1
440	TC3_R13	P2-purple	513	0	CTNNB	35	Epithelial	P2-TN1
441	TC3_R3	P2-purple	671	0	CTNNB	27	Epithelial	P2-TN1
442	TC3_R10	P2-purple	672	0	CTNNB	25	Epithelial	P2-TN1
443	TC3_R12	P2-purple	792	0	CTNNB	47	Epithelial	P2-TN1
444	TC2_R7	P2-blue	331	1	CTNNB	11	Epithelial	P2-TN1
445	TC2_R5	P2-blue	1250	1	CTNNB	69	Epithelial	P2-TN1
446	TC2_R3	P2-blue	451	1	CTNNB	17	Epithelial	P2-TN1
447	TC2_R1	P2-blue	376	1	CTNNB	10	Epithelial	P2-TN1
448	TC2_R4	P2-blue	152	1	CTNNB	7	Epithelial	P2-TN1
449	TC2_R2	P2-blue	560	1	CTNNB	19	Epithelial	P2-TN1
450	TC3_R8	P2-purple	329	0	CTSL2	28	Epithelial	P2-TN1
451	TC3_R7	P2-purple	735	0	CTSL2	73	Epithelial	P2-TN1
452	TC3_R5	P2-purple	684	0	CTSL2	63	Epithelial	P2-TN1
453	TC3_R4	P2-purple	1301	0	CTSL2	103	Epithelial	P2-TN1
454	TC3_R11	P2-purple	1115	0	CTSL2	105	Epithelial	P2-TN1
455	TC3_R6	P2-purple	538	0	CTSL2	53	Epithelial	P2-TN1
456	TC3_R2	P2-purple	329	0	CTSL2	14	Epithelial	P2-TN1
457	TC3_R9	P2-purple	588	0	CTSL2	42	Epithelial	P2-TN1
458	TC3_R13	P2-purple	513	0	CTSL2	58	Epithelial	P2-TN1
459	TC3_R3	P2-purple	671	0	CTSL2	40	Epithelial	P2-TN1
460	TC3_R10	P2-purple	672	0	CTSL2	76	Epithelial	P2-TN1
461	TC3_R12	P2-purple	792	0	CTSL2	69	Epithelial	P2-TN1
462	TC2_R7	P2-blue	331	1	CTSL2	32	Epithelial	P2-TN1
463	TC2_R5	P2-blue	1250	1	CTSL2	96	Epithelial	P2-TN1
464	TC2_R3	P2-blue	451	1	CTSL2	33	Epithelial	P2-TN1
465	TC2_R1	P2-blue	376	1	CTSL2	27	Epithelial	P2-TN1
466	TC2_R4	P2-blue	152	1	CTSL2	10	Epithelial	P2-TN1
467	TC2_R2	P2-blue	560	1	CTSL2	37	Epithelial	P2-TN1
468	TC3_R8	P2-purple	329	0	CUX1	1	Epithelial	P2-TN1
469	TC3_R7	P2-purple	735	0	CUX1	6	Epithelial	P2-TN1
470	TC3_R5	P2-purple	684	0	CUX1	8	Epithelial	P2-TN1
471	TC3_R4	P2-purple	1301	0	CUX1	7	Epithelial	P2-TN1
472	TC3_R11	P2-purple	1115	0	CUX1	13	Epithelial	P2-TN1
473	TC3_R6	P2-purple	538	0	CUX1	3	Epithelial	P2-TN1
474	TC3_R2	P2-purple	329	0	CUX1	1	Epithelial	P2-TN1
475	TC3_R9	P2-purple	588	0	CUX1	0	Epithelial	P2-TN1
476	TC3_R13	P2-purple	513	0	CUX1	4	Epithelial	P2-TN1
477	TC3_R3	P2-purple	671	0	CUX1	3	Epithelial	P2-TN1
478	TC3_R10	P2-purple	672	0	CUX1	2	Epithelial	P2-TN1
479	TC3_R12	P2-purple	792	0	CUX1	6	Epithelial	P2-TN1
480	TC2_R7	P2-blue	331	1	CUX1	2	Epithelial	P2-TN1
481	TC2_R5	P2-blue	1250	1	CUX1	13	Epithelial	P2-TN1
482	TC2_R3	P2-blue	451	1	CUX1	4	Epithelial	P2-TN1
483	TC2_R1	P2-blue	376	1	CUX1	2	Epithelial	P2-TN1
484	TC2_R4	P2-blue	152	1	CUX1	1	Epithelial	P2-TN1
485	TC2_R2	P2-blue	560	1	CUX1	4	Epithelial	P2-TN1
486	TC3_R8	P2-purple	329	0	CXCL12	0	Epithelial	P2-TN1
487	TC3_R7	P2-purple	735	0	CXCL12	0	Epithelial	P2-TN1
488	TC3_R5	P2-purple	684	0	CXCL12	0	Epithelial	P2-TN1
489	TC3_R4	P2-purple	1301	0	CXCL12	0	Epithelial	P2-TN1
490	TC3_R11	P2-purple	1115	0	CXCL12	0	Epithelial	P2-TN1
491	TC3_R6	P2-purple	538	0	CXCL12	0	Epithelial	P2-TN1
492	TC3_R2	P2-purple	329	0	CXCL12	0	Epithelial	P2-TN1
493	TC3_R9	P2-purple	588	0	CXCL12	0	Epithelial	P2-TN1
494	TC3_R13	P2-purple	513	0	CXCL12	0	Epithelial	P2-TN1
495	TC3_R3	P2-purple	671	0	CXCL12	0	Epithelial	P2-TN1
496	TC3_R10	P2-purple	672	0	CXCL12	0	Epithelial	P2-TN1
497	TC3_R12	P2-purple	792	0	CXCL12	0	Epithelial	P2-TN1
498	TC2_R7	P2-blue	331	1	CXCL12	0	Epithelial	P2-TN1
499	TC2_R5	P2-blue	1250	1	CXCL12	0	Epithelial	P2-TN1
500	TC2_R3	P2-blue	451	1	CXCL12	0	Epithelial	P2-TN1
501	TC2_R1	P2-blue	376	1	CXCL12	0	Epithelial	P2-TN1
502	TC2_R4	P2-blue	152	1	CXCL12	0	Epithelial	P2-TN1
503	TC2_R2	P2-blue	560	1	CXCL12	0	Epithelial	P2-TN1
504	TC3_R8	P2-purple	329	0	CXCL14	1	Epithelial	P2-TN1
505	TC3_R7	P2-purple	735	0	CXCL14	3	Epithelial	P2-TN1
506	TC3_R5	P2-purple	684	0	CXCL14	3	Epithelial	P2-TN1
507	TC3_R4	P2-purple	1301	0	CXCL14	7	Epithelial	P2-TN1
508	TC3_R11	P2-purple	1115	0	CXCL14	9	Epithelial	P2-TN1
509	TC3_R6	P2-purple	538	0	CXCL14	2	Epithelial	P2-TN1
510	TC3_R2	P2-purple	329	0	CXCL14	2	Epithelial	P2-TN1
511	TC3_R9	P2-purple	588	0	CXCL14	5	Epithelial	P2-TN1
512	TC3_R13	P2-purple	513	0	CXCL14	7	Epithelial	P2-TN1
513	TC3_R3	P2-purple	671	0	CXCL14	4	Epithelial	P2-TN1
514	TC3_R10	P2-purple	672	0	CXCL14	2	Epithelial	P2-TN1
515	TC3_R12	P2-purple	792	0	CXCL14	6	Epithelial	P2-TN1
516	TC2_R7	P2-blue	331	1	CXCL14	1	Epithelial	P2-TN1
517	TC2_R5	P2-blue	1250	1	CXCL14	1	Epithelial	P2-TN1
518	TC2_R3	P2-blue	451	1	CXCL14	0	Epithelial	P2-TN1
519	TC2_R1	P2-blue	376	1	CXCL14	2	Epithelial	P2-TN1
520	TC2_R4	P2-blue	152	1	CXCL14	0	Epithelial	P2-TN1
521	TC2_R2	P2-blue	560	1	CXCL14	0	Epithelial	P2-TN1
522	TC3_R8	P2-purple	329	0	EGFR	1	Epithelial	P2-TN1
523	TC3_R7	P2-purple	735	0	EGFR	2	Epithelial	P2-TN1
524	TC3_R5	P2-purple	684	0	EGFR	1	Epithelial	P2-TN1
525	TC3_R4	P2-purple	1301	0	EGFR	5	Epithelial	P2-TN1
526	TC3_R11	P2-purple	1115	0	EGFR	3	Epithelial	P2-TN1
527	TC3_R6	P2-purple	538	0	EGFR	7	Epithelial	P2-TN1
528	TC3_R2	P2-purple	329	0	EGFR	0	Epithelial	P2-TN1
529	TC3_R9	P2-purple	588	0	EGFR	3	Epithelial	P2-TN1
530	TC3_R13	P2-purple	513	0	EGFR	6	Epithelial	P2-TN1
531	TC3_R3	P2-purple	671	0	EGFR	6	Epithelial	P2-TN1
532	TC3_R10	P2-purple	672	0	EGFR	4	Epithelial	P2-TN1
533	TC3_R12	P2-purple	792	0	EGFR	3	Epithelial	P2-TN1
534	TC2_R7	P2-blue	331	1	EGFR	0	Epithelial	P2-TN1
535	TC2_R5	P2-blue	1250	1	EGFR	5	Epithelial	P2-TN1
536	TC2_R3	P2-blue	451	1	EGFR	2	Epithelial	P2-TN1
537	TC2_R1	P2-blue	376	1	EGFR	2	Epithelial	P2-TN1
538	TC2_R4	P2-blue	152	1	EGFR	0	Epithelial	P2-TN1
539	TC2_R2	P2-blue	560	1	EGFR	7	Epithelial	P2-TN1
540	TC3_R8	P2-purple	329	0	EMSY	1	Epithelial	P2-TN1
541	TC3_R7	P2-purple	735	0	EMSY	3	Epithelial	P2-TN1
542	TC3_R5	P2-purple	684	0	EMSY	2	Epithelial	P2-TN1
543	TC3_R4	P2-purple	1301	0	EMSY	5	Epithelial	P2-TN1
544	TC3_R11	P2-purple	1115	0	EMSY	5	Epithelial	P2-TN1
545	TC3_R6	P2-purple	538	0	EMSY	0	Epithelial	P2-TN1
546	TC3_R2	P2-purple	329	0	EMSY	1	Epithelial	P2-TN1
547	TC3_R9	P2-purple	588	0	EMSY	0	Epithelial	P2-TN1
548	TC3_R13	P2-purple	513	0	EMSY	1	Epithelial	P2-TN1
549	TC3_R3	P2-purple	671	0	EMSY	1	Epithelial	P2-TN1
550	TC3_R10	P2-purple	672	0	EMSY	1	Epithelial	P2-TN1
551	TC3_R12	P2-purple	792	0	EMSY	1	Epithelial	P2-TN1
552	TC2_R7	P2-blue	331	1	EMSY	0	Epithelial	P2-TN1
553	TC2_R5	P2-blue	1250	1	EMSY	6	Epithelial	P2-TN1
554	TC2_R3	P2-blue	451	1	EMSY	1	Epithelial	P2-TN1
555	TC2_R1	P2-blue	376	1	EMSY	2	Epithelial	P2-TN1
556	TC2_R4	P2-blue	152	1	EMSY	0	Epithelial	P2-TN1
557	TC2_R2	P2-blue	560	1	EMSY	2	Epithelial	P2-TN1
558	TC3_R8	P2-purple	329	0	EPAS1	0	Epithelial	P2-TN1
559	TC3_R7	P2-purple	735	0	EPAS1	6	Epithelial	P2-TN1
560	TC3_R5	P2-purple	684	0	EPAS1	2	Epithelial	P2-TN1
561	TC3_R4	P2-purple	1301	0	EPAS1	4	Epithelial	P2-TN1
562	TC3_R11	P2-purple	1115	0	EPAS1	6	Epithelial	P2-TN1
563	TC3_R6	P2-purple	538	0	EPAS1	1	Epithelial	P2-TN1
564	TC3_R2	P2-purple	329	0	EPAS1	0	Epithelial	P2-TN1
565	TC3_R9	P2-purple	588	0	EPAS1	1	Epithelial	P2-TN1
566	TC3_R13	P2-purple	513	0	EPAS1	1	Epithelial	P2-TN1
567	TC3_R3	P2-purple	671	0	EPAS1	4	Epithelial	P2-TN1
568	TC3_R10	P2-purple	672	0	EPAS1	4	Epithelial	P2-TN1
569	TC3_R12	P2-purple	792	0	EPAS1	3	Epithelial	P2-TN1
570	TC2_R7	P2-blue	331	1	EPAS1	1	Epithelial	P2-TN1
571	TC2_R5	P2-blue	1250	1	EPAS1	22	Epithelial	P2-TN1
572	TC2_R3	P2-blue	451	1	EPAS1	4	Epithelial	P2-TN1
573	TC2_R1	P2-blue	376	1	EPAS1	2	Epithelial	P2-TN1
574	TC2_R4	P2-blue	152	1	EPAS1	1	Epithelial	P2-TN1
575	TC2_R2	P2-blue	560	1	EPAS1	2	Epithelial	P2-TN1
576	TC3_R8	P2-purple	329	0	ER	0	Epithelial	P2-TN1
577	TC3_R7	P2-purple	735	0	ER	2	Epithelial	P2-TN1
578	TC3_R5	P2-purple	684	0	ER	0	Epithelial	P2-TN1
579	TC3_R4	P2-purple	1301	0	ER	0	Epithelial	P2-TN1
580	TC3_R11	P2-purple	1115	0	ER	2	Epithelial	P2-TN1
581	TC3_R6	P2-purple	538	0	ER	1	Epithelial	P2-TN1
582	TC3_R2	P2-purple	329	0	ER	0	Epithelial	P2-TN1
583	TC3_R9	P2-purple	588	0	ER	0	Epithelial	P2-TN1
584	TC3_R13	P2-purple	513	0	ER	1	Epithelial	P2-TN1
585	TC3_R3	P2-purple	671	0	ER	0	Epithelial	P2-TN1
586	TC3_R10	P2-purple	672	0	ER	0	Epithelial	P2-TN1
587	TC3_R12	P2-purple	792	0	ER	0	Epithelial	P2-TN1
588	TC2_R7	P2-blue	331	1	ER	0	Epithelial	P2-TN1
589	TC2_R5	P2-blue	1250	1	ER	1	Epithelial	P2-TN1
590	TC2_R3	P2-blue	451	1	ER	0	Epithelial	P2-TN1
591	TC2_R1	P2-blue	376	1	ER	0	Epithelial	P2-TN1
592	TC2_R4	P2-blue	152	1	ER	0	Epithelial	P2-TN1
593	TC2_R2	P2-blue	560	1	ER	0	Epithelial	P2-TN1
594	TC3_R8	P2-purple	329	0	ERLIN2	1	Epithelial	P2-TN1
595	TC3_R7	P2-purple	735	0	ERLIN2	2	Epithelial	P2-TN1
596	TC3_R5	P2-purple	684	0	ERLIN2	2	Epithelial	P2-TN1
597	TC3_R4	P2-purple	1301	0	ERLIN2	5	Epithelial	P2-TN1
598	TC3_R11	P2-purple	1115	0	ERLIN2	9	Epithelial	P2-TN1
599	TC3_R6	P2-purple	538	0	ERLIN2	3	Epithelial	P2-TN1
600	TC3_R2	P2-purple	329	0	ERLIN2	1	Epithelial	P2-TN1
601	TC3_R9	P2-purple	588	0	ERLIN2	1	Epithelial	P2-TN1
602	TC3_R13	P2-purple	513	0	ERLIN2	1	Epithelial	P2-TN1
603	TC3_R3	P2-purple	671	0	ERLIN2	5	Epithelial	P2-TN1
604	TC3_R10	P2-purple	672	0	ERLIN2	2	Epithelial	P2-TN1
605	TC3_R12	P2-purple	792	0	ERLIN2	4	Epithelial	P2-TN1
606	TC2_R7	P2-blue	331	1	ERLIN2	1	Epithelial	P2-TN1
607	TC2_R5	P2-blue	1250	1	ERLIN2	4	Epithelial	P2-TN1
608	TC2_R3	P2-blue	451	1	ERLIN2	3	Epithelial	P2-TN1
609	TC2_R1	P2-blue	376	1	ERLIN2	0	Epithelial	P2-TN1
610	TC2_R4	P2-blue	152	1	ERLIN2	0	Epithelial	P2-TN1
611	TC2_R2	P2-blue	560	1	ERLIN2	0	Epithelial	P2-TN1
612	TC3_R8	P2-purple	329	0	EZH2	1	Epithelial	P2-TN1
613	TC3_R7	P2-purple	735	0	EZH2	0	Epithelial	P2-TN1
614	TC3_R5	P2-purple	684	0	EZH2	2	Epithelial	P2-TN1
615	TC3_R4	P2-purple	1301	0	EZH2	1	Epithelial	P2-TN1
616	TC3_R11	P2-purple	1115	0	EZH2	2	Epithelial	P2-TN1
617	TC3_R6	P2-purple	538	0	EZH2	0	Epithelial	P2-TN1
618	TC3_R2	P2-purple	329	0	EZH2	0	Epithelial	P2-TN1
619	TC3_R9	P2-purple	588	0	EZH2	1	Epithelial	P2-TN1
620	TC3_R13	P2-purple	513	0	EZH2	0	Epithelial	P2-TN1
621	TC3_R3	P2-purple	671	0	EZH2	0	Epithelial	P2-TN1
622	TC3_R10	P2-purple	672	0	EZH2	2	Epithelial	P2-TN1
623	TC3_R12	P2-purple	792	0	EZH2	4	Epithelial	P2-TN1
624	TC2_R7	P2-blue	331	1	EZH2	0	Epithelial	P2-TN1
625	TC2_R5	P2-blue	1250	1	EZH2	1	Epithelial	P2-TN1
626	TC2_R3	P2-blue	451	1	EZH2	1	Epithelial	P2-TN1
627	TC2_R1	P2-blue	376	1	EZH2	2	Epithelial	P2-TN1
628	TC2_R4	P2-blue	152	1	EZH2	1	Epithelial	P2-TN1
629	TC2_R2	P2-blue	560	1	EZH2	2	Epithelial	P2-TN1
630	TC3_R8	P2-purple	329	0	EpCAM	25	Epithelial	P2-TN1
631	TC3_R7	P2-purple	735	0	EpCAM	80	Epithelial	P2-TN1
632	TC3_R5	P2-purple	684	0	EpCAM	53	Epithelial	P2-TN1
633	TC3_R4	P2-purple	1301	0	EpCAM	140	Epithelial	P2-TN1
634	TC3_R11	P2-purple	1115	0	EpCAM	139	Epithelial	P2-TN1
635	TC3_R6	P2-purple	538	0	EpCAM	44	Epithelial	P2-TN1
636	TC3_R2	P2-purple	329	0	EpCAM	21	Epithelial	P2-TN1
637	TC3_R9	P2-purple	588	0	EpCAM	58	Epithelial	P2-TN1
638	TC3_R13	P2-purple	513	0	EpCAM	56	Epithelial	P2-TN1
639	TC3_R3	P2-purple	671	0	EpCAM	63	Epithelial	P2-TN1
640	TC3_R10	P2-purple	672	0	EpCAM	43	Epithelial	P2-TN1
641	TC3_R12	P2-purple	792	0	EpCAM	82	Epithelial	P2-TN1
642	TC2_R7	P2-blue	331	1	EpCAM	45	Epithelial	P2-TN1
643	TC2_R5	P2-blue	1250	1	EpCAM	215	Epithelial	P2-TN1
644	TC2_R3	P2-blue	451	1	EpCAM	37	Epithelial	P2-TN1
645	TC2_R1	P2-blue	376	1	EpCAM	37	Epithelial	P2-TN1
646	TC2_R4	P2-blue	152	1	EpCAM	13	Epithelial	P2-TN1
647	TC2_R2	P2-blue	560	1	EpCAM	42	Epithelial	P2-TN1
648	TC3_R8	P2-purple	329	0	GAPDH	30	Epithelial	P2-TN1
649	TC3_R7	P2-purple	735	0	GAPDH	74	Epithelial	P2-TN1
650	TC3_R5	P2-purple	684	0	GAPDH	116	Epithelial	P2-TN1
651	TC3_R4	P2-purple	1301	0	GAPDH	121	Epithelial	P2-TN1
652	TC3_R11	P2-purple	1115	0	GAPDH	93	Epithelial	P2-TN1
653	TC3_R6	P2-purple	538	0	GAPDH	42	Epithelial	P2-TN1
654	TC3_R2	P2-purple	329	0	GAPDH	23	Epithelial	P2-TN1
655	TC3_R9	P2-purple	588	0	GAPDH	35	Epithelial	P2-TN1
656	TC3_R13	P2-purple	513	0	GAPDH	37	Epithelial	P2-TN1
657	TC3_R3	P2-purple	671	0	GAPDH	47	Epithelial	P2-TN1
658	TC3_R10	P2-purple	672	0	GAPDH	49	Epithelial	P2-TN1
659	TC3_R12	P2-purple	792	0	GAPDH	47	Epithelial	P2-TN1
660	TC2_R7	P2-blue	331	1	GAPDH	10	Epithelial	P2-TN1
661	TC2_R5	P2-blue	1250	1	GAPDH	63	Epithelial	P2-TN1
662	TC2_R3	P2-blue	451	1	GAPDH	19	Epithelial	P2-TN1
663	TC2_R1	P2-blue	376	1	GAPDH	24	Epithelial	P2-TN1
664	TC2_R4	P2-blue	152	1	GAPDH	6	Epithelial	P2-TN1
665	TC2_R2	P2-blue	560	1	GAPDH	28	Epithelial	P2-TN1
666	TC3_R8	P2-purple	329	0	GATA3	0	Epithelial	P2-TN1
667	TC3_R7	P2-purple	735	0	GATA3	2	Epithelial	P2-TN1
668	TC3_R5	P2-purple	684	0	GATA3	0	Epithelial	P2-TN1
669	TC3_R4	P2-purple	1301	0	GATA3	5	Epithelial	P2-TN1
670	TC3_R11	P2-purple	1115	0	GATA3	2	Epithelial	P2-TN1
671	TC3_R6	P2-purple	538	0	GATA3	0	Epithelial	P2-TN1
672	TC3_R2	P2-purple	329	0	GATA3	1	Epithelial	P2-TN1
673	TC3_R9	P2-purple	588	0	GATA3	1	Epithelial	P2-TN1
674	TC3_R13	P2-purple	513	0	GATA3	2	Epithelial	P2-TN1
675	TC3_R3	P2-purple	671	0	GATA3	2	Epithelial	P2-TN1
676	TC3_R10	P2-purple	672	0	GATA3	0	Epithelial	P2-TN1
677	TC3_R12	P2-purple	792	0	GATA3	2	Epithelial	P2-TN1
678	TC2_R7	P2-blue	331	1	GATA3	1	Epithelial	P2-TN1
679	TC2_R5	P2-blue	1250	1	GATA3	6	Epithelial	P2-TN1
680	TC2_R3	P2-blue	451	1	GATA3	1	Epithelial	P2-TN1
681	TC2_R1	P2-blue	376	1	GATA3	0	Epithelial	P2-TN1
682	TC2_R4	P2-blue	152	1	GATA3	0	Epithelial	P2-TN1
683	TC2_R2	P2-blue	560	1	GATA3	2	Epithelial	P2-TN1
684	TC3_R8	P2-purple	329	0	GRB7	0	Epithelial	P2-TN1
685	TC3_R7	P2-purple	735	0	GRB7	0	Epithelial	P2-TN1
686	TC3_R5	P2-purple	684	0	GRB7	1	Epithelial	P2-TN1
687	TC3_R4	P2-purple	1301	0	GRB7	7	Epithelial	P2-TN1
688	TC3_R11	P2-purple	1115	0	GRB7	2	Epithelial	P2-TN1
689	TC3_R6	P2-purple	538	0	GRB7	0	Epithelial	P2-TN1
690	TC3_R2	P2-purple	329	0	GRB7	0	Epithelial	P2-TN1
691	TC3_R9	P2-purple	588	0	GRB7	0	Epithelial	P2-TN1
692	TC3_R13	P2-purple	513	0	GRB7	1	Epithelial	P2-TN1
693	TC3_R3	P2-purple	671	0	GRB7	0	Epithelial	P2-TN1
694	TC3_R10	P2-purple	672	0	GRB7	3	Epithelial	P2-TN1
695	TC3_R12	P2-purple	792	0	GRB7	0	Epithelial	P2-TN1
696	TC2_R7	P2-blue	331	1	GRB7	0	Epithelial	P2-TN1
697	TC2_R5	P2-blue	1250	1	GRB7	2	Epithelial	P2-TN1
698	TC2_R3	P2-blue	451	1	GRB7	1	Epithelial	P2-TN1
699	TC2_R1	P2-blue	376	1	GRB7	0	Epithelial	P2-TN1
700	TC2_R4	P2-blue	152	1	GRB7	1	Epithelial	P2-TN1
701	TC2_R2	P2-blue	560	1	GRB7	0	Epithelial	P2-TN1
702	TC3_R8	P2-purple	329	0	GSTM1	1	Epithelial	P2-TN1
703	TC3_R7	P2-purple	735	0	GSTM1	2	Epithelial	P2-TN1
704	TC3_R5	P2-purple	684	0	GSTM1	1	Epithelial	P2-TN1
705	TC3_R4	P2-purple	1301	0	GSTM1	3	Epithelial	P2-TN1
706	TC3_R11	P2-purple	1115	0	GSTM1	5	Epithelial	P2-TN1
707	TC3_R6	P2-purple	538	0	GSTM1	0	Epithelial	P2-TN1
708	TC3_R2	P2-purple	329	0	GSTM1	1	Epithelial	P2-TN1
709	TC3_R9	P2-purple	588	0	GSTM1	1	Epithelial	P2-TN1
710	TC3_R13	P2-purple	513	0	GSTM1	0	Epithelial	P2-TN1
711	TC3_R3	P2-purple	671	0	GSTM1	1	Epithelial	P2-TN1
712	TC3_R10	P2-purple	672	0	GSTM1	0	Epithelial	P2-TN1
713	TC3_R12	P2-purple	792	0	GSTM1	3	Epithelial	P2-TN1
714	TC2_R7	P2-blue	331	1	GSTM1	1	Epithelial	P2-TN1
715	TC2_R5	P2-blue	1250	1	GSTM1	3	Epithelial	P2-TN1
716	TC2_R3	P2-blue	451	1	GSTM1	0	Epithelial	P2-TN1
717	TC2_R1	P2-blue	376	1	GSTM1	1	Epithelial	P2-TN1
718	TC2_R4	P2-blue	152	1	GSTM1	1	Epithelial	P2-TN1
719	TC2_R2	P2-blue	560	1	GSTM1	1	Epithelial	P2-TN1
720	TC3_R8	P2-purple	329	0	GUS1	5	Epithelial	P2-TN1
721	TC3_R7	P2-purple	735	0	GUS1	6	Epithelial	P2-TN1
722	TC3_R5	P2-purple	684	0	GUS1	15	Epithelial	P2-TN1
723	TC3_R4	P2-purple	1301	0	GUS1	17	Epithelial	P2-TN1
724	TC3_R11	P2-purple	1115	0	GUS1	20	Epithelial	P2-TN1
725	TC3_R6	P2-purple	538	0	GUS1	13	Epithelial	P2-TN1
726	TC3_R2	P2-purple	329	0	GUS1	4	Epithelial	P2-TN1
727	TC3_R9	P2-purple	588	0	GUS1	6	Epithelial	P2-TN1
728	TC3_R13	P2-purple	513	0	GUS1	8	Epithelial	P2-TN1
729	TC3_R3	P2-purple	671	0	GUS1	6	Epithelial	P2-TN1
730	TC3_R10	P2-purple	672	0	GUS1	2	Epithelial	P2-TN1
731	TC3_R12	P2-purple	792	0	GUS1	8	Epithelial	P2-TN1
732	TC2_R7	P2-blue	331	1	GUS1	12	Epithelial	P2-TN1
733	TC2_R5	P2-blue	1250	1	GUS1	19	Epithelial	P2-TN1
734	TC2_R3	P2-blue	451	1	GUS1	9	Epithelial	P2-TN1
735	TC2_R1	P2-blue	376	1	GUS1	0	Epithelial	P2-TN1
736	TC2_R4	P2-blue	152	1	GUS1	1	Epithelial	P2-TN1
737	TC2_R2	P2-blue	560	1	GUS1	3	Epithelial	P2-TN1
738	TC3_R8	P2-purple	329	0	HER2	0	Epithelial	P2-TN1
739	TC3_R7	P2-purple	735	0	HER2	7	Epithelial	P2-TN1
740	TC3_R5	P2-purple	684	0	HER2	11	Epithelial	P2-TN1
741	TC3_R4	P2-purple	1301	0	HER2	15	Epithelial	P2-TN1
742	TC3_R11	P2-purple	1115	0	HER2	14	Epithelial	P2-TN1
743	TC3_R6	P2-purple	538	0	HER2	12	Epithelial	P2-TN1
744	TC3_R2	P2-purple	329	0	HER2	2	Epithelial	P2-TN1
745	TC3_R9	P2-purple	588	0	HER2	13	Epithelial	P2-TN1
746	TC3_R13	P2-purple	513	0	HER2	6	Epithelial	P2-TN1
747	TC3_R3	P2-purple	671	0	HER2	8	Epithelial	P2-TN1
748	TC3_R10	P2-purple	672	0	HER2	7	Epithelial	P2-TN1
749	TC3_R12	P2-purple	792	0	HER2	10	Epithelial	P2-TN1
750	TC2_R7	P2-blue	331	1	HER2	12	Epithelial	P2-TN1
751	TC2_R5	P2-blue	1250	1	HER2	19	Epithelial	P2-TN1
752	TC2_R3	P2-blue	451	1	HER2	7	Epithelial	P2-TN1
753	TC2_R1	P2-blue	376	1	HER2	6	Epithelial	P2-TN1
754	TC2_R4	P2-blue	152	1	HER2	2	Epithelial	P2-TN1
755	TC2_R2	P2-blue	560	1	HER2	7	Epithelial	P2-TN1
756	TC3_R8	P2-purple	329	0	HES1	1	Epithelial	P2-TN1
757	TC3_R7	P2-purple	735	0	HES1	2	Epithelial	P2-TN1
758	TC3_R5	P2-purple	684	0	HES1	0	Epithelial	P2-TN1
759	TC3_R4	P2-purple	1301	0	HES1	5	Epithelial	P2-TN1
760	TC3_R11	P2-purple	1115	0	HES1	5	Epithelial	P2-TN1
761	TC3_R6	P2-purple	538	0	HES1	2	Epithelial	P2-TN1
762	TC3_R2	P2-purple	329	0	HES1	1	Epithelial	P2-TN1
763	TC3_R9	P2-purple	588	0	HES1	0	Epithelial	P2-TN1
764	TC3_R13	P2-purple	513	0	HES1	1	Epithelial	P2-TN1
765	TC3_R3	P2-purple	671	0	HES1	0	Epithelial	P2-TN1
766	TC3_R10	P2-purple	672	0	HES1	6	Epithelial	P2-TN1
767	TC3_R12	P2-purple	792	0	HES1	2	Epithelial	P2-TN1
768	TC2_R7	P2-blue	331	1	HES1	2	Epithelial	P2-TN1
769	TC2_R5	P2-blue	1250	1	HES1	3	Epithelial	P2-TN1
770	TC2_R3	P2-blue	451	1	HES1	2	Epithelial	P2-TN1
771	TC2_R1	P2-blue	376	1	HES1	0	Epithelial	P2-TN1
772	TC2_R4	P2-blue	152	1	HES1	0	Epithelial	P2-TN1
773	TC2_R2	P2-blue	560	1	HES1	2	Epithelial	P2-TN1
774	TC3_R8	P2-purple	329	0	HEY1	0	Epithelial	P2-TN1
775	TC3_R7	P2-purple	735	0	HEY1	0	Epithelial	P2-TN1
776	TC3_R5	P2-purple	684	0	HEY1	5	Epithelial	P2-TN1
777	TC3_R4	P2-purple	1301	0	HEY1	1	Epithelial	P2-TN1
778	TC3_R11	P2-purple	1115	0	HEY1	0	Epithelial	P2-TN1
779	TC3_R6	P2-purple	538	0	HEY1	0	Epithelial	P2-TN1
780	TC3_R2	P2-purple	329	0	HEY1	0	Epithelial	P2-TN1
781	TC3_R9	P2-purple	588	0	HEY1	2	Epithelial	P2-TN1
782	TC3_R13	P2-purple	513	0	HEY1	0	Epithelial	P2-TN1
783	TC3_R3	P2-purple	671	0	HEY1	0	Epithelial	P2-TN1
784	TC3_R10	P2-purple	672	0	HEY1	1	Epithelial	P2-TN1
785	TC3_R12	P2-purple	792	0	HEY1	0	Epithelial	P2-TN1
786	TC2_R7	P2-blue	331	1	HEY1	0	Epithelial	P2-TN1
787	TC2_R5	P2-blue	1250	1	HEY1	0	Epithelial	P2-TN1
788	TC2_R3	P2-blue	451	1	HEY1	0	Epithelial	P2-TN1
789	TC2_R1	P2-blue	376	1	HEY1	0	Epithelial	P2-TN1
790	TC2_R4	P2-blue	152	1	HEY1	0	Epithelial	P2-TN1
791	TC2_R2	P2-blue	560	1	HEY1	0	Epithelial	P2-TN1
792	TC3_R8	P2-purple	329	0	ID1	0	Epithelial	P2-TN1
793	TC3_R7	P2-purple	735	0	ID1	1	Epithelial	P2-TN1
794	TC3_R5	P2-purple	684	0	ID1	3	Epithelial	P2-TN1
795	TC3_R4	P2-purple	1301	0	ID1	3	Epithelial	P2-TN1
796	TC3_R11	P2-purple	1115	0	ID1	1	Epithelial	P2-TN1
797	TC3_R6	P2-purple	538	0	ID1	0	Epithelial	P2-TN1
798	TC3_R2	P2-purple	329	0	ID1	1	Epithelial	P2-TN1
799	TC3_R9	P2-purple	588	0	ID1	1	Epithelial	P2-TN1
800	TC3_R13	P2-purple	513	0	ID1	4	Epithelial	P2-TN1
801	TC3_R3	P2-purple	671	0	ID1	2	Epithelial	P2-TN1
802	TC3_R10	P2-purple	672	0	ID1	0	Epithelial	P2-TN1
803	TC3_R12	P2-purple	792	0	ID1	3	Epithelial	P2-TN1
804	TC2_R7	P2-blue	331	1	ID1	3	Epithelial	P2-TN1
805	TC2_R5	P2-blue	1250	1	ID1	7	Epithelial	P2-TN1
806	TC2_R3	P2-blue	451	1	ID1	0	Epithelial	P2-TN1
807	TC2_R1	P2-blue	376	1	ID1	2	Epithelial	P2-TN1
808	TC2_R4	P2-blue	152	1	ID1	0	Epithelial	P2-TN1
809	TC2_R2	P2-blue	560	1	ID1	2	Epithelial	P2-TN1
810	TC3_R8	P2-purple	329	0	IL-6	0	Epithelial	P2-TN1
811	TC3_R7	P2-purple	735	0	IL-6	0	Epithelial	P2-TN1
812	TC3_R5	P2-purple	684	0	IL-6	0	Epithelial	P2-TN1
813	TC3_R4	P2-purple	1301	0	IL-6	0	Epithelial	P2-TN1
814	TC3_R11	P2-purple	1115	0	IL-6	0	Epithelial	P2-TN1
815	TC3_R6	P2-purple	538	0	IL-6	0	Epithelial	P2-TN1
816	TC3_R2	P2-purple	329	0	IL-6	0	Epithelial	P2-TN1
817	TC3_R9	P2-purple	588	0	IL-6	0	Epithelial	P2-TN1
818	TC3_R13	P2-purple	513	0	IL-6	1	Epithelial	P2-TN1
819	TC3_R3	P2-purple	671	0	IL-6	0	Epithelial	P2-TN1
820	TC3_R10	P2-purple	672	0	IL-6	0	Epithelial	P2-TN1
821	TC3_R12	P2-purple	792	0	IL-6	1	Epithelial	P2-TN1
822	TC2_R7	P2-blue	331	1	IL-6	0	Epithelial	P2-TN1
823	TC2_R5	P2-blue	1250	1	IL-6	0	Epithelial	P2-TN1
824	TC2_R3	P2-blue	451	1	IL-6	0	Epithelial	P2-TN1
825	TC2_R1	P2-blue	376	1	IL-6	0	Epithelial	P2-TN1
826	TC2_R4	P2-blue	152	1	IL-6	0	Epithelial	P2-TN1
827	TC2_R2	P2-blue	560	1	IL-6	0	Epithelial	P2-TN1
828	TC3_R8	P2-purple	329	0	INTS4	0	Epithelial	P2-TN1
829	TC3_R7	P2-purple	735	0	INTS4	0	Epithelial	P2-TN1
830	TC3_R5	P2-purple	684	0	INTS4	3	Epithelial	P2-TN1
831	TC3_R4	P2-purple	1301	0	INTS4	6	Epithelial	P2-TN1
832	TC3_R11	P2-purple	1115	0	INTS4	9	Epithelial	P2-TN1
833	TC3_R6	P2-purple	538	0	INTS4	5	Epithelial	P2-TN1
834	TC3_R2	P2-purple	329	0	INTS4	0	Epithelial	P2-TN1
835	TC3_R9	P2-purple	588	0	INTS4	1	Epithelial	P2-TN1
836	TC3_R13	P2-purple	513	0	INTS4	5	Epithelial	P2-TN1
837	TC3_R3	P2-purple	671	0	INTS4	3	Epithelial	P2-TN1
838	TC3_R10	P2-purple	672	0	INTS4	4	Epithelial	P2-TN1
839	TC3_R12	P2-purple	792	0	INTS4	4	Epithelial	P2-TN1
840	TC2_R7	P2-blue	331	1	INTS4	3	Epithelial	P2-TN1
841	TC2_R5	P2-blue	1250	1	INTS4	16	Epithelial	P2-TN1
842	TC2_R3	P2-blue	451	1	INTS4	3	Epithelial	P2-TN1
843	TC2_R1	P2-blue	376	1	INTS4	3	Epithelial	P2-TN1
844	TC2_R4	P2-blue	152	1	INTS4	0	Epithelial	P2-TN1
845	TC2_R2	P2-blue	560	1	INTS4	6	Epithelial	P2-TN1
846	TC3_R8	P2-purple	329	0	KLF2	8	Epithelial	P2-TN1
847	TC3_R7	P2-purple	735	0	KLF2	12	Epithelial	P2-TN1
848	TC3_R5	P2-purple	684	0	KLF2	11	Epithelial	P2-TN1
849	TC3_R4	P2-purple	1301	0	KLF2	22	Epithelial	P2-TN1
850	TC3_R11	P2-purple	1115	0	KLF2	19	Epithelial	P2-TN1
851	TC3_R6	P2-purple	538	0	KLF2	3	Epithelial	P2-TN1
852	TC3_R2	P2-purple	329	0	KLF2	5	Epithelial	P2-TN1
853	TC3_R9	P2-purple	588	0	KLF2	13	Epithelial	P2-TN1
854	TC3_R13	P2-purple	513	0	KLF2	12	Epithelial	P2-TN1
855	TC3_R3	P2-purple	671	0	KLF2	19	Epithelial	P2-TN1
856	TC3_R10	P2-purple	672	0	KLF2	12	Epithelial	P2-TN1
857	TC3_R12	P2-purple	792	0	KLF2	22	Epithelial	P2-TN1
858	TC2_R7	P2-blue	331	1	KLF2	13	Epithelial	P2-TN1
859	TC2_R5	P2-blue	1250	1	KLF2	65	Epithelial	P2-TN1
860	TC2_R3	P2-blue	451	1	KLF2	15	Epithelial	P2-TN1
861	TC2_R1	P2-blue	376	1	KLF2	14	Epithelial	P2-TN1
862	TC2_R4	P2-blue	152	1	KLF2	3	Epithelial	P2-TN1
863	TC2_R2	P2-blue	560	1	KLF2	19	Epithelial	P2-TN1
864	TC3_R8	P2-purple	329	0	KLF4	1	Epithelial	P2-TN1
865	TC3_R7	P2-purple	735	0	KLF4	0	Epithelial	P2-TN1
866	TC3_R5	P2-purple	684	0	KLF4	0	Epithelial	P2-TN1
867	TC3_R4	P2-purple	1301	0	KLF4	0	Epithelial	P2-TN1
868	TC3_R11	P2-purple	1115	0	KLF4	0	Epithelial	P2-TN1
869	TC3_R6	P2-purple	538	0	KLF4	0	Epithelial	P2-TN1
870	TC3_R2	P2-purple	329	0	KLF4	0	Epithelial	P2-TN1
871	TC3_R9	P2-purple	588	0	KLF4	0	Epithelial	P2-TN1
872	TC3_R13	P2-purple	513	0	KLF4	0	Epithelial	P2-TN1
873	TC3_R3	P2-purple	671	0	KLF4	0	Epithelial	P2-TN1
874	TC3_R10	P2-purple	672	0	KLF4	0	Epithelial	P2-TN1
875	TC3_R12	P2-purple	792	0	KLF4	0	Epithelial	P2-TN1
876	TC2_R7	P2-blue	331	1	KLF4	0	Epithelial	P2-TN1
877	TC2_R5	P2-blue	1250	1	KLF4	0	Epithelial	P2-TN1
878	TC2_R3	P2-blue	451	1	KLF4	0	Epithelial	P2-TN1
879	TC2_R1	P2-blue	376	1	KLF4	0	Epithelial	P2-TN1
880	TC2_R4	P2-blue	152	1	KLF4	0	Epithelial	P2-TN1
881	TC2_R2	P2-blue	560	1	KLF4	1	Epithelial	P2-TN1
882	TC3_R8	P2-purple	329	0	KRT14	0	Epithelial	P2-TN1
883	TC3_R7	P2-purple	735	0	KRT14	0	Epithelial	P2-TN1
884	TC3_R5	P2-purple	684	0	KRT14	0	Epithelial	P2-TN1
885	TC3_R4	P2-purple	1301	0	KRT14	0	Epithelial	P2-TN1
886	TC3_R11	P2-purple	1115	0	KRT14	0	Epithelial	P2-TN1
887	TC3_R6	P2-purple	538	0	KRT14	1	Epithelial	P2-TN1
888	TC3_R2	P2-purple	329	0	KRT14	0	Epithelial	P2-TN1
889	TC3_R9	P2-purple	588	0	KRT14	0	Epithelial	P2-TN1
890	TC3_R13	P2-purple	513	0	KRT14	0	Epithelial	P2-TN1
891	TC3_R3	P2-purple	671	0	KRT14	0	Epithelial	P2-TN1
892	TC3_R10	P2-purple	672	0	KRT14	0	Epithelial	P2-TN1
893	TC3_R12	P2-purple	792	0	KRT14	0	Epithelial	P2-TN1
894	TC2_R7	P2-blue	331	1	KRT14	0	Epithelial	P2-TN1
895	TC2_R5	P2-blue	1250	1	KRT14	0	Epithelial	P2-TN1
896	TC2_R3	P2-blue	451	1	KRT14	0	Epithelial	P2-TN1
897	TC2_R1	P2-blue	376	1	KRT14	0	Epithelial	P2-TN1
898	TC2_R4	P2-blue	152	1	KRT14	0	Epithelial	P2-TN1
899	TC2_R2	P2-blue	560	1	KRT14	0	Epithelial	P2-TN1
900	TC3_R8	P2-purple	329	0	KRT5	3	Epithelial	P2-TN1
901	TC3_R7	P2-purple	735	0	KRT5	1	Epithelial	P2-TN1
902	TC3_R5	P2-purple	684	0	KRT5	1	Epithelial	P2-TN1
903	TC3_R4	P2-purple	1301	0	KRT5	0	Epithelial	P2-TN1
904	TC3_R11	P2-purple	1115	0	KRT5	0	Epithelial	P2-TN1
905	TC3_R6	P2-purple	538	0	KRT5	2	Epithelial	P2-TN1
906	TC3_R2	P2-purple	329	0	KRT5	0	Epithelial	P2-TN1
907	TC3_R9	P2-purple	588	0	KRT5	3	Epithelial	P2-TN1
908	TC3_R13	P2-purple	513	0	KRT5	0	Epithelial	P2-TN1
909	TC3_R3	P2-purple	671	0	KRT5	0	Epithelial	P2-TN1
910	TC3_R10	P2-purple	672	0	KRT5	10	Epithelial	P2-TN1
911	TC3_R12	P2-purple	792	0	KRT5	1	Epithelial	P2-TN1
912	TC2_R7	P2-blue	331	1	KRT5	0	Epithelial	P2-TN1
913	TC2_R5	P2-blue	1250	1	KRT5	1	Epithelial	P2-TN1
914	TC2_R3	P2-blue	451	1	KRT5	0	Epithelial	P2-TN1
915	TC2_R1	P2-blue	376	1	KRT5	0	Epithelial	P2-TN1
916	TC2_R4	P2-blue	152	1	KRT5	0	Epithelial	P2-TN1
917	TC2_R2	P2-blue	560	1	KRT5	0	Epithelial	P2-TN1
918	TC3_R8	P2-purple	329	0	KRT6	1	Epithelial	P2-TN1
919	TC3_R7	P2-purple	735	0	KRT6	0	Epithelial	P2-TN1
920	TC3_R5	P2-purple	684	0	KRT6	4	Epithelial	P2-TN1
921	TC3_R4	P2-purple	1301	0	KRT6	0	Epithelial	P2-TN1
922	TC3_R11	P2-purple	1115	0	KRT6	1	Epithelial	P2-TN1
923	TC3_R6	P2-purple	538	0	KRT6	3	Epithelial	P2-TN1
924	TC3_R2	P2-purple	329	0	KRT6	2	Epithelial	P2-TN1
925	TC3_R9	P2-purple	588	0	KRT6	2	Epithelial	P2-TN1
926	TC3_R13	P2-purple	513	0	KRT6	0	Epithelial	P2-TN1
927	TC3_R3	P2-purple	671	0	KRT6	3	Epithelial	P2-TN1
928	TC3_R10	P2-purple	672	0	KRT6	4	Epithelial	P2-TN1
929	TC3_R12	P2-purple	792	0	KRT6	0	Epithelial	P2-TN1
930	TC2_R7	P2-blue	331	1	KRT6	0	Epithelial	P2-TN1
931	TC2_R5	P2-blue	1250	1	KRT6	3	Epithelial	P2-TN1
932	TC2_R3	P2-blue	451	1	KRT6	0	Epithelial	P2-TN1
933	TC2_R1	P2-blue	376	1	KRT6	2	Epithelial	P2-TN1
934	TC2_R4	P2-blue	152	1	KRT6	0	Epithelial	P2-TN1
935	TC2_R2	P2-blue	560	1	KRT6	2	Epithelial	P2-TN1
936	TC3_R8	P2-purple	329	0	KRT7	1	Epithelial	P2-TN1
937	TC3_R7	P2-purple	735	0	KRT7	0	Epithelial	P2-TN1
938	TC3_R5	P2-purple	684	0	KRT7	1	Epithelial	P2-TN1
939	TC3_R4	P2-purple	1301	0	KRT7	0	Epithelial	P2-TN1
940	TC3_R11	P2-purple	1115	0	KRT7	1	Epithelial	P2-TN1
941	TC3_R6	P2-purple	538	0	KRT7	1	Epithelial	P2-TN1
942	TC3_R2	P2-purple	329	0	KRT7	0	Epithelial	P2-TN1
943	TC3_R9	P2-purple	588	0	KRT7	1	Epithelial	P2-TN1
944	TC3_R13	P2-purple	513	0	KRT7	1	Epithelial	P2-TN1
945	TC3_R3	P2-purple	671	0	KRT7	0	Epithelial	P2-TN1
946	TC3_R10	P2-purple	672	0	KRT7	0	Epithelial	P2-TN1
947	TC3_R12	P2-purple	792	0	KRT7	1	Epithelial	P2-TN1
948	TC2_R7	P2-blue	331	1	KRT7	1	Epithelial	P2-TN1
949	TC2_R5	P2-blue	1250	1	KRT7	3	Epithelial	P2-TN1
950	TC2_R3	P2-blue	451	1	KRT7	0	Epithelial	P2-TN1
951	TC2_R1	P2-blue	376	1	KRT7	0	Epithelial	P2-TN1
952	TC2_R4	P2-blue	152	1	KRT7	0	Epithelial	P2-TN1
953	TC2_R2	P2-blue	560	1	KRT7	0	Epithelial	P2-TN1
954	TC3_R8	P2-purple	329	0	KRT8	79	Epithelial	P2-TN1
955	TC3_R7	P2-purple	735	0	KRT8	92	Epithelial	P2-TN1
956	TC3_R5	P2-purple	684	0	KRT8	135	Epithelial	P2-TN1
957	TC3_R4	P2-purple	1301	0	KRT8	165	Epithelial	P2-TN1
958	TC3_R11	P2-purple	1115	0	KRT8	192	Epithelial	P2-TN1
959	TC3_R6	P2-purple	538	0	KRT8	160	Epithelial	P2-TN1
960	TC3_R2	P2-purple	329	0	KRT8	77	Epithelial	P2-TN1
961	TC3_R9	P2-purple	588	0	KRT8	124	Epithelial	P2-TN1
962	TC3_R13	P2-purple	513	0	KRT8	133	Epithelial	P2-TN1
963	TC3_R3	P2-purple	671	0	KRT8	99	Epithelial	P2-TN1
964	TC3_R10	P2-purple	672	0	KRT8	135	Epithelial	P2-TN1
965	TC3_R12	P2-purple	792	0	KRT8	189	Epithelial	P2-TN1
966	TC2_R7	P2-blue	331	1	KRT8	64	Epithelial	P2-TN1
967	TC2_R5	P2-blue	1250	1	KRT8	325	Epithelial	P2-TN1
968	TC2_R3	P2-blue	451	1	KRT8	105	Epithelial	P2-TN1
969	TC2_R1	P2-blue	376	1	KRT8	95	Epithelial	P2-TN1
970	TC2_R4	P2-blue	152	1	KRT8	49	Epithelial	P2-TN1
971	TC2_R2	P2-blue	560	1	KRT8	132	Epithelial	P2-TN1
972	TC3_R8	P2-purple	329	0	Ki-67	0	Epithelial	P2-TN1
973	TC3_R7	P2-purple	735	0	Ki-67	5	Epithelial	P2-TN1
974	TC3_R5	P2-purple	684	0	Ki-67	7	Epithelial	P2-TN1
975	TC3_R4	P2-purple	1301	0	Ki-67	6	Epithelial	P2-TN1
976	TC3_R11	P2-purple	1115	0	Ki-67	12	Epithelial	P2-TN1
977	TC3_R6	P2-purple	538	0	Ki-67	3	Epithelial	P2-TN1
978	TC3_R2	P2-purple	329	0	Ki-67	1	Epithelial	P2-TN1
979	TC3_R9	P2-purple	588	0	Ki-67	3	Epithelial	P2-TN1
980	TC3_R13	P2-purple	513	0	Ki-67	1	Epithelial	P2-TN1
981	TC3_R3	P2-purple	671	0	Ki-67	4	Epithelial	P2-TN1
982	TC3_R10	P2-purple	672	0	Ki-67	3	Epithelial	P2-TN1
983	TC3_R12	P2-purple	792	0	Ki-67	4	Epithelial	P2-TN1
984	TC2_R7	P2-blue	331	1	Ki-67	1	Epithelial	P2-TN1
985	TC2_R5	P2-blue	1250	1	Ki-67	4	Epithelial	P2-TN1
986	TC2_R3	P2-blue	451	1	Ki-67	0	Epithelial	P2-TN1
987	TC2_R1	P2-blue	376	1	Ki-67	3	Epithelial	P2-TN1
988	TC2_R4	P2-blue	152	1	Ki-67	0	Epithelial	P2-TN1
989	TC2_R2	P2-blue	560	1	Ki-67	3	Epithelial	P2-TN1
990	TC3_R8	P2-purple	329	0	LRP6	4	Epithelial	P2-TN1
991	TC3_R7	P2-purple	735	0	LRP6	14	Epithelial	P2-TN1
992	TC3_R5	P2-purple	684	0	LRP6	7	Epithelial	P2-TN1
993	TC3_R4	P2-purple	1301	0	LRP6	22	Epithelial	P2-TN1
994	TC3_R11	P2-purple	1115	0	LRP6	20	Epithelial	P2-TN1
995	TC3_R6	P2-purple	538	0	LRP6	6	Epithelial	P2-TN1
996	TC3_R2	P2-purple	329	0	LRP6	6	Epithelial	P2-TN1
997	TC3_R9	P2-purple	588	0	LRP6	11	Epithelial	P2-TN1
998	TC3_R13	P2-purple	513	0	LRP6	6	Epithelial	P2-TN1
999	TC3_R3	P2-purple	671	0	LRP6	8	Epithelial	P2-TN1
1000	TC3_R10	P2-purple	672	0	LRP6	7	Epithelial	P2-TN1
1001	TC3_R12	P2-purple	792	0	LRP6	19	Epithelial	P2-TN1
1002	TC2_R7	P2-blue	331	1	LRP6	9	Epithelial	P2-TN1
1003	TC2_R5	P2-blue	1250	1	LRP6	36	Epithelial	P2-TN1
1004	TC2_R3	P2-blue	451	1	LRP6	8	Epithelial	P2-TN1
1005	TC2_R1	P2-blue	376	1	LRP6	8	Epithelial	P2-TN1
1006	TC2_R4	P2-blue	152	1	LRP6	1	Epithelial	P2-TN1
1007	TC2_R2	P2-blue	560	1	LRP6	7	Epithelial	P2-TN1
1008	TC3_R8	P2-purple	329	0	MET	1	Epithelial	P2-TN1
1009	TC3_R7	P2-purple	735	0	MET	9	Epithelial	P2-TN1
1010	TC3_R5	P2-purple	684	0	MET	10	Epithelial	P2-TN1
1011	TC3_R4	P2-purple	1301	0	MET	5	Epithelial	P2-TN1
1012	TC3_R11	P2-purple	1115	0	MET	9	Epithelial	P2-TN1
1013	TC3_R6	P2-purple	538	0	MET	4	Epithelial	P2-TN1
1014	TC3_R2	P2-purple	329	0	MET	2	Epithelial	P2-TN1
1015	TC3_R9	P2-purple	588	0	MET	4	Epithelial	P2-TN1
1016	TC3_R13	P2-purple	513	0	MET	5	Epithelial	P2-TN1
1017	TC3_R3	P2-purple	671	0	MET	4	Epithelial	P2-TN1
1018	TC3_R10	P2-purple	672	0	MET	5	Epithelial	P2-TN1
1019	TC3_R12	P2-purple	792	0	MET	9	Epithelial	P2-TN1
1020	TC2_R7	P2-blue	331	1	MET	1	Epithelial	P2-TN1
1021	TC2_R5	P2-blue	1250	1	MET	12	Epithelial	P2-TN1
1022	TC2_R3	P2-blue	451	1	MET	7	Epithelial	P2-TN1
1023	TC2_R1	P2-blue	376	1	MET	2	Epithelial	P2-TN1
1024	TC2_R4	P2-blue	152	1	MET	1	Epithelial	P2-TN1
1025	TC2_R2	P2-blue	560	1	MET	8	Epithelial	P2-TN1
1026	TC3_R8	P2-purple	329	0	MMP11	0	Epithelial	P2-TN1
1027	TC3_R7	P2-purple	735	0	MMP11	0	Epithelial	P2-TN1
1028	TC3_R5	P2-purple	684	0	MMP11	0	Epithelial	P2-TN1
1029	TC3_R4	P2-purple	1301	0	MMP11	0	Epithelial	P2-TN1
1030	TC3_R11	P2-purple	1115	0	MMP11	0	Epithelial	P2-TN1
1031	TC3_R6	P2-purple	538	0	MMP11	0	Epithelial	P2-TN1
1032	TC3_R2	P2-purple	329	0	MMP11	0	Epithelial	P2-TN1
1033	TC3_R9	P2-purple	588	0	MMP11	0	Epithelial	P2-TN1
1034	TC3_R13	P2-purple	513	0	MMP11	0	Epithelial	P2-TN1
1035	TC3_R3	P2-purple	671	0	MMP11	0	Epithelial	P2-TN1
1036	TC3_R10	P2-purple	672	0	MMP11	0	Epithelial	P2-TN1
1037	TC3_R12	P2-purple	792	0	MMP11	0	Epithelial	P2-TN1
1038	TC2_R7	P2-blue	331	1	MMP11	0	Epithelial	P2-TN1
1039	TC2_R5	P2-blue	1250	1	MMP11	0	Epithelial	P2-TN1
1040	TC2_R3	P2-blue	451	1	MMP11	0	Epithelial	P2-TN1
1041	TC2_R1	P2-blue	376	1	MMP11	0	Epithelial	P2-TN1
1042	TC2_R4	P2-blue	152	1	MMP11	0	Epithelial	P2-TN1
1043	TC2_R2	P2-blue	560	1	MMP11	0	Epithelial	P2-TN1
1044	TC3_R8	P2-purple	329	0	MYBL2	1	Epithelial	P2-TN1
1045	TC3_R7	P2-purple	735	0	MYBL2	3	Epithelial	P2-TN1
1046	TC3_R5	P2-purple	684	0	MYBL2	2	Epithelial	P2-TN1
1047	TC3_R4	P2-purple	1301	0	MYBL2	2	Epithelial	P2-TN1
1048	TC3_R11	P2-purple	1115	0	MYBL2	2	Epithelial	P2-TN1
1049	TC3_R6	P2-purple	538	0	MYBL2	0	Epithelial	P2-TN1
1050	TC3_R2	P2-purple	329	0	MYBL2	0	Epithelial	P2-TN1
1051	TC3_R9	P2-purple	588	0	MYBL2	2	Epithelial	P2-TN1
1052	TC3_R13	P2-purple	513	0	MYBL2	0	Epithelial	P2-TN1
1053	TC3_R3	P2-purple	671	0	MYBL2	1	Epithelial	P2-TN1
1054	TC3_R10	P2-purple	672	0	MYBL2	4	Epithelial	P2-TN1
1055	TC3_R12	P2-purple	792	0	MYBL2	1	Epithelial	P2-TN1
1056	TC2_R7	P2-blue	331	1	MYBL2	0	Epithelial	P2-TN1
1057	TC2_R5	P2-blue	1250	1	MYBL2	1	Epithelial	P2-TN1
1058	TC2_R3	P2-blue	451	1	MYBL2	0	Epithelial	P2-TN1
1059	TC2_R1	P2-blue	376	1	MYBL2	1	Epithelial	P2-TN1
1060	TC2_R4	P2-blue	152	1	MYBL2	1	Epithelial	P2-TN1
1061	TC2_R2	P2-blue	560	1	MYBL2	1	Epithelial	P2-TN1
1062	TC3_R8	P2-purple	329	0	NANOG	1	Epithelial	P2-TN1
1063	TC3_R7	P2-purple	735	0	NANOG	1	Epithelial	P2-TN1
1064	TC3_R5	P2-purple	684	0	NANOG	2	Epithelial	P2-TN1
1065	TC3_R4	P2-purple	1301	0	NANOG	3	Epithelial	P2-TN1
1066	TC3_R11	P2-purple	1115	0	NANOG	8	Epithelial	P2-TN1
1067	TC3_R6	P2-purple	538	0	NANOG	1	Epithelial	P2-TN1
1068	TC3_R2	P2-purple	329	0	NANOG	0	Epithelial	P2-TN1
1069	TC3_R9	P2-purple	588	0	NANOG	0	Epithelial	P2-TN1
1070	TC3_R13	P2-purple	513	0	NANOG	3	Epithelial	P2-TN1
1071	TC3_R3	P2-purple	671	0	NANOG	2	Epithelial	P2-TN1
1072	TC3_R10	P2-purple	672	0	NANOG	1	Epithelial	P2-TN1
1073	TC3_R12	P2-purple	792	0	NANOG	4	Epithelial	P2-TN1
1074	TC2_R7	P2-blue	331	1	NANOG	3	Epithelial	P2-TN1
1075	TC2_R5	P2-blue	1250	1	NANOG	2	Epithelial	P2-TN1
1076	TC2_R3	P2-blue	451	1	NANOG	0	Epithelial	P2-TN1
1077	TC2_R1	P2-blue	376	1	NANOG	1	Epithelial	P2-TN1
1078	TC2_R4	P2-blue	152	1	NANOG	0	Epithelial	P2-TN1
1079	TC2_R2	P2-blue	560	1	NANOG	2	Epithelial	P2-TN1
1080	TC3_R8	P2-purple	329	0	NOTCH1	0	Epithelial	P2-TN1
1081	TC3_R7	P2-purple	735	0	NOTCH1	0	Epithelial	P2-TN1
1082	TC3_R5	P2-purple	684	0	NOTCH1	0	Epithelial	P2-TN1
1083	TC3_R4	P2-purple	1301	0	NOTCH1	0	Epithelial	P2-TN1
1084	TC3_R11	P2-purple	1115	0	NOTCH1	0	Epithelial	P2-TN1
1085	TC3_R6	P2-purple	538	0	NOTCH1	1	Epithelial	P2-TN1
1086	TC3_R2	P2-purple	329	0	NOTCH1	0	Epithelial	P2-TN1
1087	TC3_R9	P2-purple	588	0	NOTCH1	0	Epithelial	P2-TN1
1088	TC3_R13	P2-purple	513	0	NOTCH1	0	Epithelial	P2-TN1
1089	TC3_R3	P2-purple	671	0	NOTCH1	0	Epithelial	P2-TN1
1090	TC3_R10	P2-purple	672	0	NOTCH1	0	Epithelial	P2-TN1
1091	TC3_R12	P2-purple	792	0	NOTCH1	0	Epithelial	P2-TN1
1092	TC2_R7	P2-blue	331	1	NOTCH1	0	Epithelial	P2-TN1
1093	TC2_R5	P2-blue	1250	1	NOTCH1	0	Epithelial	P2-TN1
1094	TC2_R3	P2-blue	451	1	NOTCH1	0	Epithelial	P2-TN1
1095	TC2_R1	P2-blue	376	1	NOTCH1	0	Epithelial	P2-TN1
1096	TC2_R4	P2-blue	152	1	NOTCH1	0	Epithelial	P2-TN1
1097	TC2_R2	P2-blue	560	1	NOTCH1	0	Epithelial	P2-TN1
1098	TC3_R8	P2-purple	329	0	OCT-4	0	Epithelial	P2-TN1
1099	TC3_R7	P2-purple	735	0	OCT-4	1	Epithelial	P2-TN1
1100	TC3_R5	P2-purple	684	0	OCT-4	0	Epithelial	P2-TN1
1101	TC3_R4	P2-purple	1301	0	OCT-4	0	Epithelial	P2-TN1
1102	TC3_R11	P2-purple	1115	0	OCT-4	1	Epithelial	P2-TN1
1103	TC3_R6	P2-purple	538	0	OCT-4	0	Epithelial	P2-TN1
1104	TC3_R2	P2-purple	329	0	OCT-4	0	Epithelial	P2-TN1
1105	TC3_R9	P2-purple	588	0	OCT-4	0	Epithelial	P2-TN1
1106	TC3_R13	P2-purple	513	0	OCT-4	1	Epithelial	P2-TN1
1107	TC3_R3	P2-purple	671	0	OCT-4	0	Epithelial	P2-TN1
1108	TC3_R10	P2-purple	672	0	OCT-4	0	Epithelial	P2-TN1
1109	TC3_R12	P2-purple	792	0	OCT-4	0	Epithelial	P2-TN1
1110	TC2_R7	P2-blue	331	1	OCT-4	0	Epithelial	P2-TN1
1111	TC2_R5	P2-blue	1250	1	OCT-4	2	Epithelial	P2-TN1
1112	TC2_R3	P2-blue	451	1	OCT-4	0	Epithelial	P2-TN1
1113	TC2_R1	P2-blue	376	1	OCT-4	1	Epithelial	P2-TN1
1114	TC2_R4	P2-blue	152	1	OCT-4	0	Epithelial	P2-TN1
1115	TC2_R2	P2-blue	560	1	OCT-4	0	Epithelial	P2-TN1
1116	TC3_R8	P2-purple	329	0	PAK1	5	Epithelial	P2-TN1
1117	TC3_R7	P2-purple	735	0	PAK1	14	Epithelial	P2-TN1
1118	TC3_R5	P2-purple	684	0	PAK1	6	Epithelial	P2-TN1
1119	TC3_R4	P2-purple	1301	0	PAK1	24	Epithelial	P2-TN1
1120	TC3_R11	P2-purple	1115	0	PAK1	4	Epithelial	P2-TN1
1121	TC3_R6	P2-purple	538	0	PAK1	7	Epithelial	P2-TN1
1122	TC3_R2	P2-purple	329	0	PAK1	4	Epithelial	P2-TN1
1123	TC3_R9	P2-purple	588	0	PAK1	9	Epithelial	P2-TN1
1124	TC3_R13	P2-purple	513	0	PAK1	11	Epithelial	P2-TN1
1125	TC3_R3	P2-purple	671	0	PAK1	8	Epithelial	P2-TN1
1126	TC3_R10	P2-purple	672	0	PAK1	11	Epithelial	P2-TN1
1127	TC3_R12	P2-purple	792	0	PAK1	8	Epithelial	P2-TN1
1128	TC2_R7	P2-blue	331	1	PAK1	5	Epithelial	P2-TN1
1129	TC2_R5	P2-blue	1250	1	PAK1	13	Epithelial	P2-TN1
1130	TC2_R3	P2-blue	451	1	PAK1	4	Epithelial	P2-TN1
1131	TC2_R1	P2-blue	376	1	PAK1	4	Epithelial	P2-TN1
1132	TC2_R4	P2-blue	152	1	PAK1	1	Epithelial	P2-TN1
1133	TC2_R2	P2-blue	560	1	PAK1	9	Epithelial	P2-TN1
1134	TC3_R8	P2-purple	329	0	PDGFRA	0	Epithelial	P2-TN1
1135	TC3_R7	P2-purple	735	0	PDGFRA	1	Epithelial	P2-TN1
1136	TC3_R5	P2-purple	684	0	PDGFRA	3	Epithelial	P2-TN1
1137	TC3_R4	P2-purple	1301	0	PDGFRA	3	Epithelial	P2-TN1
1138	TC3_R11	P2-purple	1115	0	PDGFRA	0	Epithelial	P2-TN1
1139	TC3_R6	P2-purple	538	0	PDGFRA	2	Epithelial	P2-TN1
1140	TC3_R2	P2-purple	329	0	PDGFRA	1	Epithelial	P2-TN1
1141	TC3_R9	P2-purple	588	0	PDGFRA	2	Epithelial	P2-TN1
1142	TC3_R13	P2-purple	513	0	PDGFRA	0	Epithelial	P2-TN1
1143	TC3_R3	P2-purple	671	0	PDGFRA	3	Epithelial	P2-TN1
1144	TC3_R10	P2-purple	672	0	PDGFRA	1	Epithelial	P2-TN1
1145	TC3_R12	P2-purple	792	0	PDGFRA	0	Epithelial	P2-TN1
1146	TC2_R7	P2-blue	331	1	PDGFRA	0	Epithelial	P2-TN1
1147	TC2_R5	P2-blue	1250	1	PDGFRA	1	Epithelial	P2-TN1
1148	TC2_R3	P2-blue	451	1	PDGFRA	1	Epithelial	P2-TN1
1149	TC2_R1	P2-blue	376	1	PDGFRA	0	Epithelial	P2-TN1
1150	TC2_R4	P2-blue	152	1	PDGFRA	0	Epithelial	P2-TN1
1151	TC2_R2	P2-blue	560	1	PDGFRA	0	Epithelial	P2-TN1
1152	TC3_R8	P2-purple	329	0	PDGFRB	0	Epithelial	P2-TN1
1153	TC3_R7	P2-purple	735	0	PDGFRB	0	Epithelial	P2-TN1
1154	TC3_R5	P2-purple	684	0	PDGFRB	0	Epithelial	P2-TN1
1155	TC3_R4	P2-purple	1301	0	PDGFRB	0	Epithelial	P2-TN1
1156	TC3_R11	P2-purple	1115	0	PDGFRB	0	Epithelial	P2-TN1
1157	TC3_R6	P2-purple	538	0	PDGFRB	0	Epithelial	P2-TN1
1158	TC3_R2	P2-purple	329	0	PDGFRB	0	Epithelial	P2-TN1
1159	TC3_R9	P2-purple	588	0	PDGFRB	0	Epithelial	P2-TN1
1160	TC3_R13	P2-purple	513	0	PDGFRB	0	Epithelial	P2-TN1
1161	TC3_R3	P2-purple	671	0	PDGFRB	0	Epithelial	P2-TN1
1162	TC3_R10	P2-purple	672	0	PDGFRB	0	Epithelial	P2-TN1
1163	TC3_R12	P2-purple	792	0	PDGFRB	0	Epithelial	P2-TN1
1164	TC2_R7	P2-blue	331	1	PDGFRB	0	Epithelial	P2-TN1
1165	TC2_R5	P2-blue	1250	1	PDGFRB	0	Epithelial	P2-TN1
1166	TC2_R3	P2-blue	451	1	PDGFRB	0	Epithelial	P2-TN1
1167	TC2_R1	P2-blue	376	1	PDGFRB	0	Epithelial	P2-TN1
1168	TC2_R4	P2-blue	152	1	PDGFRB	0	Epithelial	P2-TN1
1169	TC2_R2	P2-blue	560	1	PDGFRB	0	Epithelial	P2-TN1
1170	TC3_R8	P2-purple	329	0	PPM1D	0	Epithelial	P2-TN1
1171	TC3_R7	P2-purple	735	0	PPM1D	2	Epithelial	P2-TN1
1172	TC3_R5	P2-purple	684	0	PPM1D	0	Epithelial	P2-TN1
1173	TC3_R4	P2-purple	1301	0	PPM1D	1	Epithelial	P2-TN1
1174	TC3_R11	P2-purple	1115	0	PPM1D	2	Epithelial	P2-TN1
1175	TC3_R6	P2-purple	538	0	PPM1D	0	Epithelial	P2-TN1
1176	TC3_R2	P2-purple	329	0	PPM1D	0	Epithelial	P2-TN1
1177	TC3_R9	P2-purple	588	0	PPM1D	0	Epithelial	P2-TN1
1178	TC3_R13	P2-purple	513	0	PPM1D	0	Epithelial	P2-TN1
1179	TC3_R3	P2-purple	671	0	PPM1D	1	Epithelial	P2-TN1
1180	TC3_R10	P2-purple	672	0	PPM1D	1	Epithelial	P2-TN1
1181	TC3_R12	P2-purple	792	0	PPM1D	0	Epithelial	P2-TN1
1182	TC2_R7	P2-blue	331	1	PPM1D	0	Epithelial	P2-TN1
1183	TC2_R5	P2-blue	1250	1	PPM1D	0	Epithelial	P2-TN1
1184	TC2_R3	P2-blue	451	1	PPM1D	0	Epithelial	P2-TN1
1185	TC2_R1	P2-blue	376	1	PPM1D	0	Epithelial	P2-TN1
1186	TC2_R4	P2-blue	152	1	PPM1D	0	Epithelial	P2-TN1
1187	TC2_R2	P2-blue	560	1	PPM1D	1	Epithelial	P2-TN1
1188	TC3_R8	P2-purple	329	0	PR	0	Epithelial	P2-TN1
1189	TC3_R7	P2-purple	735	0	PR	0	Epithelial	P2-TN1
1190	TC3_R5	P2-purple	684	0	PR	0	Epithelial	P2-TN1
1191	TC3_R4	P2-purple	1301	0	PR	0	Epithelial	P2-TN1
1192	TC3_R11	P2-purple	1115	0	PR	0	Epithelial	P2-TN1
1193	TC3_R6	P2-purple	538	0	PR	0	Epithelial	P2-TN1
1194	TC3_R2	P2-purple	329	0	PR	0	Epithelial	P2-TN1
1195	TC3_R9	P2-purple	588	0	PR	0	Epithelial	P2-TN1
1196	TC3_R13	P2-purple	513	0	PR	0	Epithelial	P2-TN1
1197	TC3_R3	P2-purple	671	0	PR	0	Epithelial	P2-TN1
1198	TC3_R10	P2-purple	672	0	PR	0	Epithelial	P2-TN1
1199	TC3_R12	P2-purple	792	0	PR	0	Epithelial	P2-TN1
1200	TC2_R7	P2-blue	331	1	PR	0	Epithelial	P2-TN1
1201	TC2_R5	P2-blue	1250	1	PR	0	Epithelial	P2-TN1
1202	TC2_R3	P2-blue	451	1	PR	0	Epithelial	P2-TN1
1203	TC2_R1	P2-blue	376	1	PR	0	Epithelial	P2-TN1
1204	TC2_R4	P2-blue	152	1	PR	0	Epithelial	P2-TN1
1205	TC2_R2	P2-blue	560	1	PR	0	Epithelial	P2-TN1
1206	TC3_R8	P2-purple	329	0	PTHR2	6	Epithelial	P2-TN1
1207	TC3_R7	P2-purple	735	0	PTHR2	9	Epithelial	P2-TN1
1208	TC3_R5	P2-purple	684	0	PTHR2	8	Epithelial	P2-TN1
1209	TC3_R4	P2-purple	1301	0	PTHR2	7	Epithelial	P2-TN1
1210	TC3_R11	P2-purple	1115	0	PTHR2	7	Epithelial	P2-TN1
1211	TC3_R6	P2-purple	538	0	PTHR2	7	Epithelial	P2-TN1
1212	TC3_R2	P2-purple	329	0	PTHR2	3	Epithelial	P2-TN1
1213	TC3_R9	P2-purple	588	0	PTHR2	1	Epithelial	P2-TN1
1214	TC3_R13	P2-purple	513	0	PTHR2	6	Epithelial	P2-TN1
1215	TC3_R3	P2-purple	671	0	PTHR2	3	Epithelial	P2-TN1
1216	TC3_R10	P2-purple	672	0	PTHR2	1	Epithelial	P2-TN1
1217	TC3_R12	P2-purple	792	0	PTHR2	9	Epithelial	P2-TN1
1218	TC2_R7	P2-blue	331	1	PTHR2	2	Epithelial	P2-TN1
1219	TC2_R5	P2-blue	1250	1	PTHR2	7	Epithelial	P2-TN1
1220	TC2_R3	P2-blue	451	1	PTHR2	8	Epithelial	P2-TN1
1221	TC2_R1	P2-blue	376	1	PTHR2	3	Epithelial	P2-TN1
1222	TC2_R4	P2-blue	152	1	PTHR2	1	Epithelial	P2-TN1
1223	TC2_R2	P2-blue	560	1	PTHR2	4	Epithelial	P2-TN1
1224	TC3_R8	P2-purple	329	0	RAD51	0	Epithelial	P2-TN1
1225	TC3_R7	P2-purple	735	0	RAD51	1	Epithelial	P2-TN1
1226	TC3_R5	P2-purple	684	0	RAD51	0	Epithelial	P2-TN1
1227	TC3_R4	P2-purple	1301	0	RAD51	0	Epithelial	P2-TN1
1228	TC3_R11	P2-purple	1115	0	RAD51	1	Epithelial	P2-TN1
1229	TC3_R6	P2-purple	538	0	RAD51	0	Epithelial	P2-TN1
1230	TC3_R2	P2-purple	329	0	RAD51	1	Epithelial	P2-TN1
1231	TC3_R9	P2-purple	588	0	RAD51	0	Epithelial	P2-TN1
1232	TC3_R13	P2-purple	513	0	RAD51	1	Epithelial	P2-TN1
1233	TC3_R3	P2-purple	671	0	RAD51	0	Epithelial	P2-TN1
1234	TC3_R10	P2-purple	672	0	RAD51	0	Epithelial	P2-TN1
1235	TC3_R12	P2-purple	792	0	RAD51	0	Epithelial	P2-TN1
1236	TC2_R7	P2-blue	331	1	RAD51	0	Epithelial	P2-TN1
1237	TC2_R5	P2-blue	1250	1	RAD51	0	Epithelial	P2-TN1
1238	TC2_R3	P2-blue	451	1	RAD51	1	Epithelial	P2-TN1
1239	TC2_R1	P2-blue	376	1	RAD51	0	Epithelial	P2-TN1
1240	TC2_R4	P2-blue	152	1	RAD51	0	Epithelial	P2-TN1
1241	TC2_R2	P2-blue	560	1	RAD51	0	Epithelial	P2-TN1
1242	TC3_R8	P2-purple	329	0	RAD54L	0	Epithelial	P2-TN1
1243	TC3_R7	P2-purple	735	0	RAD54L	0	Epithelial	P2-TN1
1244	TC3_R5	P2-purple	684	0	RAD54L	0	Epithelial	P2-TN1
1245	TC3_R4	P2-purple	1301	0	RAD54L	0	Epithelial	P2-TN1
1246	TC3_R11	P2-purple	1115	0	RAD54L	1	Epithelial	P2-TN1
1247	TC3_R6	P2-purple	538	0	RAD54L	0	Epithelial	P2-TN1
1248	TC3_R2	P2-purple	329	0	RAD54L	0	Epithelial	P2-TN1
1249	TC3_R9	P2-purple	588	0	RAD54L	0	Epithelial	P2-TN1
1250	TC3_R13	P2-purple	513	0	RAD54L	0	Epithelial	P2-TN1
1251	TC3_R3	P2-purple	671	0	RAD54L	1	Epithelial	P2-TN1
1252	TC3_R10	P2-purple	672	0	RAD54L	0	Epithelial	P2-TN1
1253	TC3_R12	P2-purple	792	0	RAD54L	2	Epithelial	P2-TN1
1254	TC2_R7	P2-blue	331	1	RAD54L	0	Epithelial	P2-TN1
1255	TC2_R5	P2-blue	1250	1	RAD54L	0	Epithelial	P2-TN1
1256	TC2_R3	P2-blue	451	1	RAD54L	0	Epithelial	P2-TN1
1257	TC2_R1	P2-blue	376	1	RAD54L	0	Epithelial	P2-TN1
1258	TC2_R4	P2-blue	152	1	RAD54L	0	Epithelial	P2-TN1
1259	TC2_R2	P2-blue	560	1	RAD54L	1	Epithelial	P2-TN1
1260	TC3_R8	P2-purple	329	0	RANKL	0	Epithelial	P2-TN1
1261	TC3_R7	P2-purple	735	0	RANKL	0	Epithelial	P2-TN1
1262	TC3_R5	P2-purple	684	0	RANKL	0	Epithelial	P2-TN1
1263	TC3_R4	P2-purple	1301	0	RANKL	0	Epithelial	P2-TN1
1264	TC3_R11	P2-purple	1115	0	RANKL	0	Epithelial	P2-TN1
1265	TC3_R6	P2-purple	538	0	RANKL	0	Epithelial	P2-TN1
1266	TC3_R2	P2-purple	329	0	RANKL	1	Epithelial	P2-TN1
1267	TC3_R9	P2-purple	588	0	RANKL	0	Epithelial	P2-TN1
1268	TC3_R13	P2-purple	513	0	RANKL	0	Epithelial	P2-TN1
1269	TC3_R3	P2-purple	671	0	RANKL	0	Epithelial	P2-TN1
1270	TC3_R10	P2-purple	672	0	RANKL	0	Epithelial	P2-TN1
1271	TC3_R12	P2-purple	792	0	RANKL	0	Epithelial	P2-TN1
1272	TC2_R7	P2-blue	331	1	RANKL	0	Epithelial	P2-TN1
1273	TC2_R5	P2-blue	1250	1	RANKL	0	Epithelial	P2-TN1
1274	TC2_R3	P2-blue	451	1	RANKL	0	Epithelial	P2-TN1
1275	TC2_R1	P2-blue	376	1	RANKL	0	Epithelial	P2-TN1
1276	TC2_R4	P2-blue	152	1	RANKL	1	Epithelial	P2-TN1
1277	TC2_R2	P2-blue	560	1	RANKL	0	Epithelial	P2-TN1
1278	TC3_R8	P2-purple	329	0	RPLP0	7	Epithelial	P2-TN1
1279	TC3_R7	P2-purple	735	0	RPLP0	38	Epithelial	P2-TN1
1280	TC3_R5	P2-purple	684	0	RPLP0	25	Epithelial	P2-TN1
1281	TC3_R4	P2-purple	1301	0	RPLP0	46	Epithelial	P2-TN1
1282	TC3_R11	P2-purple	1115	0	RPLP0	48	Epithelial	P2-TN1
1283	TC3_R6	P2-purple	538	0	RPLP0	24	Epithelial	P2-TN1
1284	TC3_R2	P2-purple	329	0	RPLP0	11	Epithelial	P2-TN1
1285	TC3_R9	P2-purple	588	0	RPLP0	20	Epithelial	P2-TN1
1286	TC3_R13	P2-purple	513	0	RPLP0	15	Epithelial	P2-TN1
1287	TC3_R3	P2-purple	671	0	RPLP0	31	Epithelial	P2-TN1
1288	TC3_R10	P2-purple	672	0	RPLP0	20	Epithelial	P2-TN1
1289	TC3_R12	P2-purple	792	0	RPLP0	29	Epithelial	P2-TN1
1290	TC2_R7	P2-blue	331	1	RPLP0	12	Epithelial	P2-TN1
1291	TC2_R5	P2-blue	1250	1	RPLP0	75	Epithelial	P2-TN1
1292	TC2_R3	P2-blue	451	1	RPLP0	19	Epithelial	P2-TN1
1293	TC2_R1	P2-blue	376	1	RPLP0	14	Epithelial	P2-TN1
1294	TC2_R4	P2-blue	152	1	RPLP0	6	Epithelial	P2-TN1
1295	TC2_R2	P2-blue	560	1	RPLP0	18	Epithelial	P2-TN1
1296	TC3_R8	P2-purple	329	0	RPS6KB1	0	Epithelial	P2-TN1
1297	TC3_R7	P2-purple	735	0	RPS6KB1	0	Epithelial	P2-TN1
1298	TC3_R5	P2-purple	684	0	RPS6KB1	2	Epithelial	P2-TN1
1299	TC3_R4	P2-purple	1301	0	RPS6KB1	3	Epithelial	P2-TN1
1300	TC3_R11	P2-purple	1115	0	RPS6KB1	0	Epithelial	P2-TN1
1301	TC3_R6	P2-purple	538	0	RPS6KB1	0	Epithelial	P2-TN1
1302	TC3_R2	P2-purple	329	0	RPS6KB1	0	Epithelial	P2-TN1
1303	TC3_R9	P2-purple	588	0	RPS6KB1	1	Epithelial	P2-TN1
1304	TC3_R13	P2-purple	513	0	RPS6KB1	1	Epithelial	P2-TN1
1305	TC3_R3	P2-purple	671	0	RPS6KB1	0	Epithelial	P2-TN1
1306	TC3_R10	P2-purple	672	0	RPS6KB1	1	Epithelial	P2-TN1
1307	TC3_R12	P2-purple	792	0	RPS6KB1	0	Epithelial	P2-TN1
1308	TC2_R7	P2-blue	331	1	RPS6KB1	0	Epithelial	P2-TN1
1309	TC2_R5	P2-blue	1250	1	RPS6KB1	1	Epithelial	P2-TN1
1310	TC2_R3	P2-blue	451	1	RPS6KB1	0	Epithelial	P2-TN1
1311	TC2_R1	P2-blue	376	1	RPS6KB1	1	Epithelial	P2-TN1
1312	TC2_R4	P2-blue	152	1	RPS6KB1	0	Epithelial	P2-TN1
1313	TC2_R2	P2-blue	560	1	RPS6KB1	2	Epithelial	P2-TN1
1314	TC3_R8	P2-purple	329	0	RSF1	0	Epithelial	P2-TN1
1315	TC3_R7	P2-purple	735	0	RSF1	0	Epithelial	P2-TN1
1316	TC3_R5	P2-purple	684	0	RSF1	1	Epithelial	P2-TN1
1317	TC3_R4	P2-purple	1301	0	RSF1	1	Epithelial	P2-TN1
1318	TC3_R11	P2-purple	1115	0	RSF1	0	Epithelial	P2-TN1
1319	TC3_R6	P2-purple	538	0	RSF1	0	Epithelial	P2-TN1
1320	TC3_R2	P2-purple	329	0	RSF1	0	Epithelial	P2-TN1
1321	TC3_R9	P2-purple	588	0	RSF1	0	Epithelial	P2-TN1
1322	TC3_R13	P2-purple	513	0	RSF1	1	Epithelial	P2-TN1
1323	TC3_R3	P2-purple	671	0	RSF1	1	Epithelial	P2-TN1
1324	TC3_R10	P2-purple	672	0	RSF1	0	Epithelial	P2-TN1
1325	TC3_R12	P2-purple	792	0	RSF1	1	Epithelial	P2-TN1
1326	TC2_R7	P2-blue	331	1	RSF1	0	Epithelial	P2-TN1
1327	TC2_R5	P2-blue	1250	1	RSF1	3	Epithelial	P2-TN1
1328	TC2_R3	P2-blue	451	1	RSF1	0	Epithelial	P2-TN1
1329	TC2_R1	P2-blue	376	1	RSF1	0	Epithelial	P2-TN1
1330	TC2_R4	P2-blue	152	1	RSF1	0	Epithelial	P2-TN1
1331	TC2_R2	P2-blue	560	1	RSF1	0	Epithelial	P2-TN1
1332	TC3_R8	P2-purple	329	0	SCUBE2	0	Epithelial	P2-TN1
1333	TC3_R7	P2-purple	735	0	SCUBE2	1	Epithelial	P2-TN1
1334	TC3_R5	P2-purple	684	0	SCUBE2	0	Epithelial	P2-TN1
1335	TC3_R4	P2-purple	1301	0	SCUBE2	0	Epithelial	P2-TN1
1336	TC3_R11	P2-purple	1115	0	SCUBE2	2	Epithelial	P2-TN1
1337	TC3_R6	P2-purple	538	0	SCUBE2	2	Epithelial	P2-TN1
1338	TC3_R2	P2-purple	329	0	SCUBE2	0	Epithelial	P2-TN1
1339	TC3_R9	P2-purple	588	0	SCUBE2	0	Epithelial	P2-TN1
1340	TC3_R13	P2-purple	513	0	SCUBE2	0	Epithelial	P2-TN1
1341	TC3_R3	P2-purple	671	0	SCUBE2	2	Epithelial	P2-TN1
1342	TC3_R10	P2-purple	672	0	SCUBE2	0	Epithelial	P2-TN1
1343	TC3_R12	P2-purple	792	0	SCUBE2	1	Epithelial	P2-TN1
1344	TC2_R7	P2-blue	331	1	SCUBE2	1	Epithelial	P2-TN1
1345	TC2_R5	P2-blue	1250	1	SCUBE2	4	Epithelial	P2-TN1
1346	TC2_R3	P2-blue	451	1	SCUBE2	0	Epithelial	P2-TN1
1347	TC2_R1	P2-blue	376	1	SCUBE2	0	Epithelial	P2-TN1
1348	TC2_R4	P2-blue	152	1	SCUBE2	0	Epithelial	P2-TN1
1349	TC2_R2	P2-blue	560	1	SCUBE2	2	Epithelial	P2-TN1
1350	TC3_R8	P2-purple	329	0	SFRP1	3	Epithelial	P2-TN1
1351	TC3_R7	P2-purple	735	0	SFRP1	48	Epithelial	P2-TN1
1352	TC3_R5	P2-purple	684	0	SFRP1	20	Epithelial	P2-TN1
1353	TC3_R4	P2-purple	1301	0	SFRP1	57	Epithelial	P2-TN1
1354	TC3_R11	P2-purple	1115	0	SFRP1	33	Epithelial	P2-TN1
1355	TC3_R6	P2-purple	538	0	SFRP1	6	Epithelial	P2-TN1
1356	TC3_R2	P2-purple	329	0	SFRP1	14	Epithelial	P2-TN1
1357	TC3_R9	P2-purple	588	0	SFRP1	6	Epithelial	P2-TN1
1358	TC3_R13	P2-purple	513	0	SFRP1	11	Epithelial	P2-TN1
1359	TC3_R3	P2-purple	671	0	SFRP1	30	Epithelial	P2-TN1
1360	TC3_R10	P2-purple	672	0	SFRP1	7	Epithelial	P2-TN1
1361	TC3_R12	P2-purple	792	0	SFRP1	15	Epithelial	P2-TN1
1362	TC2_R7	P2-blue	331	1	SFRP1	5	Epithelial	P2-TN1
1363	TC2_R5	P2-blue	1250	1	SFRP1	5	Epithelial	P2-TN1
1364	TC2_R3	P2-blue	451	1	SFRP1	4	Epithelial	P2-TN1
1365	TC2_R1	P2-blue	376	1	SFRP1	8	Epithelial	P2-TN1
1366	TC2_R4	P2-blue	152	1	SFRP1	1	Epithelial	P2-TN1
1367	TC2_R2	P2-blue	560	1	SFRP1	4	Epithelial	P2-TN1
1368	TC3_R8	P2-purple	329	0	SNAIL	0	Epithelial	P2-TN1
1369	TC3_R7	P2-purple	735	0	SNAIL	0	Epithelial	P2-TN1
1370	TC3_R5	P2-purple	684	0	SNAIL	1	Epithelial	P2-TN1
1371	TC3_R4	P2-purple	1301	0	SNAIL	0	Epithelial	P2-TN1
1372	TC3_R11	P2-purple	1115	0	SNAIL	1	Epithelial	P2-TN1
1373	TC3_R6	P2-purple	538	0	SNAIL	0	Epithelial	P2-TN1
1374	TC3_R2	P2-purple	329	0	SNAIL	0	Epithelial	P2-TN1
1375	TC3_R9	P2-purple	588	0	SNAIL	0	Epithelial	P2-TN1
1376	TC3_R13	P2-purple	513	0	SNAIL	0	Epithelial	P2-TN1
1377	TC3_R3	P2-purple	671	0	SNAIL	0	Epithelial	P2-TN1
1378	TC3_R10	P2-purple	672	0	SNAIL	0	Epithelial	P2-TN1
1379	TC3_R12	P2-purple	792	0	SNAIL	0	Epithelial	P2-TN1
1380	TC2_R7	P2-blue	331	1	SNAIL	0	Epithelial	P2-TN1
1381	TC2_R5	P2-blue	1250	1	SNAIL	0	Epithelial	P2-TN1
1382	TC2_R3	P2-blue	451	1	SNAIL	0	Epithelial	P2-TN1
1383	TC2_R1	P2-blue	376	1	SNAIL	0	Epithelial	P2-TN1
1384	TC2_R4	P2-blue	152	1	SNAIL	0	Epithelial	P2-TN1
1385	TC2_R2	P2-blue	560	1	SNAIL	0	Epithelial	P2-TN1
1386	TC3_R8	P2-purple	329	0	SOX2	0	Epithelial	P2-TN1
1387	TC3_R7	P2-purple	735	0	SOX2	0	Epithelial	P2-TN1
1388	TC3_R5	P2-purple	684	0	SOX2	1	Epithelial	P2-TN1
1389	TC3_R4	P2-purple	1301	0	SOX2	0	Epithelial	P2-TN1
1390	TC3_R11	P2-purple	1115	0	SOX2	3	Epithelial	P2-TN1
1391	TC3_R6	P2-purple	538	0	SOX2	0	Epithelial	P2-TN1
1392	TC3_R2	P2-purple	329	0	SOX2	1	Epithelial	P2-TN1
1393	TC3_R9	P2-purple	588	0	SOX2	0	Epithelial	P2-TN1
1394	TC3_R13	P2-purple	513	0	SOX2	0	Epithelial	P2-TN1
1395	TC3_R3	P2-purple	671	0	SOX2	0	Epithelial	P2-TN1
1396	TC3_R10	P2-purple	672	0	SOX2	1	Epithelial	P2-TN1
1397	TC3_R12	P2-purple	792	0	SOX2	0	Epithelial	P2-TN1
1398	TC2_R7	P2-blue	331	1	SOX2	4	Epithelial	P2-TN1
1399	TC2_R5	P2-blue	1250	1	SOX2	15	Epithelial	P2-TN1
1400	TC2_R3	P2-blue	451	1	SOX2	1	Epithelial	P2-TN1
1401	TC2_R1	P2-blue	376	1	SOX2	0	Epithelial	P2-TN1
1402	TC2_R4	P2-blue	152	1	SOX2	0	Epithelial	P2-TN1
1403	TC2_R2	P2-blue	560	1	SOX2	3	Epithelial	P2-TN1
1404	TC3_R8	P2-purple	329	0	SOX9	11	Epithelial	P2-TN1
1405	TC3_R7	P2-purple	735	0	SOX9	25	Epithelial	P2-TN1
1406	TC3_R5	P2-purple	684	0	SOX9	39	Epithelial	P2-TN1
1407	TC3_R4	P2-purple	1301	0	SOX9	38	Epithelial	P2-TN1
1408	TC3_R11	P2-purple	1115	0	SOX9	26	Epithelial	P2-TN1
1409	TC3_R6	P2-purple	538	0	SOX9	14	Epithelial	P2-TN1
1410	TC3_R2	P2-purple	329	0	SOX9	14	Epithelial	P2-TN1
1411	TC3_R9	P2-purple	588	0	SOX9	11	Epithelial	P2-TN1
1412	TC3_R13	P2-purple	513	0	SOX9	18	Epithelial	P2-TN1
1413	TC3_R3	P2-purple	671	0	SOX9	15	Epithelial	P2-TN1
1414	TC3_R10	P2-purple	672	0	SOX9	17	Epithelial	P2-TN1
1415	TC3_R12	P2-purple	792	0	SOX9	20	Epithelial	P2-TN1
1416	TC2_R7	P2-blue	331	1	SOX9	7	Epithelial	P2-TN1
1417	TC2_R5	P2-blue	1250	1	SOX9	28	Epithelial	P2-TN1
1418	TC2_R3	P2-blue	451	1	SOX9	13	Epithelial	P2-TN1
1419	TC2_R1	P2-blue	376	1	SOX9	10	Epithelial	P2-TN1
1420	TC2_R4	P2-blue	152	1	SOX9	5	Epithelial	P2-TN1
1421	TC2_R2	P2-blue	560	1	SOX9	24	Epithelial	P2-TN1
1422	TC3_R8	P2-purple	329	0	STK15	1	Epithelial	P2-TN1
1423	TC3_R7	P2-purple	735	0	STK15	0	Epithelial	P2-TN1
1424	TC3_R5	P2-purple	684	0	STK15	0	Epithelial	P2-TN1
1425	TC3_R4	P2-purple	1301	0	STK15	1	Epithelial	P2-TN1
1426	TC3_R11	P2-purple	1115	0	STK15	3	Epithelial	P2-TN1
1427	TC3_R6	P2-purple	538	0	STK15	0	Epithelial	P2-TN1
1428	TC3_R2	P2-purple	329	0	STK15	0	Epithelial	P2-TN1
1429	TC3_R9	P2-purple	588	0	STK15	0	Epithelial	P2-TN1
1430	TC3_R13	P2-purple	513	0	STK15	1	Epithelial	P2-TN1
1431	TC3_R3	P2-purple	671	0	STK15	1	Epithelial	P2-TN1
1432	TC3_R10	P2-purple	672	0	STK15	2	Epithelial	P2-TN1
1433	TC3_R12	P2-purple	792	0	STK15	0	Epithelial	P2-TN1
1434	TC2_R7	P2-blue	331	1	STK15	0	Epithelial	P2-TN1
1435	TC2_R5	P2-blue	1250	1	STK15	4	Epithelial	P2-TN1
1436	TC2_R3	P2-blue	451	1	STK15	2	Epithelial	P2-TN1
1437	TC2_R1	P2-blue	376	1	STK15	2	Epithelial	P2-TN1
1438	TC2_R4	P2-blue	152	1	STK15	1	Epithelial	P2-TN1
1439	TC2_R2	P2-blue	560	1	STK15	0	Epithelial	P2-TN1
1440	TC3_R8	P2-purple	329	0	TFRC	12	Epithelial	P2-TN1
1441	TC3_R7	P2-purple	735	0	TFRC	20	Epithelial	P2-TN1
1442	TC3_R5	P2-purple	684	0	TFRC	19	Epithelial	P2-TN1
1443	TC3_R4	P2-purple	1301	0	TFRC	38	Epithelial	P2-TN1
1444	TC3_R11	P2-purple	1115	0	TFRC	32	Epithelial	P2-TN1
1445	TC3_R6	P2-purple	538	0	TFRC	10	Epithelial	P2-TN1
1446	TC3_R2	P2-purple	329	0	TFRC	10	Epithelial	P2-TN1
1447	TC3_R9	P2-purple	588	0	TFRC	19	Epithelial	P2-TN1
1448	TC3_R13	P2-purple	513	0	TFRC	20	Epithelial	P2-TN1
1449	TC3_R3	P2-purple	671	0	TFRC	25	Epithelial	P2-TN1
1450	TC3_R10	P2-purple	672	0	TFRC	16	Epithelial	P2-TN1
1451	TC3_R12	P2-purple	792	0	TFRC	16	Epithelial	P2-TN1
1452	TC2_R7	P2-blue	331	1	TFRC	13	Epithelial	P2-TN1
1453	TC2_R5	P2-blue	1250	1	TFRC	30	Epithelial	P2-TN1
1454	TC2_R3	P2-blue	451	1	TFRC	9	Epithelial	P2-TN1
1455	TC2_R1	P2-blue	376	1	TFRC	5	Epithelial	P2-TN1
1456	TC2_R4	P2-blue	152	1	TFRC	6	Epithelial	P2-TN1
1457	TC2_R2	P2-blue	560	1	TFRC	17	Epithelial	P2-TN1
1458	TC3_R8	P2-purple	329	0	TGFB3	0	Epithelial	P2-TN1
1459	TC3_R7	P2-purple	735	0	TGFB3	0	Epithelial	P2-TN1
1460	TC3_R5	P2-purple	684	0	TGFB3	1	Epithelial	P2-TN1
1461	TC3_R4	P2-purple	1301	0	TGFB3	0	Epithelial	P2-TN1
1462	TC3_R11	P2-purple	1115	0	TGFB3	0	Epithelial	P2-TN1
1463	TC3_R6	P2-purple	538	0	TGFB3	0	Epithelial	P2-TN1
1464	TC3_R2	P2-purple	329	0	TGFB3	0	Epithelial	P2-TN1
1465	TC3_R9	P2-purple	588	0	TGFB3	1	Epithelial	P2-TN1
1466	TC3_R13	P2-purple	513	0	TGFB3	1	Epithelial	P2-TN1
1467	TC3_R3	P2-purple	671	0	TGFB3	1	Epithelial	P2-TN1
1468	TC3_R10	P2-purple	672	0	TGFB3	1	Epithelial	P2-TN1
1469	TC3_R12	P2-purple	792	0	TGFB3	0	Epithelial	P2-TN1
1470	TC2_R7	P2-blue	331	1	TGFB3	0	Epithelial	P2-TN1
1471	TC2_R5	P2-blue	1250	1	TGFB3	1	Epithelial	P2-TN1
1472	TC2_R3	P2-blue	451	1	TGFB3	0	Epithelial	P2-TN1
1473	TC2_R1	P2-blue	376	1	TGFB3	0	Epithelial	P2-TN1
1474	TC2_R4	P2-blue	152	1	TGFB3	0	Epithelial	P2-TN1
1475	TC2_R2	P2-blue	560	1	TGFB3	1	Epithelial	P2-TN1
1476	TC3_R8	P2-purple	329	0	TNFa	3	Epithelial	P2-TN1
1477	TC3_R7	P2-purple	735	0	TNFa	5	Epithelial	P2-TN1
1478	TC3_R5	P2-purple	684	0	TNFa	0	Epithelial	P2-TN1
1479	TC3_R4	P2-purple	1301	0	TNFa	3	Epithelial	P2-TN1
1480	TC3_R11	P2-purple	1115	0	TNFa	3	Epithelial	P2-TN1
1481	TC3_R6	P2-purple	538	0	TNFa	1	Epithelial	P2-TN1
1482	TC3_R2	P2-purple	329	0	TNFa	0	Epithelial	P2-TN1
1483	TC3_R9	P2-purple	588	0	TNFa	1	Epithelial	P2-TN1
1484	TC3_R13	P2-purple	513	0	TNFa	2	Epithelial	P2-TN1
1485	TC3_R3	P2-purple	671	0	TNFa	3	Epithelial	P2-TN1
1486	TC3_R10	P2-purple	672	0	TNFa	1	Epithelial	P2-TN1
1487	TC3_R12	P2-purple	792	0	TNFa	4	Epithelial	P2-TN1
1488	TC2_R7	P2-blue	331	1	TNFa	0	Epithelial	P2-TN1
1489	TC2_R5	P2-blue	1250	1	TNFa	4	Epithelial	P2-TN1
1490	TC2_R3	P2-blue	451	1	TNFa	0	Epithelial	P2-TN1
1491	TC2_R1	P2-blue	376	1	TNFa	1	Epithelial	P2-TN1
1492	TC2_R4	P2-blue	152	1	TNFa	0	Epithelial	P2-TN1
1493	TC2_R2	P2-blue	560	1	TNFa	0	Epithelial	P2-TN1
1494	TC3_R8	P2-purple	329	0	TWIST	1	Epithelial	P2-TN1
1495	TC3_R7	P2-purple	735	0	TWIST	0	Epithelial	P2-TN1
1496	TC3_R5	P2-purple	684	0	TWIST	1	Epithelial	P2-TN1
1497	TC3_R4	P2-purple	1301	0	TWIST	0	Epithelial	P2-TN1
1498	TC3_R11	P2-purple	1115	0	TWIST	0	Epithelial	P2-TN1
1499	TC3_R6	P2-purple	538	0	TWIST	0	Epithelial	P2-TN1
1500	TC3_R2	P2-purple	329	0	TWIST	0	Epithelial	P2-TN1
1501	TC3_R9	P2-purple	588	0	TWIST	0	Epithelial	P2-TN1
1502	TC3_R13	P2-purple	513	0	TWIST	1	Epithelial	P2-TN1
1503	TC3_R3	P2-purple	671	0	TWIST	0	Epithelial	P2-TN1
1504	TC3_R10	P2-purple	672	0	TWIST	0	Epithelial	P2-TN1
1505	TC3_R12	P2-purple	792	0	TWIST	0	Epithelial	P2-TN1
1506	TC2_R7	P2-blue	331	1	TWIST	0	Epithelial	P2-TN1
1507	TC2_R5	P2-blue	1250	1	TWIST	0	Epithelial	P2-TN1
1508	TC2_R3	P2-blue	451	1	TWIST	0	Epithelial	P2-TN1
1509	TC2_R1	P2-blue	376	1	TWIST	0	Epithelial	P2-TN1
1510	TC2_R4	P2-blue	152	1	TWIST	0	Epithelial	P2-TN1
1511	TC2_R2	P2-blue	560	1	TWIST	0	Epithelial	P2-TN1
1512	TC3_R8	P2-purple	329	0	VAV1	0	Epithelial	P2-TN1
1513	TC3_R7	P2-purple	735	0	VAV1	2	Epithelial	P2-TN1
1514	TC3_R5	P2-purple	684	0	VAV1	3	Epithelial	P2-TN1
1515	TC3_R4	P2-purple	1301	0	VAV1	3	Epithelial	P2-TN1
1516	TC3_R11	P2-purple	1115	0	VAV1	5	Epithelial	P2-TN1
1517	TC3_R6	P2-purple	538	0	VAV1	5	Epithelial	P2-TN1
1518	TC3_R2	P2-purple	329	0	VAV1	1	Epithelial	P2-TN1
1519	TC3_R9	P2-purple	588	0	VAV1	1	Epithelial	P2-TN1
1520	TC3_R13	P2-purple	513	0	VAV1	3	Epithelial	P2-TN1
1521	TC3_R3	P2-purple	671	0	VAV1	6	Epithelial	P2-TN1
1522	TC3_R10	P2-purple	672	0	VAV1	1	Epithelial	P2-TN1
1523	TC3_R12	P2-purple	792	0	VAV1	6	Epithelial	P2-TN1
1524	TC2_R7	P2-blue	331	1	VAV1	0	Epithelial	P2-TN1
1525	TC2_R5	P2-blue	1250	1	VAV1	7	Epithelial	P2-TN1
1526	TC2_R3	P2-blue	451	1	VAV1	3	Epithelial	P2-TN1
1527	TC2_R1	P2-blue	376	1	VAV1	1	Epithelial	P2-TN1
1528	TC2_R4	P2-blue	152	1	VAV1	0	Epithelial	P2-TN1
1529	TC2_R2	P2-blue	560	1	VAV1	1	Epithelial	P2-TN1
1530	TC3_R8	P2-purple	329	0	VCAN	1	Epithelial	P2-TN1
1531	TC3_R7	P2-purple	735	0	VCAN	2	Epithelial	P2-TN1
1532	TC3_R5	P2-purple	684	0	VCAN	1	Epithelial	P2-TN1
1533	TC3_R4	P2-purple	1301	0	VCAN	1	Epithelial	P2-TN1
1534	TC3_R11	P2-purple	1115	0	VCAN	5	Epithelial	P2-TN1
1535	TC3_R6	P2-purple	538	0	VCAN	1	Epithelial	P2-TN1
1536	TC3_R2	P2-purple	329	0	VCAN	0	Epithelial	P2-TN1
1537	TC3_R9	P2-purple	588	0	VCAN	3	Epithelial	P2-TN1
1538	TC3_R13	P2-purple	513	0	VCAN	0	Epithelial	P2-TN1
1539	TC3_R3	P2-purple	671	0	VCAN	1	Epithelial	P2-TN1
1540	TC3_R10	P2-purple	672	0	VCAN	1	Epithelial	P2-TN1
1541	TC3_R12	P2-purple	792	0	VCAN	2	Epithelial	P2-TN1
1542	TC2_R7	P2-blue	331	1	VCAN	0	Epithelial	P2-TN1
1543	TC2_R5	P2-blue	1250	1	VCAN	3	Epithelial	P2-TN1
1544	TC2_R3	P2-blue	451	1	VCAN	0	Epithelial	P2-TN1
1545	TC2_R1	P2-blue	376	1	VCAN	1	Epithelial	P2-TN1
1546	TC2_R4	P2-blue	152	1	VCAN	0	Epithelial	P2-TN1
1547	TC2_R2	P2-blue	560	1	VCAN	0	Epithelial	P2-TN1
1548	TC3_R8	P2-purple	329	0	VEGFA	32	Epithelial	P2-TN1
1549	TC3_R7	P2-purple	735	0	VEGFA	51	Epithelial	P2-TN1
1550	TC3_R5	P2-purple	684	0	VEGFA	43	Epithelial	P2-TN1
1551	TC3_R4	P2-purple	1301	0	VEGFA	91	Epithelial	P2-TN1
1552	TC3_R11	P2-purple	1115	0	VEGFA	100	Epithelial	P2-TN1
1553	TC3_R6	P2-purple	538	0	VEGFA	61	Epithelial	P2-TN1
1554	TC3_R2	P2-purple	329	0	VEGFA	22	Epithelial	P2-TN1
1555	TC3_R9	P2-purple	588	0	VEGFA	48	Epithelial	P2-TN1
1556	TC3_R13	P2-purple	513	0	VEGFA	54	Epithelial	P2-TN1
1557	TC3_R3	P2-purple	671	0	VEGFA	49	Epithelial	P2-TN1
1558	TC3_R10	P2-purple	672	0	VEGFA	55	Epithelial	P2-TN1
1559	TC3_R12	P2-purple	792	0	VEGFA	75	Epithelial	P2-TN1
1560	TC2_R7	P2-blue	331	1	VEGFA	25	Epithelial	P2-TN1
1561	TC2_R5	P2-blue	1250	1	VEGFA	152	Epithelial	P2-TN1
1562	TC2_R3	P2-blue	451	1	VEGFA	34	Epithelial	P2-TN1
1563	TC2_R1	P2-blue	376	1	VEGFA	25	Epithelial	P2-TN1
1564	TC2_R4	P2-blue	152	1	VEGFA	21	Epithelial	P2-TN1
1565	TC2_R2	P2-blue	560	1	VEGFA	36	Epithelial	P2-TN1
1566	TC3_R8	P2-purple	329	0	VIM	11	Epithelial	P2-TN1
1567	TC3_R7	P2-purple	735	0	VIM	38	Epithelial	P2-TN1
1568	TC3_R5	P2-purple	684	0	VIM	31	Epithelial	P2-TN1
1569	TC3_R4	P2-purple	1301	0	VIM	53	Epithelial	P2-TN1
1570	TC3_R11	P2-purple	1115	0	VIM	48	Epithelial	P2-TN1
1571	TC3_R6	P2-purple	538	0	VIM	11	Epithelial	P2-TN1
1572	TC3_R2	P2-purple	329	0	VIM	1	Epithelial	P2-TN1
1573	TC3_R9	P2-purple	588	0	VIM	22	Epithelial	P2-TN1
1574	TC3_R13	P2-purple	513	0	VIM	15	Epithelial	P2-TN1
1575	TC3_R3	P2-purple	671	0	VIM	19	Epithelial	P2-TN1
1576	TC3_R10	P2-purple	672	0	VIM	14	Epithelial	P2-TN1
1577	TC3_R12	P2-purple	792	0	VIM	27	Epithelial	P2-TN1
1578	TC2_R7	P2-blue	331	1	VIM	10	Epithelial	P2-TN1
1579	TC2_R5	P2-blue	1250	1	VIM	30	Epithelial	P2-TN1
1580	TC2_R3	P2-blue	451	1	VIM	6	Epithelial	P2-TN1
1581	TC2_R1	P2-blue	376	1	VIM	4	Epithelial	P2-TN1
1582	TC2_R4	P2-blue	152	1	VIM	1	Epithelial	P2-TN1
1583	TC2_R2	P2-blue	560	1	VIM	13	Epithelial	P2-TN1
1584	TC3_R8	P2-purple	329	0	XBP1	2	Epithelial	P2-TN1
1585	TC3_R7	P2-purple	735	0	XBP1	3	Epithelial	P2-TN1
1586	TC3_R5	P2-purple	684	0	XBP1	1	Epithelial	P2-TN1
1587	TC3_R4	P2-purple	1301	0	XBP1	1	Epithelial	P2-TN1
1588	TC3_R11	P2-purple	1115	0	XBP1	2	Epithelial	P2-TN1
1589	TC3_R6	P2-purple	538	0	XBP1	0	Epithelial	P2-TN1
1590	TC3_R2	P2-purple	329	0	XBP1	0	Epithelial	P2-TN1
1591	TC3_R9	P2-purple	588	0	XBP1	0	Epithelial	P2-TN1
1592	TC3_R13	P2-purple	513	0	XBP1	0	Epithelial	P2-TN1
1593	TC3_R3	P2-purple	671	0	XBP1	0	Epithelial	P2-TN1
1594	TC3_R10	P2-purple	672	0	XBP1	0	Epithelial	P2-TN1
1595	TC3_R12	P2-purple	792	0	XBP1	1	Epithelial	P2-TN1
1596	TC2_R7	P2-blue	331	1	XBP1	0	Epithelial	P2-TN1
1597	TC2_R5	P2-blue	1250	1	XBP1	9	Epithelial	P2-TN1
1598	TC2_R3	P2-blue	451	1	XBP1	2	Epithelial	P2-TN1
1599	TC2_R1	P2-blue	376	1	XBP1	2	Epithelial	P2-TN1
1600	TC2_R4	P2-blue	152	1	XBP1	1	Epithelial	P2-TN1
1601	TC2_R2	P2-blue	560	1	XBP1	2	Epithelial	P2-TN1
1602	TC3_R8	P2-purple	329	0	ZEB1	8	Epithelial	P2-TN1
1603	TC3_R7	P2-purple	735	0	ZEB1	7	Epithelial	P2-TN1
1604	TC3_R5	P2-purple	684	0	ZEB1	8	Epithelial	P2-TN1
1605	TC3_R4	P2-purple	1301	0	ZEB1	13	Epithelial	P2-TN1
1606	TC3_R11	P2-purple	1115	0	ZEB1	11	Epithelial	P2-TN1
1607	TC3_R6	P2-purple	538	0	ZEB1	2	Epithelial	P2-TN1
1608	TC3_R2	P2-purple	329	0	ZEB1	4	Epithelial	P2-TN1
1609	TC3_R9	P2-purple	588	0	ZEB1	8	Epithelial	P2-TN1
1610	TC3_R13	P2-purple	513	0	ZEB1	7	Epithelial	P2-TN1
1611	TC3_R3	P2-purple	671	0	ZEB1	4	Epithelial	P2-TN1
1612	TC3_R10	P2-purple	672	0	ZEB1	7	Epithelial	P2-TN1
1613	TC3_R12	P2-purple	792	0	ZEB1	11	Epithelial	P2-TN1
1614	TC2_R7	P2-blue	331	1	ZEB1	5	Epithelial	P2-TN1
1615	TC2_R5	P2-blue	1250	1	ZEB1	17	Epithelial	P2-TN1
1616	TC2_R3	P2-blue	451	1	ZEB1	4	Epithelial	P2-TN1
1617	TC2_R1	P2-blue	376	1	ZEB1	2	Epithelial	P2-TN1
1618	TC2_R4	P2-blue	152	1	ZEB1	2	Epithelial	P2-TN1
1619	TC2_R2	P2-blue	560	1	ZEB1	5	Epithelial	P2-TN1
1620	TC3_R8	P2-purple	329	0	ZNF703	2	Epithelial	P2-TN1
1621	TC3_R7	P2-purple	735	0	ZNF703	2	Epithelial	P2-TN1
1622	TC3_R5	P2-purple	684	0	ZNF703	1	Epithelial	P2-TN1
1623	TC3_R4	P2-purple	1301	0	ZNF703	6	Epithelial	P2-TN1
1624	TC3_R11	P2-purple	1115	0	ZNF703	5	Epithelial	P2-TN1
1625	TC3_R6	P2-purple	538	0	ZNF703	3	Epithelial	P2-TN1
1626	TC3_R2	P2-purple	329	0	ZNF703	0	Epithelial	P2-TN1
1627	TC3_R9	P2-purple	588	0	ZNF703	2	Epithelial	P2-TN1
1628	TC3_R13	P2-purple	513	0	ZNF703	0	Epithelial	P2-TN1
1629	TC3_R3	P2-purple	671	0	ZNF703	1	Epithelial	P2-TN1
1630	TC3_R10	P2-purple	672	0	ZNF703	2	Epithelial	P2-TN1
1631	TC3_R12	P2-purple	792	0	ZNF703	1	Epithelial	P2-TN1
1632	TC2_R7	P2-blue	331	1	ZNF703	1	Epithelial	P2-TN1
1633	TC2_R5	P2-blue	1250	1	ZNF703	6	Epithelial	P2-TN1
1634	TC2_R3	P2-blue	451	1	ZNF703	0	Epithelial	P2-TN1
1635	TC2_R1	P2-blue	376	1	ZNF703	0	Epithelial	P2-TN1
1636	TC2_R4	P2-blue	152	1	ZNF703	1	Epithelial	P2-TN1
1637	TC2_R2	P2-blue	560	1	ZNF703	2	Epithelial	P2-TN1
