# Supplementary material for: Spatial genomics maps the structure, nature and evolution of cancer clones
Source: Nature. 2022 Nov 9;611(7936):594–602. doi: 10.1038/s41586-022-05425-2 (PMC9668746; doi:10.1038/s41586-022-05425-2)
Supplement: Supplementary file 18 — Source Data Extended Data Fig. 7 [file 41586_2022_5425_MOESM18_ESM.xlsx]

## Sheet: extended data fig 7b
manuscript_cluster	D1_lo0003	D1_lo0015	D1_lo0013	D1_lo0006	D2_lo0007	D2_lo0011
P1-green	0.925033	0.567683	0.227679	0.00460304	0.00430874	0.00260939
P1-blue	0.957246	0.979991	0.497342	0.00417602	0.00361428	0.00229738
P1-purple	0.00149513	0.00186243	0.00355006	0.00417602	0.00259876	0.00186273
P1-grey	0.971275	0.979991	0.997303	1.06027	1.10901	0.966057
P1-orange	0.00142063	0.00143318	0.946828	1.05517	1.08829	0.275212
P1-red	0.00153232	0.00170033	0.00481669	0.00489599	0.00426741	0.00259016
