# Supplementary material for: Spatial genomics maps the structure, nature and evolution of cancer clones
Source: Nature. 2022 Nov 9;611(7936):594–602. doi: 10.1038/s41586-022-05425-2 (PMC9668746; doi:10.1038/s41586-022-05425-2)
Supplement: Supplementary file 19 — Source Data Extended Data Fig. 8 [file 41586_2022_5425_MOESM19_ESM.xlsx]

## Sheet: extended data fig 8a
Column1	region	clone	n_nucl	clone_id	gene	value	Sample	cell_type
0	85	P1-green	185	0	ACTA2	0	P1-D2	Epithelial
1	42	P1-green	690	0	ACTA2	0	P1-D2	Epithelial
2	86	P1-green	1081	0	ACTA2	0	P1-D2	Epithelial
3	76	P1-green	493	0	ACTA2	0	P1-D2	Epithelial
4	3	P1-green	1526	0	ACTA2	0	P1-D2	Epithelial
5	4	P1-green	623	0	ACTA2	0	P1-D2	Epithelial
6	29	P1-green	970	0	ACTA2	0	P1-D2	Epithelial
7	48	P1-green	844	0	ACTA2	0	P1-D2	Epithelial
8	69	P1-green	311	0	ACTA2	0	P1-D2	Epithelial
9	47	P1-green	732	0	ACTA2	0	P1-D2	Epithelial
10	41	P1-green	784	0	ACTA2	0	P1-D2	Epithelial
11	67	P1-green	538	0	ACTA2	0	P1-D2	Epithelial
12	2	P1-green	842	0	ACTA2	0	P1-D2	Epithelial
13	20	P1-green	337	0	ACTA2	0	P1-D2	Epithelial
14	40	P1-green	206	0	ACTA2	0	P1-D2	Epithelial
15	68	P1-green	183	0	ACTA2	0	P1-D2	Epithelial
16	62	P1-orange	566	1	ACTA2	0	P1-D2	Epithelial
17	54	P1-orange	255	1	ACTA2	0	P1-D2	Epithelial
18	18	P1-orange	1457	1	ACTA2	0	P1-D2	Epithelial
19	60	P1-orange	629	1	ACTA2	0	P1-D2	Epithelial
20	35	P1-orange	1497	1	ACTA2	0	P1-D2	Epithelial
21	82	P1-orange	683	1	ACTA2	0	P1-D2	Epithelial
22	43	P1-orange	181	1	ACTA2	0	P1-D2	Epithelial
23	44	P1-orange	86	1	ACTA2	0	P1-D2	Epithelial
24	87	P1-orange	447	1	ACTA2	0	P1-D2	Epithelial
25	77	P1-orange	160	1	ACTA2	0	P1-D2	Epithelial
26	50	P1-orange	1093	1	ACTA2	0	P1-D2	Epithelial
27	45	P1-orange	108	1	ACTA2	0	P1-D2	Epithelial
28	75	P1-orange	293	1	ACTA2	0	P1-D2	Epithelial
29	46	P1-orange	428	1	ACTA2	0	P1-D2	Epithelial
30	84	P1-orange	476	1	ACTA2	0	P1-D2	Epithelial
31	37	P1-orange	628	1	ACTA2	0	P1-D2	Epithelial
32	0	P1-orange	1334	1	ACTA2	0	P1-D2	Epithelial
33	36	P1-orange	271	1	ACTA2	0	P1-D2	Epithelial
34	19	P1-orange	190	1	ACTA2	0	P1-D2	Epithelial
35	39	P1-orange	1175	1	ACTA2	0	P1-D2	Epithelial
36	51	P1-orange	373	1	ACTA2	0	P1-D2	Epithelial
37	85	P1-green	185	0	ACTB	12	P1-D2	Epithelial
38	42	P1-green	690	0	ACTB	84	P1-D2	Epithelial
39	86	P1-green	1081	0	ACTB	86	P1-D2	Epithelial
40	76	P1-green	493	0	ACTB	34	P1-D2	Epithelial
41	3	P1-green	1526	0	ACTB	165	P1-D2	Epithelial
42	4	P1-green	623	0	ACTB	74	P1-D2	Epithelial
43	29	P1-green	970	0	ACTB	122	P1-D2	Epithelial
44	48	P1-green	844	0	ACTB	70	P1-D2	Epithelial
45	69	P1-green	311	0	ACTB	23	P1-D2	Epithelial
46	47	P1-green	732	0	ACTB	54	P1-D2	Epithelial
47	41	P1-green	784	0	ACTB	83	P1-D2	Epithelial
48	67	P1-green	538	0	ACTB	42	P1-D2	Epithelial
49	2	P1-green	842	0	ACTB	95	P1-D2	Epithelial
50	20	P1-green	337	0	ACTB	72	P1-D2	Epithelial
51	40	P1-green	206	0	ACTB	15	P1-D2	Epithelial
52	68	P1-green	183	0	ACTB	10	P1-D2	Epithelial
53	62	P1-orange	566	1	ACTB	26	P1-D2	Epithelial
54	54	P1-orange	255	1	ACTB	18	P1-D2	Epithelial
55	18	P1-orange	1457	1	ACTB	178	P1-D2	Epithelial
56	60	P1-orange	629	1	ACTB	31	P1-D2	Epithelial
57	35	P1-orange	1497	1	ACTB	146	P1-D2	Epithelial
58	82	P1-orange	683	1	ACTB	79	P1-D2	Epithelial
59	43	P1-orange	181	1	ACTB	17	P1-D2	Epithelial
60	44	P1-orange	86	1	ACTB	5	P1-D2	Epithelial
61	87	P1-orange	447	1	ACTB	26	P1-D2	Epithelial
62	77	P1-orange	160	1	ACTB	13	P1-D2	Epithelial
63	50	P1-orange	1093	1	ACTB	62	P1-D2	Epithelial
64	45	P1-orange	108	1	ACTB	2	P1-D2	Epithelial
65	75	P1-orange	293	1	ACTB	20	P1-D2	Epithelial
66	46	P1-orange	428	1	ACTB	36	P1-D2	Epithelial
67	84	P1-orange	476	1	ACTB	29	P1-D2	Epithelial
68	37	P1-orange	628	1	ACTB	60	P1-D2	Epithelial
69	0	P1-orange	1334	1	ACTB	122	P1-D2	Epithelial
70	36	P1-orange	271	1	ACTB	21	P1-D2	Epithelial
71	19	P1-orange	190	1	ACTB	10	P1-D2	Epithelial
72	39	P1-orange	1175	1	ACTB	107	P1-D2	Epithelial
73	51	P1-orange	373	1	ACTB	13	P1-D2	Epithelial
74	85	P1-green	185	0	ALDH1	0	P1-D2	Epithelial
75	42	P1-green	690	0	ALDH1	0	P1-D2	Epithelial
76	86	P1-green	1081	0	ALDH1	0	P1-D2	Epithelial
77	76	P1-green	493	0	ALDH1	0	P1-D2	Epithelial
78	3	P1-green	1526	0	ALDH1	0	P1-D2	Epithelial
79	4	P1-green	623	0	ALDH1	0	P1-D2	Epithelial
80	29	P1-green	970	0	ALDH1	0	P1-D2	Epithelial
81	48	P1-green	844	0	ALDH1	0	P1-D2	Epithelial
82	69	P1-green	311	0	ALDH1	0	P1-D2	Epithelial
83	47	P1-green	732	0	ALDH1	0	P1-D2	Epithelial
84	41	P1-green	784	0	ALDH1	2	P1-D2	Epithelial
85	67	P1-green	538	0	ALDH1	0	P1-D2	Epithelial
86	2	P1-green	842	0	ALDH1	0	P1-D2	Epithelial
87	20	P1-green	337	0	ALDH1	0	P1-D2	Epithelial
88	40	P1-green	206	0	ALDH1	0	P1-D2	Epithelial
89	68	P1-green	183	0	ALDH1	0	P1-D2	Epithelial
90	62	P1-orange	566	1	ALDH1	0	P1-D2	Epithelial
91	54	P1-orange	255	1	ALDH1	0	P1-D2	Epithelial
92	18	P1-orange	1457	1	ALDH1	0	P1-D2	Epithelial
93	60	P1-orange	629	1	ALDH1	1	P1-D2	Epithelial
94	35	P1-orange	1497	1	ALDH1	0	P1-D2	Epithelial
95	82	P1-orange	683	1	ALDH1	1	P1-D2	Epithelial
96	43	P1-orange	181	1	ALDH1	0	P1-D2	Epithelial
97	44	P1-orange	86	1	ALDH1	0	P1-D2	Epithelial
98	87	P1-orange	447	1	ALDH1	0	P1-D2	Epithelial
99	77	P1-orange	160	1	ALDH1	0	P1-D2	Epithelial
100	50	P1-orange	1093	1	ALDH1	0	P1-D2	Epithelial
101	45	P1-orange	108	1	ALDH1	0	P1-D2	Epithelial
102	75	P1-orange	293	1	ALDH1	0	P1-D2	Epithelial
103	46	P1-orange	428	1	ALDH1	0	P1-D2	Epithelial
104	84	P1-orange	476	1	ALDH1	0	P1-D2	Epithelial
105	37	P1-orange	628	1	ALDH1	0	P1-D2	Epithelial
106	0	P1-orange	1334	1	ALDH1	1	P1-D2	Epithelial
107	36	P1-orange	271	1	ALDH1	0	P1-D2	Epithelial
108	19	P1-orange	190	1	ALDH1	0	P1-D2	Epithelial
109	39	P1-orange	1175	1	ALDH1	0	P1-D2	Epithelial
110	51	P1-orange	373	1	ALDH1	0	P1-D2	Epithelial
111	85	P1-green	185	0	ALG8	2	P1-D2	Epithelial
112	42	P1-green	690	0	ALG8	15	P1-D2	Epithelial
113	86	P1-green	1081	0	ALG8	11	P1-D2	Epithelial
114	76	P1-green	493	0	ALG8	7	P1-D2	Epithelial
115	3	P1-green	1526	0	ALG8	34	P1-D2	Epithelial
116	4	P1-green	623	0	ALG8	12	P1-D2	Epithelial
117	29	P1-green	970	0	ALG8	14	P1-D2	Epithelial
118	48	P1-green	844	0	ALG8	10	P1-D2	Epithelial
119	69	P1-green	311	0	ALG8	6	P1-D2	Epithelial
120	47	P1-green	732	0	ALG8	13	P1-D2	Epithelial
121	41	P1-green	784	0	ALG8	11	P1-D2	Epithelial
122	67	P1-green	538	0	ALG8	6	P1-D2	Epithelial
123	2	P1-green	842	0	ALG8	14	P1-D2	Epithelial
124	20	P1-green	337	0	ALG8	5	P1-D2	Epithelial
125	40	P1-green	206	0	ALG8	5	P1-D2	Epithelial
126	68	P1-green	183	0	ALG8	0	P1-D2	Epithelial
127	62	P1-orange	566	1	ALG8	4	P1-D2	Epithelial
128	54	P1-orange	255	1	ALG8	2	P1-D2	Epithelial
129	18	P1-orange	1457	1	ALG8	16	P1-D2	Epithelial
130	60	P1-orange	629	1	ALG8	13	P1-D2	Epithelial
131	35	P1-orange	1497	1	ALG8	21	P1-D2	Epithelial
132	82	P1-orange	683	1	ALG8	11	P1-D2	Epithelial
133	43	P1-orange	181	1	ALG8	8	P1-D2	Epithelial
134	44	P1-orange	86	1	ALG8	2	P1-D2	Epithelial
135	87	P1-orange	447	1	ALG8	2	P1-D2	Epithelial
136	77	P1-orange	160	1	ALG8	0	P1-D2	Epithelial
137	50	P1-orange	1093	1	ALG8	14	P1-D2	Epithelial
138	45	P1-orange	108	1	ALG8	2	P1-D2	Epithelial
139	75	P1-orange	293	1	ALG8	3	P1-D2	Epithelial
140	46	P1-orange	428	1	ALG8	5	P1-D2	Epithelial
141	84	P1-orange	476	1	ALG8	6	P1-D2	Epithelial
142	37	P1-orange	628	1	ALG8	12	P1-D2	Epithelial
143	0	P1-orange	1334	1	ALG8	20	P1-D2	Epithelial
144	36	P1-orange	271	1	ALG8	5	P1-D2	Epithelial
145	19	P1-orange	190	1	ALG8	1	P1-D2	Epithelial
146	39	P1-orange	1175	1	ALG8	10	P1-D2	Epithelial
147	51	P1-orange	373	1	ALG8	4	P1-D2	Epithelial
148	85	P1-green	185	0	APPBP2	0	P1-D2	Epithelial
149	42	P1-green	690	0	APPBP2	1	P1-D2	Epithelial
150	86	P1-green	1081	0	APPBP2	2	P1-D2	Epithelial
151	76	P1-green	493	0	APPBP2	1	P1-D2	Epithelial
152	3	P1-green	1526	0	APPBP2	6	P1-D2	Epithelial
153	4	P1-green	623	0	APPBP2	1	P1-D2	Epithelial
154	29	P1-green	970	0	APPBP2	4	P1-D2	Epithelial
155	48	P1-green	844	0	APPBP2	6	P1-D2	Epithelial
156	69	P1-green	311	0	APPBP2	1	P1-D2	Epithelial
157	47	P1-green	732	0	APPBP2	2	P1-D2	Epithelial
158	41	P1-green	784	0	APPBP2	2	P1-D2	Epithelial
159	67	P1-green	538	0	APPBP2	3	P1-D2	Epithelial
160	2	P1-green	842	0	APPBP2	1	P1-D2	Epithelial
161	20	P1-green	337	0	APPBP2	2	P1-D2	Epithelial
162	40	P1-green	206	0	APPBP2	0	P1-D2	Epithelial
163	68	P1-green	183	0	APPBP2	0	P1-D2	Epithelial
164	62	P1-orange	566	1	APPBP2	2	P1-D2	Epithelial
165	54	P1-orange	255	1	APPBP2	0	P1-D2	Epithelial
166	18	P1-orange	1457	1	APPBP2	1	P1-D2	Epithelial
167	60	P1-orange	629	1	APPBP2	3	P1-D2	Epithelial
168	35	P1-orange	1497	1	APPBP2	2	P1-D2	Epithelial
169	82	P1-orange	683	1	APPBP2	1	P1-D2	Epithelial
170	43	P1-orange	181	1	APPBP2	1	P1-D2	Epithelial
171	44	P1-orange	86	1	APPBP2	0	P1-D2	Epithelial
172	87	P1-orange	447	1	APPBP2	2	P1-D2	Epithelial
173	77	P1-orange	160	1	APPBP2	0	P1-D2	Epithelial
174	50	P1-orange	1093	1	APPBP2	2	P1-D2	Epithelial
175	45	P1-orange	108	1	APPBP2	0	P1-D2	Epithelial
176	75	P1-orange	293	1	APPBP2	1	P1-D2	Epithelial
177	46	P1-orange	428	1	APPBP2	2	P1-D2	Epithelial
178	84	P1-orange	476	1	APPBP2	0	P1-D2	Epithelial
179	37	P1-orange	628	1	APPBP2	1	P1-D2	Epithelial
180	0	P1-orange	1334	1	APPBP2	1	P1-D2	Epithelial
181	36	P1-orange	271	1	APPBP2	1	P1-D2	Epithelial
182	19	P1-orange	190	1	APPBP2	0	P1-D2	Epithelial
183	39	P1-orange	1175	1	APPBP2	1	P1-D2	Epithelial
184	51	P1-orange	373	1	APPBP2	0	P1-D2	Epithelial
185	85	P1-green	185	0	BAG1	1	P1-D2	Epithelial
186	42	P1-green	690	0	BAG1	6	P1-D2	Epithelial
187	86	P1-green	1081	0	BAG1	2	P1-D2	Epithelial
188	76	P1-green	493	0	BAG1	3	P1-D2	Epithelial
189	3	P1-green	1526	0	BAG1	9	P1-D2	Epithelial
190	4	P1-green	623	0	BAG1	6	P1-D2	Epithelial
191	29	P1-green	970	0	BAG1	3	P1-D2	Epithelial
192	48	P1-green	844	0	BAG1	5	P1-D2	Epithelial
193	69	P1-green	311	0	BAG1	0	P1-D2	Epithelial
194	47	P1-green	732	0	BAG1	1	P1-D2	Epithelial
195	41	P1-green	784	0	BAG1	11	P1-D2	Epithelial
196	67	P1-green	538	0	BAG1	3	P1-D2	Epithelial
197	2	P1-green	842	0	BAG1	1	P1-D2	Epithelial
198	20	P1-green	337	0	BAG1	1	P1-D2	Epithelial
199	40	P1-green	206	0	BAG1	1	P1-D2	Epithelial
200	68	P1-green	183	0	BAG1	1	P1-D2	Epithelial
201	62	P1-orange	566	1	BAG1	3	P1-D2	Epithelial
202	54	P1-orange	255	1	BAG1	1	P1-D2	Epithelial
203	18	P1-orange	1457	1	BAG1	20	P1-D2	Epithelial
204	60	P1-orange	629	1	BAG1	5	P1-D2	Epithelial
205	35	P1-orange	1497	1	BAG1	12	P1-D2	Epithelial
206	82	P1-orange	683	1	BAG1	14	P1-D2	Epithelial
207	43	P1-orange	181	1	BAG1	2	P1-D2	Epithelial
208	44	P1-orange	86	1	BAG1	1	P1-D2	Epithelial
209	87	P1-orange	447	1	BAG1	2	P1-D2	Epithelial
210	77	P1-orange	160	1	BAG1	2	P1-D2	Epithelial
211	50	P1-orange	1093	1	BAG1	7	P1-D2	Epithelial
212	45	P1-orange	108	1	BAG1	0	P1-D2	Epithelial
213	75	P1-orange	293	1	BAG1	1	P1-D2	Epithelial
214	46	P1-orange	428	1	BAG1	2	P1-D2	Epithelial
215	84	P1-orange	476	1	BAG1	6	P1-D2	Epithelial
216	37	P1-orange	628	1	BAG1	4	P1-D2	Epithelial
217	0	P1-orange	1334	1	BAG1	10	P1-D2	Epithelial
218	36	P1-orange	271	1	BAG1	1	P1-D2	Epithelial
219	19	P1-orange	190	1	BAG1	1	P1-D2	Epithelial
220	39	P1-orange	1175	1	BAG1	7	P1-D2	Epithelial
221	51	P1-orange	373	1	BAG1	0	P1-D2	Epithelial
222	85	P1-green	185	0	BCL11a	0	P1-D2	Epithelial
223	42	P1-green	690	0	BCL11a	0	P1-D2	Epithelial
224	86	P1-green	1081	0	BCL11a	0	P1-D2	Epithelial
225	76	P1-green	493	0	BCL11a	0	P1-D2	Epithelial
226	3	P1-green	1526	0	BCL11a	0	P1-D2	Epithelial
227	4	P1-green	623	0	BCL11a	0	P1-D2	Epithelial
228	29	P1-green	970	0	BCL11a	1	P1-D2	Epithelial
229	48	P1-green	844	0	BCL11a	0	P1-D2	Epithelial
230	69	P1-green	311	0	BCL11a	0	P1-D2	Epithelial
231	47	P1-green	732	0	BCL11a	1	P1-D2	Epithelial
232	41	P1-green	784	0	BCL11a	0	P1-D2	Epithelial
233	67	P1-green	538	0	BCL11a	0	P1-D2	Epithelial
234	2	P1-green	842	0	BCL11a	0	P1-D2	Epithelial
235	20	P1-green	337	0	BCL11a	0	P1-D2	Epithelial
236	40	P1-green	206	0	BCL11a	0	P1-D2	Epithelial
237	68	P1-green	183	0	BCL11a	0	P1-D2	Epithelial
238	62	P1-orange	566	1	BCL11a	0	P1-D2	Epithelial
239	54	P1-orange	255	1	BCL11a	0	P1-D2	Epithelial
240	18	P1-orange	1457	1	BCL11a	1	P1-D2	Epithelial
241	60	P1-orange	629	1	BCL11a	0	P1-D2	Epithelial
242	35	P1-orange	1497	1	BCL11a	1	P1-D2	Epithelial
243	82	P1-orange	683	1	BCL11a	0	P1-D2	Epithelial
244	43	P1-orange	181	1	BCL11a	0	P1-D2	Epithelial
245	44	P1-orange	86	1	BCL11a	0	P1-D2	Epithelial
246	87	P1-orange	447	1	BCL11a	0	P1-D2	Epithelial
247	77	P1-orange	160	1	BCL11a	0	P1-D2	Epithelial
248	50	P1-orange	1093	1	BCL11a	0	P1-D2	Epithelial
249	45	P1-orange	108	1	BCL11a	0	P1-D2	Epithelial
250	75	P1-orange	293	1	BCL11a	0	P1-D2	Epithelial
251	46	P1-orange	428	1	BCL11a	0	P1-D2	Epithelial
252	84	P1-orange	476	1	BCL11a	0	P1-D2	Epithelial
253	37	P1-orange	628	1	BCL11a	0	P1-D2	Epithelial
254	0	P1-orange	1334	1	BCL11a	0	P1-D2	Epithelial
255	36	P1-orange	271	1	BCL11a	0	P1-D2	Epithelial
256	19	P1-orange	190	1	BCL11a	0	P1-D2	Epithelial
257	39	P1-orange	1175	1	BCL11a	0	P1-D2	Epithelial
258	51	P1-orange	373	1	BCL11a	0	P1-D2	Epithelial
259	85	P1-green	185	0	BCL2	0	P1-D2	Epithelial
260	42	P1-green	690	0	BCL2	1	P1-D2	Epithelial
261	86	P1-green	1081	0	BCL2	5	P1-D2	Epithelial
262	76	P1-green	493	0	BCL2	1	P1-D2	Epithelial
263	3	P1-green	1526	0	BCL2	8	P1-D2	Epithelial
264	4	P1-green	623	0	BCL2	2	P1-D2	Epithelial
265	29	P1-green	970	0	BCL2	3	P1-D2	Epithelial
266	48	P1-green	844	0	BCL2	5	P1-D2	Epithelial
267	69	P1-green	311	0	BCL2	0	P1-D2	Epithelial
268	47	P1-green	732	0	BCL2	6	P1-D2	Epithelial
269	41	P1-green	784	0	BCL2	3	P1-D2	Epithelial
270	67	P1-green	538	0	BCL2	2	P1-D2	Epithelial
271	2	P1-green	842	0	BCL2	5	P1-D2	Epithelial
272	20	P1-green	337	0	BCL2	0	P1-D2	Epithelial
273	40	P1-green	206	0	BCL2	2	P1-D2	Epithelial
274	68	P1-green	183	0	BCL2	1	P1-D2	Epithelial
275	62	P1-orange	566	1	BCL2	1	P1-D2	Epithelial
276	54	P1-orange	255	1	BCL2	0	P1-D2	Epithelial
277	18	P1-orange	1457	1	BCL2	2	P1-D2	Epithelial
278	60	P1-orange	629	1	BCL2	2	P1-D2	Epithelial
279	35	P1-orange	1497	1	BCL2	1	P1-D2	Epithelial
280	82	P1-orange	683	1	BCL2	3	P1-D2	Epithelial
281	43	P1-orange	181	1	BCL2	1	P1-D2	Epithelial
282	44	P1-orange	86	1	BCL2	0	P1-D2	Epithelial
283	87	P1-orange	447	1	BCL2	1	P1-D2	Epithelial
284	77	P1-orange	160	1	BCL2	1	P1-D2	Epithelial
285	50	P1-orange	1093	1	BCL2	2	P1-D2	Epithelial
286	45	P1-orange	108	1	BCL2	0	P1-D2	Epithelial
287	75	P1-orange	293	1	BCL2	1	P1-D2	Epithelial
288	46	P1-orange	428	1	BCL2	1	P1-D2	Epithelial
289	84	P1-orange	476	1	BCL2	0	P1-D2	Epithelial
290	37	P1-orange	628	1	BCL2	1	P1-D2	Epithelial
291	0	P1-orange	1334	1	BCL2	2	P1-D2	Epithelial
292	36	P1-orange	271	1	BCL2	1	P1-D2	Epithelial
293	19	P1-orange	190	1	BCL2	1	P1-D2	Epithelial
294	39	P1-orange	1175	1	BCL2	3	P1-D2	Epithelial
295	51	P1-orange	373	1	BCL2	2	P1-D2	Epithelial
296	85	P1-green	185	0	BIRC5	0	P1-D2	Epithelial
297	42	P1-green	690	0	BIRC5	1	P1-D2	Epithelial
298	86	P1-green	1081	0	BIRC5	0	P1-D2	Epithelial
299	76	P1-green	493	0	BIRC5	0	P1-D2	Epithelial
300	3	P1-green	1526	0	BIRC5	3	P1-D2	Epithelial
301	4	P1-green	623	0	BIRC5	0	P1-D2	Epithelial
302	29	P1-green	970	0	BIRC5	1	P1-D2	Epithelial
303	48	P1-green	844	0	BIRC5	1	P1-D2	Epithelial
304	69	P1-green	311	0	BIRC5	0	P1-D2	Epithelial
305	47	P1-green	732	0	BIRC5	0	P1-D2	Epithelial
306	41	P1-green	784	0	BIRC5	2	P1-D2	Epithelial
307	67	P1-green	538	0	BIRC5	0	P1-D2	Epithelial
308	2	P1-green	842	0	BIRC5	0	P1-D2	Epithelial
309	20	P1-green	337	0	BIRC5	0	P1-D2	Epithelial
310	40	P1-green	206	0	BIRC5	0	P1-D2	Epithelial
311	68	P1-green	183	0	BIRC5	0	P1-D2	Epithelial
312	62	P1-orange	566	1	BIRC5	0	P1-D2	Epithelial
313	54	P1-orange	255	1	BIRC5	1	P1-D2	Epithelial
314	18	P1-orange	1457	1	BIRC5	2	P1-D2	Epithelial
315	60	P1-orange	629	1	BIRC5	0	P1-D2	Epithelial
316	35	P1-orange	1497	1	BIRC5	1	P1-D2	Epithelial
317	82	P1-orange	683	1	BIRC5	1	P1-D2	Epithelial
318	43	P1-orange	181	1	BIRC5	0	P1-D2	Epithelial
319	44	P1-orange	86	1	BIRC5	0	P1-D2	Epithelial
320	87	P1-orange	447	1	BIRC5	0	P1-D2	Epithelial
321	77	P1-orange	160	1	BIRC5	0	P1-D2	Epithelial
322	50	P1-orange	1093	1	BIRC5	1	P1-D2	Epithelial
323	45	P1-orange	108	1	BIRC5	0	P1-D2	Epithelial
324	75	P1-orange	293	1	BIRC5	0	P1-D2	Epithelial
325	46	P1-orange	428	1	BIRC5	1	P1-D2	Epithelial
326	84	P1-orange	476	1	BIRC5	0	P1-D2	Epithelial
327	37	P1-orange	628	1	BIRC5	1	P1-D2	Epithelial
328	0	P1-orange	1334	1	BIRC5	1	P1-D2	Epithelial
329	36	P1-orange	271	1	BIRC5	0	P1-D2	Epithelial
330	19	P1-orange	190	1	BIRC5	0	P1-D2	Epithelial
331	39	P1-orange	1175	1	BIRC5	4	P1-D2	Epithelial
332	51	P1-orange	373	1	BIRC5	1	P1-D2	Epithelial
333	85	P1-green	185	0	BRCA1	1	P1-D2	Epithelial
334	42	P1-green	690	0	BRCA1	2	P1-D2	Epithelial
335	86	P1-green	1081	0	BRCA1	2	P1-D2	Epithelial
336	76	P1-green	493	0	BRCA1	2	P1-D2	Epithelial
337	3	P1-green	1526	0	BRCA1	4	P1-D2	Epithelial
338	4	P1-green	623	0	BRCA1	4	P1-D2	Epithelial
339	29	P1-green	970	0	BRCA1	4	P1-D2	Epithelial
340	48	P1-green	844	0	BRCA1	5	P1-D2	Epithelial
341	69	P1-green	311	0	BRCA1	0	P1-D2	Epithelial
342	47	P1-green	732	0	BRCA1	2	P1-D2	Epithelial
343	41	P1-green	784	0	BRCA1	5	P1-D2	Epithelial
344	67	P1-green	538	0	BRCA1	2	P1-D2	Epithelial
345	2	P1-green	842	0	BRCA1	3	P1-D2	Epithelial
346	20	P1-green	337	0	BRCA1	2	P1-D2	Epithelial
347	40	P1-green	206	0	BRCA1	1	P1-D2	Epithelial
348	68	P1-green	183	0	BRCA1	1	P1-D2	Epithelial
349	62	P1-orange	566	1	BRCA1	3	P1-D2	Epithelial
350	54	P1-orange	255	1	BRCA1	0	P1-D2	Epithelial
351	18	P1-orange	1457	1	BRCA1	6	P1-D2	Epithelial
352	60	P1-orange	629	1	BRCA1	1	P1-D2	Epithelial
353	35	P1-orange	1497	1	BRCA1	5	P1-D2	Epithelial
354	82	P1-orange	683	1	BRCA1	3	P1-D2	Epithelial
355	43	P1-orange	181	1	BRCA1	1	P1-D2	Epithelial
356	44	P1-orange	86	1	BRCA1	0	P1-D2	Epithelial
357	87	P1-orange	447	1	BRCA1	0	P1-D2	Epithelial
358	77	P1-orange	160	1	BRCA1	0	P1-D2	Epithelial
359	50	P1-orange	1093	1	BRCA1	2	P1-D2	Epithelial
360	45	P1-orange	108	1	BRCA1	0	P1-D2	Epithelial
361	75	P1-orange	293	1	BRCA1	0	P1-D2	Epithelial
362	46	P1-orange	428	1	BRCA1	1	P1-D2	Epithelial
363	84	P1-orange	476	1	BRCA1	3	P1-D2	Epithelial
364	37	P1-orange	628	1	BRCA1	2	P1-D2	Epithelial
365	0	P1-orange	1334	1	BRCA1	2	P1-D2	Epithelial
366	36	P1-orange	271	1	BRCA1	1	P1-D2	Epithelial
367	19	P1-orange	190	1	BRCA1	1	P1-D2	Epithelial
368	39	P1-orange	1175	1	BRCA1	4	P1-D2	Epithelial
369	51	P1-orange	373	1	BRCA1	2	P1-D2	Epithelial
370	85	P1-green	185	0	BRCA2	0	P1-D2	Epithelial
371	42	P1-green	690	0	BRCA2	0	P1-D2	Epithelial
372	86	P1-green	1081	0	BRCA2	0	P1-D2	Epithelial
373	76	P1-green	493	0	BRCA2	0	P1-D2	Epithelial
374	3	P1-green	1526	0	BRCA2	0	P1-D2	Epithelial
375	4	P1-green	623	0	BRCA2	0	P1-D2	Epithelial
376	29	P1-green	970	0	BRCA2	0	P1-D2	Epithelial
377	48	P1-green	844	0	BRCA2	0	P1-D2	Epithelial
378	69	P1-green	311	0	BRCA2	0	P1-D2	Epithelial
379	47	P1-green	732	0	BRCA2	0	P1-D2	Epithelial
380	41	P1-green	784	0	BRCA2	0	P1-D2	Epithelial
381	67	P1-green	538	0	BRCA2	0	P1-D2	Epithelial
382	2	P1-green	842	0	BRCA2	0	P1-D2	Epithelial
383	20	P1-green	337	0	BRCA2	0	P1-D2	Epithelial
384	40	P1-green	206	0	BRCA2	0	P1-D2	Epithelial
385	68	P1-green	183	0	BRCA2	0	P1-D2	Epithelial
386	62	P1-orange	566	1	BRCA2	0	P1-D2	Epithelial
387	54	P1-orange	255	1	BRCA2	0	P1-D2	Epithelial
388	18	P1-orange	1457	1	BRCA2	0	P1-D2	Epithelial
389	60	P1-orange	629	1	BRCA2	0	P1-D2	Epithelial
390	35	P1-orange	1497	1	BRCA2	0	P1-D2	Epithelial
391	82	P1-orange	683	1	BRCA2	0	P1-D2	Epithelial
392	43	P1-orange	181	1	BRCA2	0	P1-D2	Epithelial
393	44	P1-orange	86	1	BRCA2	0	P1-D2	Epithelial
394	87	P1-orange	447	1	BRCA2	0	P1-D2	Epithelial
395	77	P1-orange	160	1	BRCA2	0	P1-D2	Epithelial
396	50	P1-orange	1093	1	BRCA2	0	P1-D2	Epithelial
397	45	P1-orange	108	1	BRCA2	0	P1-D2	Epithelial
398	75	P1-orange	293	1	BRCA2	0	P1-D2	Epithelial
399	46	P1-orange	428	1	BRCA2	0	P1-D2	Epithelial
400	84	P1-orange	476	1	BRCA2	0	P1-D2	Epithelial
401	37	P1-orange	628	1	BRCA2	0	P1-D2	Epithelial
402	0	P1-orange	1334	1	BRCA2	0	P1-D2	Epithelial
403	36	P1-orange	271	1	BRCA2	0	P1-D2	Epithelial
404	19	P1-orange	190	1	BRCA2	0	P1-D2	Epithelial
405	39	P1-orange	1175	1	BRCA2	0	P1-D2	Epithelial
406	51	P1-orange	373	1	BRCA2	0	P1-D2	Epithelial
407	85	P1-green	185	0	BRF2	0	P1-D2	Epithelial
408	42	P1-green	690	0	BRF2	1	P1-D2	Epithelial
409	86	P1-green	1081	0	BRF2	0	P1-D2	Epithelial
410	76	P1-green	493	0	BRF2	0	P1-D2	Epithelial
411	3	P1-green	1526	0	BRF2	3	P1-D2	Epithelial
412	4	P1-green	623	0	BRF2	0	P1-D2	Epithelial
413	29	P1-green	970	0	BRF2	0	P1-D2	Epithelial
414	48	P1-green	844	0	BRF2	1	P1-D2	Epithelial
415	69	P1-green	311	0	BRF2	0	P1-D2	Epithelial
416	47	P1-green	732	0	BRF2	0	P1-D2	Epithelial
417	41	P1-green	784	0	BRF2	1	P1-D2	Epithelial
418	67	P1-green	538	0	BRF2	0	P1-D2	Epithelial
419	2	P1-green	842	0	BRF2	1	P1-D2	Epithelial
420	20	P1-green	337	0	BRF2	1	P1-D2	Epithelial
421	40	P1-green	206	0	BRF2	0	P1-D2	Epithelial
422	68	P1-green	183	0	BRF2	0	P1-D2	Epithelial
423	62	P1-orange	566	1	BRF2	1	P1-D2	Epithelial
424	54	P1-orange	255	1	BRF2	0	P1-D2	Epithelial
425	18	P1-orange	1457	1	BRF2	3	P1-D2	Epithelial
426	60	P1-orange	629	1	BRF2	2	P1-D2	Epithelial
427	35	P1-orange	1497	1	BRF2	2	P1-D2	Epithelial
428	82	P1-orange	683	1	BRF2	3	P1-D2	Epithelial
429	43	P1-orange	181	1	BRF2	2	P1-D2	Epithelial
430	44	P1-orange	86	1	BRF2	1	P1-D2	Epithelial
431	87	P1-orange	447	1	BRF2	0	P1-D2	Epithelial
432	77	P1-orange	160	1	BRF2	3	P1-D2	Epithelial
433	50	P1-orange	1093	1	BRF2	2	P1-D2	Epithelial
434	45	P1-orange	108	1	BRF2	1	P1-D2	Epithelial
435	75	P1-orange	293	1	BRF2	0	P1-D2	Epithelial
436	46	P1-orange	428	1	BRF2	1	P1-D2	Epithelial
437	84	P1-orange	476	1	BRF2	0	P1-D2	Epithelial
438	37	P1-orange	628	1	BRF2	4	P1-D2	Epithelial
439	0	P1-orange	1334	1	BRF2	6	P1-D2	Epithelial
440	36	P1-orange	271	1	BRF2	0	P1-D2	Epithelial
441	19	P1-orange	190	1	BRF2	0	P1-D2	Epithelial
442	39	P1-orange	1175	1	BRF2	4	P1-D2	Epithelial
443	51	P1-orange	373	1	BRF2	1	P1-D2	Epithelial
444	85	P1-green	185	0	CCL18	0	P1-D2	Epithelial
445	42	P1-green	690	0	CCL18	1	P1-D2	Epithelial
446	86	P1-green	1081	0	CCL18	0	P1-D2	Epithelial
447	76	P1-green	493	0	CCL18	0	P1-D2	Epithelial
448	3	P1-green	1526	0	CCL18	0	P1-D2	Epithelial
449	4	P1-green	623	0	CCL18	0	P1-D2	Epithelial
450	29	P1-green	970	0	CCL18	2	P1-D2	Epithelial
451	48	P1-green	844	0	CCL18	0	P1-D2	Epithelial
452	69	P1-green	311	0	CCL18	0	P1-D2	Epithelial
453	47	P1-green	732	0	CCL18	0	P1-D2	Epithelial
454	41	P1-green	784	0	CCL18	1	P1-D2	Epithelial
455	67	P1-green	538	0	CCL18	0	P1-D2	Epithelial
456	2	P1-green	842	0	CCL18	0	P1-D2	Epithelial
457	20	P1-green	337	0	CCL18	0	P1-D2	Epithelial
458	40	P1-green	206	0	CCL18	0	P1-D2	Epithelial
459	68	P1-green	183	0	CCL18	0	P1-D2	Epithelial
460	62	P1-orange	566	1	CCL18	0	P1-D2	Epithelial
461	54	P1-orange	255	1	CCL18	0	P1-D2	Epithelial
462	18	P1-orange	1457	1	CCL18	0	P1-D2	Epithelial
463	60	P1-orange	629	1	CCL18	0	P1-D2	Epithelial
464	35	P1-orange	1497	1	CCL18	0	P1-D2	Epithelial
465	82	P1-orange	683	1	CCL18	0	P1-D2	Epithelial
466	43	P1-orange	181	1	CCL18	0	P1-D2	Epithelial
467	44	P1-orange	86	1	CCL18	0	P1-D2	Epithelial
468	87	P1-orange	447	1	CCL18	0	P1-D2	Epithelial
469	77	P1-orange	160	1	CCL18	0	P1-D2	Epithelial
470	50	P1-orange	1093	1	CCL18	0	P1-D2	Epithelial
471	45	P1-orange	108	1	CCL18	0	P1-D2	Epithelial
472	75	P1-orange	293	1	CCL18	0	P1-D2	Epithelial
473	46	P1-orange	428	1	CCL18	0	P1-D2	Epithelial
474	84	P1-orange	476	1	CCL18	0	P1-D2	Epithelial
475	37	P1-orange	628	1	CCL18	1	P1-D2	Epithelial
476	0	P1-orange	1334	1	CCL18	0	P1-D2	Epithelial
477	36	P1-orange	271	1	CCL18	0	P1-D2	Epithelial
478	19	P1-orange	190	1	CCL18	0	P1-D2	Epithelial
479	39	P1-orange	1175	1	CCL18	0	P1-D2	Epithelial
480	51	P1-orange	373	1	CCL18	1	P1-D2	Epithelial
481	85	P1-green	185	0	CCNB1	0	P1-D2	Epithelial
482	42	P1-green	690	0	CCNB1	3	P1-D2	Epithelial
483	86	P1-green	1081	0	CCNB1	8	P1-D2	Epithelial
484	76	P1-green	493	0	CCNB1	2	P1-D2	Epithelial
485	3	P1-green	1526	0	CCNB1	7	P1-D2	Epithelial
486	4	P1-green	623	0	CCNB1	4	P1-D2	Epithelial
487	29	P1-green	970	0	CCNB1	7	P1-D2	Epithelial
488	48	P1-green	844	0	CCNB1	8	P1-D2	Epithelial
489	69	P1-green	311	0	CCNB1	2	P1-D2	Epithelial
490	47	P1-green	732	0	CCNB1	2	P1-D2	Epithelial
491	41	P1-green	784	0	CCNB1	4	P1-D2	Epithelial
492	67	P1-green	538	0	CCNB1	4	P1-D2	Epithelial
493	2	P1-green	842	0	CCNB1	4	P1-D2	Epithelial
494	20	P1-green	337	0	CCNB1	3	P1-D2	Epithelial
495	40	P1-green	206	0	CCNB1	1	P1-D2	Epithelial
496	68	P1-green	183	0	CCNB1	1	P1-D2	Epithelial
497	62	P1-orange	566	1	CCNB1	8	P1-D2	Epithelial
498	54	P1-orange	255	1	CCNB1	3	P1-D2	Epithelial
499	18	P1-orange	1457	1	CCNB1	21	P1-D2	Epithelial
500	60	P1-orange	629	1	CCNB1	5	P1-D2	Epithelial
501	35	P1-orange	1497	1	CCNB1	14	P1-D2	Epithelial
502	82	P1-orange	683	1	CCNB1	7	P1-D2	Epithelial
503	43	P1-orange	181	1	CCNB1	8	P1-D2	Epithelial
504	44	P1-orange	86	1	CCNB1	2	P1-D2	Epithelial
505	87	P1-orange	447	1	CCNB1	3	P1-D2	Epithelial
506	77	P1-orange	160	1	CCNB1	0	P1-D2	Epithelial
507	50	P1-orange	1093	1	CCNB1	14	P1-D2	Epithelial
508	45	P1-orange	108	1	CCNB1	4	P1-D2	Epithelial
509	75	P1-orange	293	1	CCNB1	1	P1-D2	Epithelial
510	46	P1-orange	428	1	CCNB1	0	P1-D2	Epithelial
511	84	P1-orange	476	1	CCNB1	8	P1-D2	Epithelial
512	37	P1-orange	628	1	CCNB1	14	P1-D2	Epithelial
513	0	P1-orange	1334	1	CCNB1	9	P1-D2	Epithelial
514	36	P1-orange	271	1	CCNB1	3	P1-D2	Epithelial
515	19	P1-orange	190	1	CCNB1	2	P1-D2	Epithelial
516	39	P1-orange	1175	1	CCNB1	13	P1-D2	Epithelial
517	51	P1-orange	373	1	CCNB1	6	P1-D2	Epithelial
518	85	P1-green	185	0	CCND1	13	P1-D2	Epithelial
519	42	P1-green	690	0	CCND1	111	P1-D2	Epithelial
520	86	P1-green	1081	0	CCND1	95	P1-D2	Epithelial
521	76	P1-green	493	0	CCND1	37	P1-D2	Epithelial
522	3	P1-green	1526	0	CCND1	193	P1-D2	Epithelial
523	4	P1-green	623	0	CCND1	82	P1-D2	Epithelial
524	29	P1-green	970	0	CCND1	133	P1-D2	Epithelial
525	48	P1-green	844	0	CCND1	228	P1-D2	Epithelial
526	69	P1-green	311	0	CCND1	19	P1-D2	Epithelial
527	47	P1-green	732	0	CCND1	83	P1-D2	Epithelial
528	41	P1-green	784	0	CCND1	185	P1-D2	Epithelial
529	67	P1-green	538	0	CCND1	41	P1-D2	Epithelial
530	2	P1-green	842	0	CCND1	96	P1-D2	Epithelial
531	20	P1-green	337	0	CCND1	113	P1-D2	Epithelial
532	40	P1-green	206	0	CCND1	51	P1-D2	Epithelial
533	68	P1-green	183	0	CCND1	10	P1-D2	Epithelial
534	62	P1-orange	566	1	CCND1	165	P1-D2	Epithelial
535	54	P1-orange	255	1	CCND1	84	P1-D2	Epithelial
536	18	P1-orange	1457	1	CCND1	571	P1-D2	Epithelial
537	60	P1-orange	629	1	CCND1	142	P1-D2	Epithelial
538	35	P1-orange	1497	1	CCND1	349	P1-D2	Epithelial
539	82	P1-orange	683	1	CCND1	229	P1-D2	Epithelial
540	43	P1-orange	181	1	CCND1	75	P1-D2	Epithelial
541	44	P1-orange	86	1	CCND1	38	P1-D2	Epithelial
542	87	P1-orange	447	1	CCND1	94	P1-D2	Epithelial
543	77	P1-orange	160	1	CCND1	37	P1-D2	Epithelial
544	50	P1-orange	1093	1	CCND1	344	P1-D2	Epithelial
545	45	P1-orange	108	1	CCND1	52	P1-D2	Epithelial
546	75	P1-orange	293	1	CCND1	75	P1-D2	Epithelial
547	46	P1-orange	428	1	CCND1	161	P1-D2	Epithelial
548	84	P1-orange	476	1	CCND1	127	P1-D2	Epithelial
549	37	P1-orange	628	1	CCND1	272	P1-D2	Epithelial
550	0	P1-orange	1334	1	CCND1	293	P1-D2	Epithelial
551	36	P1-orange	271	1	CCND1	101	P1-D2	Epithelial
552	19	P1-orange	190	1	CCND1	68	P1-D2	Epithelial
553	39	P1-orange	1175	1	CCND1	388	P1-D2	Epithelial
554	51	P1-orange	373	1	CCND1	112	P1-D2	Epithelial
555	85	P1-green	185	0	CD163	0	P1-D2	Epithelial
556	42	P1-green	690	0	CD163	0	P1-D2	Epithelial
557	86	P1-green	1081	0	CD163	0	P1-D2	Epithelial
558	76	P1-green	493	0	CD163	0	P1-D2	Epithelial
559	3	P1-green	1526	0	CD163	0	P1-D2	Epithelial
560	4	P1-green	623	0	CD163	0	P1-D2	Epithelial
561	29	P1-green	970	0	CD163	0	P1-D2	Epithelial
562	48	P1-green	844	0	CD163	0	P1-D2	Epithelial
563	69	P1-green	311	0	CD163	0	P1-D2	Epithelial
564	47	P1-green	732	0	CD163	0	P1-D2	Epithelial
565	41	P1-green	784	0	CD163	0	P1-D2	Epithelial
566	67	P1-green	538	0	CD163	0	P1-D2	Epithelial
567	2	P1-green	842	0	CD163	0	P1-D2	Epithelial
568	20	P1-green	337	0	CD163	0	P1-D2	Epithelial
569	40	P1-green	206	0	CD163	0	P1-D2	Epithelial
570	68	P1-green	183	0	CD163	0	P1-D2	Epithelial
571	62	P1-orange	566	1	CD163	0	P1-D2	Epithelial
572	54	P1-orange	255	1	CD163	0	P1-D2	Epithelial
573	18	P1-orange	1457	1	CD163	0	P1-D2	Epithelial
574	60	P1-orange	629	1	CD163	0	P1-D2	Epithelial
575	35	P1-orange	1497	1	CD163	0	P1-D2	Epithelial
576	82	P1-orange	683	1	CD163	2	P1-D2	Epithelial
577	43	P1-orange	181	1	CD163	0	P1-D2	Epithelial
578	44	P1-orange	86	1	CD163	0	P1-D2	Epithelial
579	87	P1-orange	447	1	CD163	0	P1-D2	Epithelial
580	77	P1-orange	160	1	CD163	0	P1-D2	Epithelial
581	50	P1-orange	1093	1	CD163	0	P1-D2	Epithelial
582	45	P1-orange	108	1	CD163	0	P1-D2	Epithelial
583	75	P1-orange	293	1	CD163	0	P1-D2	Epithelial
584	46	P1-orange	428	1	CD163	0	P1-D2	Epithelial
585	84	P1-orange	476	1	CD163	0	P1-D2	Epithelial
586	37	P1-orange	628	1	CD163	0	P1-D2	Epithelial
587	0	P1-orange	1334	1	CD163	0	P1-D2	Epithelial
588	36	P1-orange	271	1	CD163	0	P1-D2	Epithelial
589	19	P1-orange	190	1	CD163	0	P1-D2	Epithelial
590	39	P1-orange	1175	1	CD163	1	P1-D2	Epithelial
591	51	P1-orange	373	1	CD163	0	P1-D2	Epithelial
592	85	P1-green	185	0	CD24	2	P1-D2	Epithelial
593	42	P1-green	690	0	CD24	3	P1-D2	Epithelial
594	86	P1-green	1081	0	CD24	18	P1-D2	Epithelial
595	76	P1-green	493	0	CD24	3	P1-D2	Epithelial
596	3	P1-green	1526	0	CD24	36	P1-D2	Epithelial
597	4	P1-green	623	0	CD24	13	P1-D2	Epithelial
598	29	P1-green	970	0	CD24	15	P1-D2	Epithelial
599	48	P1-green	844	0	CD24	13	P1-D2	Epithelial
600	69	P1-green	311	0	CD24	2	P1-D2	Epithelial
601	47	P1-green	732	0	CD24	7	P1-D2	Epithelial
602	41	P1-green	784	0	CD24	12	P1-D2	Epithelial
603	67	P1-green	538	0	CD24	12	P1-D2	Epithelial
604	2	P1-green	842	0	CD24	2	P1-D2	Epithelial
605	20	P1-green	337	0	CD24	1	P1-D2	Epithelial
606	40	P1-green	206	0	CD24	2	P1-D2	Epithelial
607	68	P1-green	183	0	CD24	5	P1-D2	Epithelial
608	62	P1-orange	566	1	CD24	5	P1-D2	Epithelial
609	54	P1-orange	255	1	CD24	0	P1-D2	Epithelial
610	18	P1-orange	1457	1	CD24	30	P1-D2	Epithelial
611	60	P1-orange	629	1	CD24	7	P1-D2	Epithelial
612	35	P1-orange	1497	1	CD24	34	P1-D2	Epithelial
613	82	P1-orange	683	1	CD24	7	P1-D2	Epithelial
614	43	P1-orange	181	1	CD24	1	P1-D2	Epithelial
615	44	P1-orange	86	1	CD24	0	P1-D2	Epithelial
616	87	P1-orange	447	1	CD24	12	P1-D2	Epithelial
617	77	P1-orange	160	1	CD24	2	P1-D2	Epithelial
618	50	P1-orange	1093	1	CD24	16	P1-D2	Epithelial
619	45	P1-orange	108	1	CD24	0	P1-D2	Epithelial
620	75	P1-orange	293	1	CD24	10	P1-D2	Epithelial
621	46	P1-orange	428	1	CD24	12	P1-D2	Epithelial
622	84	P1-orange	476	1	CD24	12	P1-D2	Epithelial
623	37	P1-orange	628	1	CD24	8	P1-D2	Epithelial
624	0	P1-orange	1334	1	CD24	60	P1-D2	Epithelial
625	36	P1-orange	271	1	CD24	1	P1-D2	Epithelial
626	19	P1-orange	190	1	CD24	0	P1-D2	Epithelial
627	39	P1-orange	1175	1	CD24	16	P1-D2	Epithelial
628	51	P1-orange	373	1	CD24	4	P1-D2	Epithelial
629	85	P1-green	185	0	CD68	0	P1-D2	Epithelial
630	42	P1-green	690	0	CD68	2	P1-D2	Epithelial
631	86	P1-green	1081	0	CD68	0	P1-D2	Epithelial
632	76	P1-green	493	0	CD68	0	P1-D2	Epithelial
633	3	P1-green	1526	0	CD68	0	P1-D2	Epithelial
634	4	P1-green	623	0	CD68	0	P1-D2	Epithelial
635	29	P1-green	970	0	CD68	0	P1-D2	Epithelial
636	48	P1-green	844	0	CD68	0	P1-D2	Epithelial
637	69	P1-green	311	0	CD68	1	P1-D2	Epithelial
638	47	P1-green	732	0	CD68	0	P1-D2	Epithelial
639	41	P1-green	784	0	CD68	0	P1-D2	Epithelial
640	67	P1-green	538	0	CD68	0	P1-D2	Epithelial
641	2	P1-green	842	0	CD68	1	P1-D2	Epithelial
642	20	P1-green	337	0	CD68	0	P1-D2	Epithelial
643	40	P1-green	206	0	CD68	0	P1-D2	Epithelial
644	68	P1-green	183	0	CD68	0	P1-D2	Epithelial
645	62	P1-orange	566	1	CD68	0	P1-D2	Epithelial
646	54	P1-orange	255	1	CD68	0	P1-D2	Epithelial
647	18	P1-orange	1457	1	CD68	3	P1-D2	Epithelial
648	60	P1-orange	629	1	CD68	0	P1-D2	Epithelial
649	35	P1-orange	1497	1	CD68	0	P1-D2	Epithelial
650	82	P1-orange	683	1	CD68	0	P1-D2	Epithelial
651	43	P1-orange	181	1	CD68	0	P1-D2	Epithelial
652	44	P1-orange	86	1	CD68	0	P1-D2	Epithelial
653	87	P1-orange	447	1	CD68	0	P1-D2	Epithelial
654	77	P1-orange	160	1	CD68	0	P1-D2	Epithelial
655	50	P1-orange	1093	1	CD68	0	P1-D2	Epithelial
656	45	P1-orange	108	1	CD68	1	P1-D2	Epithelial
657	75	P1-orange	293	1	CD68	0	P1-D2	Epithelial
658	46	P1-orange	428	1	CD68	1	P1-D2	Epithelial
659	84	P1-orange	476	1	CD68	0	P1-D2	Epithelial
660	37	P1-orange	628	1	CD68	0	P1-D2	Epithelial
661	0	P1-orange	1334	1	CD68	2	P1-D2	Epithelial
662	36	P1-orange	271	1	CD68	0	P1-D2	Epithelial
663	19	P1-orange	190	1	CD68	1	P1-D2	Epithelial
664	39	P1-orange	1175	1	CD68	1	P1-D2	Epithelial
665	51	P1-orange	373	1	CD68	0	P1-D2	Epithelial
666	85	P1-green	185	0	CDH1	15	P1-D2	Epithelial
667	42	P1-green	690	0	CDH1	22	P1-D2	Epithelial
668	86	P1-green	1081	0	CDH1	50	P1-D2	Epithelial
669	76	P1-green	493	0	CDH1	24	P1-D2	Epithelial
670	3	P1-green	1526	0	CDH1	71	P1-D2	Epithelial
671	4	P1-green	623	0	CDH1	20	P1-D2	Epithelial
672	29	P1-green	970	0	CDH1	35	P1-D2	Epithelial
673	48	P1-green	844	0	CDH1	36	P1-D2	Epithelial
674	69	P1-green	311	0	CDH1	16	P1-D2	Epithelial
675	47	P1-green	732	0	CDH1	37	P1-D2	Epithelial
676	41	P1-green	784	0	CDH1	37	P1-D2	Epithelial
677	67	P1-green	538	0	CDH1	26	P1-D2	Epithelial
678	2	P1-green	842	0	CDH1	35	P1-D2	Epithelial
679	20	P1-green	337	0	CDH1	13	P1-D2	Epithelial
680	40	P1-green	206	0	CDH1	13	P1-D2	Epithelial
681	68	P1-green	183	0	CDH1	13	P1-D2	Epithelial
682	62	P1-orange	566	1	CDH1	26	P1-D2	Epithelial
683	54	P1-orange	255	1	CDH1	24	P1-D2	Epithelial
684	18	P1-orange	1457	1	CDH1	24	P1-D2	Epithelial
685	60	P1-orange	629	1	CDH1	49	P1-D2	Epithelial
686	35	P1-orange	1497	1	CDH1	55	P1-D2	Epithelial
687	82	P1-orange	683	1	CDH1	33	P1-D2	Epithelial
688	43	P1-orange	181	1	CDH1	13	P1-D2	Epithelial
689	44	P1-orange	86	1	CDH1	12	P1-D2	Epithelial
690	87	P1-orange	447	1	CDH1	20	P1-D2	Epithelial
691	77	P1-orange	160	1	CDH1	12	P1-D2	Epithelial
692	50	P1-orange	1093	1	CDH1	50	P1-D2	Epithelial
693	45	P1-orange	108	1	CDH1	37	P1-D2	Epithelial
694	75	P1-orange	293	1	CDH1	14	P1-D2	Epithelial
695	46	P1-orange	428	1	CDH1	15	P1-D2	Epithelial
696	84	P1-orange	476	1	CDH1	31	P1-D2	Epithelial
697	37	P1-orange	628	1	CDH1	39	P1-D2	Epithelial
698	0	P1-orange	1334	1	CDH1	51	P1-D2	Epithelial
699	36	P1-orange	271	1	CDH1	14	P1-D2	Epithelial
700	19	P1-orange	190	1	CDH1	6	P1-D2	Epithelial
701	39	P1-orange	1175	1	CDH1	60	P1-D2	Epithelial
702	51	P1-orange	373	1	CDH1	33	P1-D2	Epithelial
703	85	P1-green	185	0	CDH2	0	P1-D2	Epithelial
704	42	P1-green	690	0	CDH2	0	P1-D2	Epithelial
705	86	P1-green	1081	0	CDH2	0	P1-D2	Epithelial
706	76	P1-green	493	0	CDH2	0	P1-D2	Epithelial
707	3	P1-green	1526	0	CDH2	0	P1-D2	Epithelial
708	4	P1-green	623	0	CDH2	0	P1-D2	Epithelial
709	29	P1-green	970	0	CDH2	0	P1-D2	Epithelial
710	48	P1-green	844	0	CDH2	0	P1-D2	Epithelial
711	69	P1-green	311	0	CDH2	0	P1-D2	Epithelial
712	47	P1-green	732	0	CDH2	0	P1-D2	Epithelial
713	41	P1-green	784	0	CDH2	1	P1-D2	Epithelial
714	67	P1-green	538	0	CDH2	0	P1-D2	Epithelial
715	2	P1-green	842	0	CDH2	0	P1-D2	Epithelial
716	20	P1-green	337	0	CDH2	0	P1-D2	Epithelial
717	40	P1-green	206	0	CDH2	0	P1-D2	Epithelial
718	68	P1-green	183	0	CDH2	0	P1-D2	Epithelial
719	62	P1-orange	566	1	CDH2	0	P1-D2	Epithelial
720	54	P1-orange	255	1	CDH2	0	P1-D2	Epithelial
721	18	P1-orange	1457	1	CDH2	0	P1-D2	Epithelial
722	60	P1-orange	629	1	CDH2	0	P1-D2	Epithelial
723	35	P1-orange	1497	1	CDH2	0	P1-D2	Epithelial
724	82	P1-orange	683	1	CDH2	0	P1-D2	Epithelial
725	43	P1-orange	181	1	CDH2	0	P1-D2	Epithelial
726	44	P1-orange	86	1	CDH2	0	P1-D2	Epithelial
727	87	P1-orange	447	1	CDH2	0	P1-D2	Epithelial
728	77	P1-orange	160	1	CDH2	0	P1-D2	Epithelial
729	50	P1-orange	1093	1	CDH2	0	P1-D2	Epithelial
730	45	P1-orange	108	1	CDH2	1	P1-D2	Epithelial
731	75	P1-orange	293	1	CDH2	0	P1-D2	Epithelial
732	46	P1-orange	428	1	CDH2	0	P1-D2	Epithelial
733	84	P1-orange	476	1	CDH2	0	P1-D2	Epithelial
734	37	P1-orange	628	1	CDH2	0	P1-D2	Epithelial
735	0	P1-orange	1334	1	CDH2	0	P1-D2	Epithelial
736	36	P1-orange	271	1	CDH2	0	P1-D2	Epithelial
737	19	P1-orange	190	1	CDH2	0	P1-D2	Epithelial
738	39	P1-orange	1175	1	CDH2	0	P1-D2	Epithelial
739	51	P1-orange	373	1	CDH2	0	P1-D2	Epithelial
740	85	P1-green	185	0	CLDN3	12	P1-D2	Epithelial
741	42	P1-green	690	0	CLDN3	107	P1-D2	Epithelial
742	86	P1-green	1081	0	CLDN3	106	P1-D2	Epithelial
743	76	P1-green	493	0	CLDN3	48	P1-D2	Epithelial
744	3	P1-green	1526	0	CLDN3	122	P1-D2	Epithelial
745	4	P1-green	623	0	CLDN3	63	P1-D2	Epithelial
746	29	P1-green	970	0	CLDN3	144	P1-D2	Epithelial
747	48	P1-green	844	0	CLDN3	108	P1-D2	Epithelial
748	69	P1-green	311	0	CLDN3	36	P1-D2	Epithelial
749	47	P1-green	732	0	CLDN3	92	P1-D2	Epithelial
750	41	P1-green	784	0	CLDN3	112	P1-D2	Epithelial
751	67	P1-green	538	0	CLDN3	50	P1-D2	Epithelial
752	2	P1-green	842	0	CLDN3	98	P1-D2	Epithelial
753	20	P1-green	337	0	CLDN3	50	P1-D2	Epithelial
754	40	P1-green	206	0	CLDN3	21	P1-D2	Epithelial
755	68	P1-green	183	0	CLDN3	18	P1-D2	Epithelial
756	62	P1-orange	566	1	CLDN3	123	P1-D2	Epithelial
757	54	P1-orange	255	1	CLDN3	44	P1-D2	Epithelial
758	18	P1-orange	1457	1	CLDN3	397	P1-D2	Epithelial
759	60	P1-orange	629	1	CLDN3	138	P1-D2	Epithelial
760	35	P1-orange	1497	1	CLDN3	310	P1-D2	Epithelial
761	82	P1-orange	683	1	CLDN3	123	P1-D2	Epithelial
762	43	P1-orange	181	1	CLDN3	28	P1-D2	Epithelial
763	44	P1-orange	86	1	CLDN3	13	P1-D2	Epithelial
764	87	P1-orange	447	1	CLDN3	89	P1-D2	Epithelial
765	77	P1-orange	160	1	CLDN3	23	P1-D2	Epithelial
766	50	P1-orange	1093	1	CLDN3	218	P1-D2	Epithelial
767	45	P1-orange	108	1	CLDN3	13	P1-D2	Epithelial
768	75	P1-orange	293	1	CLDN3	41	P1-D2	Epithelial
769	46	P1-orange	428	1	CLDN3	73	P1-D2	Epithelial
770	84	P1-orange	476	1	CLDN3	76	P1-D2	Epithelial
771	37	P1-orange	628	1	CLDN3	150	P1-D2	Epithelial
772	0	P1-orange	1334	1	CLDN3	323	P1-D2	Epithelial
773	36	P1-orange	271	1	CLDN3	76	P1-D2	Epithelial
774	19	P1-orange	190	1	CLDN3	59	P1-D2	Epithelial
775	39	P1-orange	1175	1	CLDN3	248	P1-D2	Epithelial
776	51	P1-orange	373	1	CLDN3	73	P1-D2	Epithelial
777	85	P1-green	185	0	CLDN4	48	P1-D2	Epithelial
778	42	P1-green	690	0	CLDN4	202	P1-D2	Epithelial
779	86	P1-green	1081	0	CLDN4	234	P1-D2	Epithelial
780	76	P1-green	493	0	CLDN4	111	P1-D2	Epithelial
781	3	P1-green	1526	0	CLDN4	354	P1-D2	Epithelial
782	4	P1-green	623	0	CLDN4	107	P1-D2	Epithelial
783	29	P1-green	970	0	CLDN4	284	P1-D2	Epithelial
784	48	P1-green	844	0	CLDN4	233	P1-D2	Epithelial
785	69	P1-green	311	0	CLDN4	72	P1-D2	Epithelial
786	47	P1-green	732	0	CLDN4	181	P1-D2	Epithelial
787	41	P1-green	784	0	CLDN4	221	P1-D2	Epithelial
788	67	P1-green	538	0	CLDN4	119	P1-D2	Epithelial
789	2	P1-green	842	0	CLDN4	240	P1-D2	Epithelial
790	20	P1-green	337	0	CLDN4	101	P1-D2	Epithelial
791	40	P1-green	206	0	CLDN4	44	P1-D2	Epithelial
792	68	P1-green	183	0	CLDN4	38	P1-D2	Epithelial
793	62	P1-orange	566	1	CLDN4	236	P1-D2	Epithelial
794	54	P1-orange	255	1	CLDN4	67	P1-D2	Epithelial
795	18	P1-orange	1457	1	CLDN4	975	P1-D2	Epithelial
796	60	P1-orange	629	1	CLDN4	216	P1-D2	Epithelial
797	35	P1-orange	1497	1	CLDN4	687	P1-D2	Epithelial
798	82	P1-orange	683	1	CLDN4	275	P1-D2	Epithelial
799	43	P1-orange	181	1	CLDN4	59	P1-D2	Epithelial
800	44	P1-orange	86	1	CLDN4	19	P1-D2	Epithelial
801	87	P1-orange	447	1	CLDN4	140	P1-D2	Epithelial
802	77	P1-orange	160	1	CLDN4	51	P1-D2	Epithelial
803	50	P1-orange	1093	1	CLDN4	381	P1-D2	Epithelial
804	45	P1-orange	108	1	CLDN4	21	P1-D2	Epithelial
805	75	P1-orange	293	1	CLDN4	112	P1-D2	Epithelial
806	46	P1-orange	428	1	CLDN4	149	P1-D2	Epithelial
807	84	P1-orange	476	1	CLDN4	148	P1-D2	Epithelial
808	37	P1-orange	628	1	CLDN4	293	P1-D2	Epithelial
809	0	P1-orange	1334	1	CLDN4	599	P1-D2	Epithelial
810	36	P1-orange	271	1	CLDN4	128	P1-D2	Epithelial
811	19	P1-orange	190	1	CLDN4	65	P1-D2	Epithelial
812	39	P1-orange	1175	1	CLDN4	435	P1-D2	Epithelial
813	51	P1-orange	373	1	CLDN4	88	P1-D2	Epithelial
814	85	P1-green	185	0	CLDN7	3	P1-D2	Epithelial
815	42	P1-green	690	0	CLDN7	7	P1-D2	Epithelial
816	86	P1-green	1081	0	CLDN7	16	P1-D2	Epithelial
817	76	P1-green	493	0	CLDN7	8	P1-D2	Epithelial
818	3	P1-green	1526	0	CLDN7	23	P1-D2	Epithelial
819	4	P1-green	623	0	CLDN7	5	P1-D2	Epithelial
820	29	P1-green	970	0	CLDN7	20	P1-D2	Epithelial
821	48	P1-green	844	0	CLDN7	5	P1-D2	Epithelial
822	69	P1-green	311	0	CLDN7	6	P1-D2	Epithelial
823	47	P1-green	732	0	CLDN7	10	P1-D2	Epithelial
824	41	P1-green	784	0	CLDN7	16	P1-D2	Epithelial
825	67	P1-green	538	0	CLDN7	7	P1-D2	Epithelial
826	2	P1-green	842	0	CLDN7	19	P1-D2	Epithelial
827	20	P1-green	337	0	CLDN7	7	P1-D2	Epithelial
828	40	P1-green	206	0	CLDN7	2	P1-D2	Epithelial
829	68	P1-green	183	0	CLDN7	5	P1-D2	Epithelial
830	62	P1-orange	566	1	CLDN7	11	P1-D2	Epithelial
831	54	P1-orange	255	1	CLDN7	10	P1-D2	Epithelial
832	18	P1-orange	1457	1	CLDN7	13	P1-D2	Epithelial
833	60	P1-orange	629	1	CLDN7	13	P1-D2	Epithelial
834	35	P1-orange	1497	1	CLDN7	15	P1-D2	Epithelial
835	82	P1-orange	683	1	CLDN7	3	P1-D2	Epithelial
836	43	P1-orange	181	1	CLDN7	4	P1-D2	Epithelial
837	44	P1-orange	86	1	CLDN7	0	P1-D2	Epithelial
838	87	P1-orange	447	1	CLDN7	7	P1-D2	Epithelial
839	77	P1-orange	160	1	CLDN7	3	P1-D2	Epithelial
840	50	P1-orange	1093	1	CLDN7	12	P1-D2	Epithelial
841	45	P1-orange	108	1	CLDN7	4	P1-D2	Epithelial
842	75	P1-orange	293	1	CLDN7	4	P1-D2	Epithelial
843	46	P1-orange	428	1	CLDN7	9	P1-D2	Epithelial
844	84	P1-orange	476	1	CLDN7	5	P1-D2	Epithelial
845	37	P1-orange	628	1	CLDN7	10	P1-D2	Epithelial
846	0	P1-orange	1334	1	CLDN7	21	P1-D2	Epithelial
847	36	P1-orange	271	1	CLDN7	7	P1-D2	Epithelial
848	19	P1-orange	190	1	CLDN7	0	P1-D2	Epithelial
849	39	P1-orange	1175	1	CLDN7	18	P1-D2	Epithelial
850	51	P1-orange	373	1	CLDN7	9	P1-D2	Epithelial
851	85	P1-green	185	0	COL3A1	0	P1-D2	Epithelial
852	42	P1-green	690	0	COL3A1	0	P1-D2	Epithelial
853	86	P1-green	1081	0	COL3A1	0	P1-D2	Epithelial
854	76	P1-green	493	0	COL3A1	0	P1-D2	Epithelial
855	3	P1-green	1526	0	COL3A1	0	P1-D2	Epithelial
856	4	P1-green	623	0	COL3A1	0	P1-D2	Epithelial
857	29	P1-green	970	0	COL3A1	0	P1-D2	Epithelial
858	48	P1-green	844	0	COL3A1	0	P1-D2	Epithelial
859	69	P1-green	311	0	COL3A1	0	P1-D2	Epithelial
860	47	P1-green	732	0	COL3A1	0	P1-D2	Epithelial
861	41	P1-green	784	0	COL3A1	0	P1-D2	Epithelial
862	67	P1-green	538	0	COL3A1	0	P1-D2	Epithelial
863	2	P1-green	842	0	COL3A1	0	P1-D2	Epithelial
864	20	P1-green	337	0	COL3A1	0	P1-D2	Epithelial
865	40	P1-green	206	0	COL3A1	0	P1-D2	Epithelial
866	68	P1-green	183	0	COL3A1	0	P1-D2	Epithelial
867	62	P1-orange	566	1	COL3A1	0	P1-D2	Epithelial
868	54	P1-orange	255	1	COL3A1	0	P1-D2	Epithelial
869	18	P1-orange	1457	1	COL3A1	0	P1-D2	Epithelial
870	60	P1-orange	629	1	COL3A1	0	P1-D2	Epithelial
871	35	P1-orange	1497	1	COL3A1	0	P1-D2	Epithelial
872	82	P1-orange	683	1	COL3A1	0	P1-D2	Epithelial
873	43	P1-orange	181	1	COL3A1	0	P1-D2	Epithelial
874	44	P1-orange	86	1	COL3A1	0	P1-D2	Epithelial
875	87	P1-orange	447	1	COL3A1	0	P1-D2	Epithelial
876	77	P1-orange	160	1	COL3A1	0	P1-D2	Epithelial
877	50	P1-orange	1093	1	COL3A1	0	P1-D2	Epithelial
878	45	P1-orange	108	1	COL3A1	0	P1-D2	Epithelial
879	75	P1-orange	293	1	COL3A1	0	P1-D2	Epithelial
880	46	P1-orange	428	1	COL3A1	0	P1-D2	Epithelial
881	84	P1-orange	476	1	COL3A1	0	P1-D2	Epithelial
882	37	P1-orange	628	1	COL3A1	0	P1-D2	Epithelial
883	0	P1-orange	1334	1	COL3A1	0	P1-D2	Epithelial
884	36	P1-orange	271	1	COL3A1	0	P1-D2	Epithelial
885	19	P1-orange	190	1	COL3A1	0	P1-D2	Epithelial
886	39	P1-orange	1175	1	COL3A1	0	P1-D2	Epithelial
887	51	P1-orange	373	1	COL3A1	0	P1-D2	Epithelial
888	85	P1-green	185	0	CTNNB	6	P1-D2	Epithelial
889	42	P1-green	690	0	CTNNB	20	P1-D2	Epithelial
890	86	P1-green	1081	0	CTNNB	30	P1-D2	Epithelial
891	76	P1-green	493	0	CTNNB	12	P1-D2	Epithelial
892	3	P1-green	1526	0	CTNNB	50	P1-D2	Epithelial
893	4	P1-green	623	0	CTNNB	19	P1-D2	Epithelial
894	29	P1-green	970	0	CTNNB	44	P1-D2	Epithelial
895	48	P1-green	844	0	CTNNB	33	P1-D2	Epithelial
896	69	P1-green	311	0	CTNNB	6	P1-D2	Epithelial
897	47	P1-green	732	0	CTNNB	17	P1-D2	Epithelial
898	41	P1-green	784	0	CTNNB	49	P1-D2	Epithelial
899	67	P1-green	538	0	CTNNB	16	P1-D2	Epithelial
900	2	P1-green	842	0	CTNNB	35	P1-D2	Epithelial
901	20	P1-green	337	0	CTNNB	14	P1-D2	Epithelial
902	40	P1-green	206	0	CTNNB	4	P1-D2	Epithelial
903	68	P1-green	183	0	CTNNB	5	P1-D2	Epithelial
904	62	P1-orange	566	1	CTNNB	21	P1-D2	Epithelial
905	54	P1-orange	255	1	CTNNB	10	P1-D2	Epithelial
906	18	P1-orange	1457	1	CTNNB	67	P1-D2	Epithelial
907	60	P1-orange	629	1	CTNNB	14	P1-D2	Epithelial
908	35	P1-orange	1497	1	CTNNB	50	P1-D2	Epithelial
909	82	P1-orange	683	1	CTNNB	32	P1-D2	Epithelial
910	43	P1-orange	181	1	CTNNB	5	P1-D2	Epithelial
911	44	P1-orange	86	1	CTNNB	2	P1-D2	Epithelial
912	87	P1-orange	447	1	CTNNB	17	P1-D2	Epithelial
913	77	P1-orange	160	1	CTNNB	14	P1-D2	Epithelial
914	50	P1-orange	1093	1	CTNNB	29	P1-D2	Epithelial
915	45	P1-orange	108	1	CTNNB	8	P1-D2	Epithelial
916	75	P1-orange	293	1	CTNNB	3	P1-D2	Epithelial
917	46	P1-orange	428	1	CTNNB	14	P1-D2	Epithelial
918	84	P1-orange	476	1	CTNNB	17	P1-D2	Epithelial
919	37	P1-orange	628	1	CTNNB	20	P1-D2	Epithelial
920	0	P1-orange	1334	1	CTNNB	63	P1-D2	Epithelial
921	36	P1-orange	271	1	CTNNB	10	P1-D2	Epithelial
922	19	P1-orange	190	1	CTNNB	2	P1-D2	Epithelial
923	39	P1-orange	1175	1	CTNNB	36	P1-D2	Epithelial
924	51	P1-orange	373	1	CTNNB	8	P1-D2	Epithelial
925	85	P1-green	185	0	CTSL2	13	P1-D2	Epithelial
926	42	P1-green	690	0	CTSL2	50	P1-D2	Epithelial
927	86	P1-green	1081	0	CTSL2	90	P1-D2	Epithelial
928	76	P1-green	493	0	CTSL2	21	P1-D2	Epithelial
929	3	P1-green	1526	0	CTSL2	132	P1-D2	Epithelial
930	4	P1-green	623	0	CTSL2	56	P1-D2	Epithelial
931	29	P1-green	970	0	CTSL2	107	P1-D2	Epithelial
932	48	P1-green	844	0	CTSL2	69	P1-D2	Epithelial
933	69	P1-green	311	0	CTSL2	13	P1-D2	Epithelial
934	47	P1-green	732	0	CTSL2	38	P1-D2	Epithelial
935	41	P1-green	784	0	CTSL2	83	P1-D2	Epithelial
936	67	P1-green	538	0	CTSL2	34	P1-D2	Epithelial
937	2	P1-green	842	0	CTSL2	65	P1-D2	Epithelial
938	20	P1-green	337	0	CTSL2	20	P1-D2	Epithelial
939	40	P1-green	206	0	CTSL2	8	P1-D2	Epithelial
940	68	P1-green	183	0	CTSL2	11	P1-D2	Epithelial
941	62	P1-orange	566	1	CTSL2	40	P1-D2	Epithelial
942	54	P1-orange	255	1	CTSL2	12	P1-D2	Epithelial
943	18	P1-orange	1457	1	CTSL2	165	P1-D2	Epithelial
944	60	P1-orange	629	1	CTSL2	39	P1-D2	Epithelial
945	35	P1-orange	1497	1	CTSL2	106	P1-D2	Epithelial
946	82	P1-orange	683	1	CTSL2	55	P1-D2	Epithelial
947	43	P1-orange	181	1	CTSL2	7	P1-D2	Epithelial
948	44	P1-orange	86	1	CTSL2	3	P1-D2	Epithelial
949	87	P1-orange	447	1	CTSL2	13	P1-D2	Epithelial
950	77	P1-orange	160	1	CTSL2	15	P1-D2	Epithelial
951	50	P1-orange	1093	1	CTSL2	64	P1-D2	Epithelial
952	45	P1-orange	108	1	CTSL2	8	P1-D2	Epithelial
953	75	P1-orange	293	1	CTSL2	22	P1-D2	Epithelial
954	46	P1-orange	428	1	CTSL2	26	P1-D2	Epithelial
955	84	P1-orange	476	1	CTSL2	29	P1-D2	Epithelial
956	37	P1-orange	628	1	CTSL2	59	P1-D2	Epithelial
957	0	P1-orange	1334	1	CTSL2	105	P1-D2	Epithelial
958	36	P1-orange	271	1	CTSL2	24	P1-D2	Epithelial
959	19	P1-orange	190	1	CTSL2	15	P1-D2	Epithelial
960	39	P1-orange	1175	1	CTSL2	74	P1-D2	Epithelial
961	51	P1-orange	373	1	CTSL2	17	P1-D2	Epithelial
962	85	P1-green	185	0	CUX1	0	P1-D2	Epithelial
963	42	P1-green	690	0	CUX1	11	P1-D2	Epithelial
964	86	P1-green	1081	0	CUX1	13	P1-D2	Epithelial
965	76	P1-green	493	0	CUX1	5	P1-D2	Epithelial
966	3	P1-green	1526	0	CUX1	21	P1-D2	Epithelial
967	4	P1-green	623	0	CUX1	14	P1-D2	Epithelial
968	29	P1-green	970	0	CUX1	16	P1-D2	Epithelial
969	48	P1-green	844	0	CUX1	8	P1-D2	Epithelial
970	69	P1-green	311	0	CUX1	1	P1-D2	Epithelial
971	47	P1-green	732	0	CUX1	9	P1-D2	Epithelial
972	41	P1-green	784	0	CUX1	16	P1-D2	Epithelial
973	67	P1-green	538	0	CUX1	6	P1-D2	Epithelial
974	2	P1-green	842	0	CUX1	10	P1-D2	Epithelial
975	20	P1-green	337	0	CUX1	9	P1-D2	Epithelial
976	40	P1-green	206	0	CUX1	5	P1-D2	Epithelial
977	68	P1-green	183	0	CUX1	1	P1-D2	Epithelial
978	62	P1-orange	566	1	CUX1	4	P1-D2	Epithelial
979	54	P1-orange	255	1	CUX1	3	P1-D2	Epithelial
980	18	P1-orange	1457	1	CUX1	16	P1-D2	Epithelial
981	60	P1-orange	629	1	CUX1	9	P1-D2	Epithelial
982	35	P1-orange	1497	1	CUX1	15	P1-D2	Epithelial
983	82	P1-orange	683	1	CUX1	14	P1-D2	Epithelial
984	43	P1-orange	181	1	CUX1	4	P1-D2	Epithelial
985	44	P1-orange	86	1	CUX1	0	P1-D2	Epithelial
986	87	P1-orange	447	1	CUX1	2	P1-D2	Epithelial
987	77	P1-orange	160	1	CUX1	4	P1-D2	Epithelial
988	50	P1-orange	1093	1	CUX1	11	P1-D2	Epithelial
989	45	P1-orange	108	1	CUX1	0	P1-D2	Epithelial
990	75	P1-orange	293	1	CUX1	1	P1-D2	Epithelial
991	46	P1-orange	428	1	CUX1	4	P1-D2	Epithelial
992	84	P1-orange	476	1	CUX1	5	P1-D2	Epithelial
993	37	P1-orange	628	1	CUX1	5	P1-D2	Epithelial
994	0	P1-orange	1334	1	CUX1	18	P1-D2	Epithelial
995	36	P1-orange	271	1	CUX1	3	P1-D2	Epithelial
996	19	P1-orange	190	1	CUX1	1	P1-D2	Epithelial
997	39	P1-orange	1175	1	CUX1	16	P1-D2	Epithelial
998	51	P1-orange	373	1	CUX1	4	P1-D2	Epithelial
999	85	P1-green	185	0	CXCL12	0	P1-D2	Epithelial
1000	42	P1-green	690	0	CXCL12	0	P1-D2	Epithelial
1001	86	P1-green	1081	0	CXCL12	0	P1-D2	Epithelial
1002	76	P1-green	493	0	CXCL12	0	P1-D2	Epithelial
1003	3	P1-green	1526	0	CXCL12	0	P1-D2	Epithelial
1004	4	P1-green	623	0	CXCL12	0	P1-D2	Epithelial
1005	29	P1-green	970	0	CXCL12	0	P1-D2	Epithelial
1006	48	P1-green	844	0	CXCL12	0	P1-D2	Epithelial
1007	69	P1-green	311	0	CXCL12	0	P1-D2	Epithelial
1008	47	P1-green	732	0	CXCL12	0	P1-D2	Epithelial
1009	41	P1-green	784	0	CXCL12	0	P1-D2	Epithelial
1010	67	P1-green	538	0	CXCL12	0	P1-D2	Epithelial
1011	2	P1-green	842	0	CXCL12	0	P1-D2	Epithelial
1012	20	P1-green	337	0	CXCL12	0	P1-D2	Epithelial
1013	40	P1-green	206	0	CXCL12	0	P1-D2	Epithelial
1014	68	P1-green	183	0	CXCL12	0	P1-D2	Epithelial
1015	62	P1-orange	566	1	CXCL12	0	P1-D2	Epithelial
1016	54	P1-orange	255	1	CXCL12	0	P1-D2	Epithelial
1017	18	P1-orange	1457	1	CXCL12	0	P1-D2	Epithelial
1018	60	P1-orange	629	1	CXCL12	0	P1-D2	Epithelial
1019	35	P1-orange	1497	1	CXCL12	0	P1-D2	Epithelial
1020	82	P1-orange	683	1	CXCL12	0	P1-D2	Epithelial
1021	43	P1-orange	181	1	CXCL12	0	P1-D2	Epithelial
1022	44	P1-orange	86	1	CXCL12	0	P1-D2	Epithelial
1023	87	P1-orange	447	1	CXCL12	0	P1-D2	Epithelial
1024	77	P1-orange	160	1	CXCL12	0	P1-D2	Epithelial
1025	50	P1-orange	1093	1	CXCL12	0	P1-D2	Epithelial
1026	45	P1-orange	108	1	CXCL12	0	P1-D2	Epithelial
1027	75	P1-orange	293	1	CXCL12	0	P1-D2	Epithelial
1028	46	P1-orange	428	1	CXCL12	0	P1-D2	Epithelial
1029	84	P1-orange	476	1	CXCL12	0	P1-D2	Epithelial
1030	37	P1-orange	628	1	CXCL12	0	P1-D2	Epithelial
1031	0	P1-orange	1334	1	CXCL12	0	P1-D2	Epithelial
1032	36	P1-orange	271	1	CXCL12	0	P1-D2	Epithelial
1033	19	P1-orange	190	1	CXCL12	0	P1-D2	Epithelial
1034	39	P1-orange	1175	1	CXCL12	0	P1-D2	Epithelial
1035	51	P1-orange	373	1	CXCL12	0	P1-D2	Epithelial
1036	85	P1-green	185	0	CXCL14	3	P1-D2	Epithelial
1037	42	P1-green	690	0	CXCL14	9	P1-D2	Epithelial
1038	86	P1-green	1081	0	CXCL14	12	P1-D2	Epithelial
1039	76	P1-green	493	0	CXCL14	5	P1-D2	Epithelial
1040	3	P1-green	1526	0	CXCL14	20	P1-D2	Epithelial
1041	4	P1-green	623	0	CXCL14	7	P1-D2	Epithelial
1042	29	P1-green	970	0	CXCL14	4	P1-D2	Epithelial
1043	48	P1-green	844	0	CXCL14	6	P1-D2	Epithelial
1044	69	P1-green	311	0	CXCL14	1	P1-D2	Epithelial
1045	47	P1-green	732	0	CXCL14	8	P1-D2	Epithelial
1046	41	P1-green	784	0	CXCL14	6	P1-D2	Epithelial
1047	67	P1-green	538	0	CXCL14	9	P1-D2	Epithelial
1048	2	P1-green	842	0	CXCL14	5	P1-D2	Epithelial
1049	20	P1-green	337	0	CXCL14	3	P1-D2	Epithelial
1050	40	P1-green	206	0	CXCL14	4	P1-D2	Epithelial
1051	68	P1-green	183	0	CXCL14	2	P1-D2	Epithelial
1052	62	P1-orange	566	1	CXCL14	7	P1-D2	Epithelial
1053	54	P1-orange	255	1	CXCL14	3	P1-D2	Epithelial
1054	18	P1-orange	1457	1	CXCL14	2	P1-D2	Epithelial
1055	60	P1-orange	629	1	CXCL14	19	P1-D2	Epithelial
1056	35	P1-orange	1497	1	CXCL14	6	P1-D2	Epithelial
1057	82	P1-orange	683	1	CXCL14	10	P1-D2	Epithelial
1058	43	P1-orange	181	1	CXCL14	0	P1-D2	Epithelial
1059	44	P1-orange	86	1	CXCL14	0	P1-D2	Epithelial
1060	87	P1-orange	447	1	CXCL14	2	P1-D2	Epithelial
1061	77	P1-orange	160	1	CXCL14	4	P1-D2	Epithelial
1062	50	P1-orange	1093	1	CXCL14	4	P1-D2	Epithelial
1063	45	P1-orange	108	1	CXCL14	1	P1-D2	Epithelial
1064	75	P1-orange	293	1	CXCL14	0	P1-D2	Epithelial
1065	46	P1-orange	428	1	CXCL14	0	P1-D2	Epithelial
1066	84	P1-orange	476	1	CXCL14	3	P1-D2	Epithelial
1067	37	P1-orange	628	1	CXCL14	3	P1-D2	Epithelial
1068	0	P1-orange	1334	1	CXCL14	1	P1-D2	Epithelial
1069	36	P1-orange	271	1	CXCL14	1	P1-D2	Epithelial
1070	19	P1-orange	190	1	CXCL14	0	P1-D2	Epithelial
1071	39	P1-orange	1175	1	CXCL14	10	P1-D2	Epithelial
1072	51	P1-orange	373	1	CXCL14	1	P1-D2	Epithelial
1073	85	P1-green	185	0	EGFR	0	P1-D2	Epithelial
1074	42	P1-green	690	0	EGFR	3	P1-D2	Epithelial
1075	86	P1-green	1081	0	EGFR	1	P1-D2	Epithelial
1076	76	P1-green	493	0	EGFR	0	P1-D2	Epithelial
1077	3	P1-green	1526	0	EGFR	0	P1-D2	Epithelial
1078	4	P1-green	623	0	EGFR	1	P1-D2	Epithelial
1079	29	P1-green	970	0	EGFR	3	P1-D2	Epithelial
1080	48	P1-green	844	0	EGFR	0	P1-D2	Epithelial
1081	69	P1-green	311	0	EGFR	0	P1-D2	Epithelial
1082	47	P1-green	732	0	EGFR	0	P1-D2	Epithelial
1083	41	P1-green	784	0	EGFR	1	P1-D2	Epithelial
1084	67	P1-green	538	0	EGFR	2	P1-D2	Epithelial
1085	2	P1-green	842	0	EGFR	0	P1-D2	Epithelial
1086	20	P1-green	337	0	EGFR	0	P1-D2	Epithelial
1087	40	P1-green	206	0	EGFR	0	P1-D2	Epithelial
1088	68	P1-green	183	0	EGFR	0	P1-D2	Epithelial
1089	62	P1-orange	566	1	EGFR	1	P1-D2	Epithelial
1090	54	P1-orange	255	1	EGFR	1	P1-D2	Epithelial
1091	18	P1-orange	1457	1	EGFR	1	P1-D2	Epithelial
1092	60	P1-orange	629	1	EGFR	1	P1-D2	Epithelial
1093	35	P1-orange	1497	1	EGFR	0	P1-D2	Epithelial
1094	82	P1-orange	683	1	EGFR	2	P1-D2	Epithelial
1095	43	P1-orange	181	1	EGFR	0	P1-D2	Epithelial
1096	44	P1-orange	86	1	EGFR	0	P1-D2	Epithelial
1097	87	P1-orange	447	1	EGFR	0	P1-D2	Epithelial
1098	77	P1-orange	160	1	EGFR	0	P1-D2	Epithelial
1099	50	P1-orange	1093	1	EGFR	0	P1-D2	Epithelial
1100	45	P1-orange	108	1	EGFR	0	P1-D2	Epithelial
1101	75	P1-orange	293	1	EGFR	0	P1-D2	Epithelial
1102	46	P1-orange	428	1	EGFR	2	P1-D2	Epithelial
1103	84	P1-orange	476	1	EGFR	0	P1-D2	Epithelial
1104	37	P1-orange	628	1	EGFR	0	P1-D2	Epithelial
1105	0	P1-orange	1334	1	EGFR	1	P1-D2	Epithelial
1106	36	P1-orange	271	1	EGFR	1	P1-D2	Epithelial
1107	19	P1-orange	190	1	EGFR	0	P1-D2	Epithelial
1108	39	P1-orange	1175	1	EGFR	3	P1-D2	Epithelial
1109	51	P1-orange	373	1	EGFR	0	P1-D2	Epithelial
1110	85	P1-green	185	0	EMSY	0	P1-D2	Epithelial
1111	42	P1-green	690	0	EMSY	1	P1-D2	Epithelial
1112	86	P1-green	1081	0	EMSY	2	P1-D2	Epithelial
1113	76	P1-green	493	0	EMSY	0	P1-D2	Epithelial
1114	3	P1-green	1526	0	EMSY	5	P1-D2	Epithelial
1115	4	P1-green	623	0	EMSY	3	P1-D2	Epithelial
1116	29	P1-green	970	0	EMSY	5	P1-D2	Epithelial
1117	48	P1-green	844	0	EMSY	1	P1-D2	Epithelial
1118	69	P1-green	311	0	EMSY	1	P1-D2	Epithelial
1119	47	P1-green	732	0	EMSY	1	P1-D2	Epithelial
1120	41	P1-green	784	0	EMSY	2	P1-D2	Epithelial
1121	67	P1-green	538	0	EMSY	1	P1-D2	Epithelial
1122	2	P1-green	842	0	EMSY	2	P1-D2	Epithelial
1123	20	P1-green	337	0	EMSY	1	P1-D2	Epithelial
1124	40	P1-green	206	0	EMSY	0	P1-D2	Epithelial
1125	68	P1-green	183	0	EMSY	0	P1-D2	Epithelial
1126	62	P1-orange	566	1	EMSY	2	P1-D2	Epithelial
1127	54	P1-orange	255	1	EMSY	0	P1-D2	Epithelial
1128	18	P1-orange	1457	1	EMSY	4	P1-D2	Epithelial
1129	60	P1-orange	629	1	EMSY	0	P1-D2	Epithelial
1130	35	P1-orange	1497	1	EMSY	3	P1-D2	Epithelial
1131	82	P1-orange	683	1	EMSY	2	P1-D2	Epithelial
1132	43	P1-orange	181	1	EMSY	1	P1-D2	Epithelial
1133	44	P1-orange	86	1	EMSY	0	P1-D2	Epithelial
1134	87	P1-orange	447	1	EMSY	0	P1-D2	Epithelial
1135	77	P1-orange	160	1	EMSY	0	P1-D2	Epithelial
1136	50	P1-orange	1093	1	EMSY	3	P1-D2	Epithelial
1137	45	P1-orange	108	1	EMSY	0	P1-D2	Epithelial
1138	75	P1-orange	293	1	EMSY	0	P1-D2	Epithelial
1139	46	P1-orange	428	1	EMSY	1	P1-D2	Epithelial
1140	84	P1-orange	476	1	EMSY	1	P1-D2	Epithelial
1141	37	P1-orange	628	1	EMSY	1	P1-D2	Epithelial
1142	0	P1-orange	1334	1	EMSY	2	P1-D2	Epithelial
1143	36	P1-orange	271	1	EMSY	0	P1-D2	Epithelial
1144	19	P1-orange	190	1	EMSY	1	P1-D2	Epithelial
1145	39	P1-orange	1175	1	EMSY	2	P1-D2	Epithelial
1146	51	P1-orange	373	1	EMSY	1	P1-D2	Epithelial
1147	85	P1-green	185	0	EPAS1	0	P1-D2	Epithelial
1148	42	P1-green	690	0	EPAS1	2	P1-D2	Epithelial
1149	86	P1-green	1081	0	EPAS1	5	P1-D2	Epithelial
1150	76	P1-green	493	0	EPAS1	1	P1-D2	Epithelial
1151	3	P1-green	1526	0	EPAS1	2	P1-D2	Epithelial
1152	4	P1-green	623	0	EPAS1	2	P1-D2	Epithelial
1153	29	P1-green	970	0	EPAS1	1	P1-D2	Epithelial
1154	48	P1-green	844	0	EPAS1	3	P1-D2	Epithelial
1155	69	P1-green	311	0	EPAS1	0	P1-D2	Epithelial
1156	47	P1-green	732	0	EPAS1	0	P1-D2	Epithelial
1157	41	P1-green	784	0	EPAS1	0	P1-D2	Epithelial
1158	67	P1-green	538	0	EPAS1	2	P1-D2	Epithelial
1159	2	P1-green	842	0	EPAS1	2	P1-D2	Epithelial
1160	20	P1-green	337	0	EPAS1	1	P1-D2	Epithelial
1161	40	P1-green	206	0	EPAS1	1	P1-D2	Epithelial
1162	68	P1-green	183	0	EPAS1	0	P1-D2	Epithelial
1163	62	P1-orange	566	1	EPAS1	1	P1-D2	Epithelial
1164	54	P1-orange	255	1	EPAS1	0	P1-D2	Epithelial
1165	18	P1-orange	1457	1	EPAS1	5	P1-D2	Epithelial
1166	60	P1-orange	629	1	EPAS1	3	P1-D2	Epithelial
1167	35	P1-orange	1497	1	EPAS1	10	P1-D2	Epithelial
1168	82	P1-orange	683	1	EPAS1	2	P1-D2	Epithelial
1169	43	P1-orange	181	1	EPAS1	3	P1-D2	Epithelial
1170	44	P1-orange	86	1	EPAS1	2	P1-D2	Epithelial
1171	87	P1-orange	447	1	EPAS1	1	P1-D2	Epithelial
1172	77	P1-orange	160	1	EPAS1	1	P1-D2	Epithelial
1173	50	P1-orange	1093	1	EPAS1	4	P1-D2	Epithelial
1174	45	P1-orange	108	1	EPAS1	2	P1-D2	Epithelial
1175	75	P1-orange	293	1	EPAS1	3	P1-D2	Epithelial
1176	46	P1-orange	428	1	EPAS1	3	P1-D2	Epithelial
1177	84	P1-orange	476	1	EPAS1	4	P1-D2	Epithelial
1178	37	P1-orange	628	1	EPAS1	5	P1-D2	Epithelial
1179	0	P1-orange	1334	1	EPAS1	4	P1-D2	Epithelial
1180	36	P1-orange	271	1	EPAS1	3	P1-D2	Epithelial
1181	19	P1-orange	190	1	EPAS1	1	P1-D2	Epithelial
1182	39	P1-orange	1175	1	EPAS1	3	P1-D2	Epithelial
1183	51	P1-orange	373	1	EPAS1	3	P1-D2	Epithelial
1184	85	P1-green	185	0	ER	10	P1-D2	Epithelial
1185	42	P1-green	690	0	ER	55	P1-D2	Epithelial
1186	86	P1-green	1081	0	ER	41	P1-D2	Epithelial
1187	76	P1-green	493	0	ER	23	P1-D2	Epithelial
1188	3	P1-green	1526	0	ER	105	P1-D2	Epithelial
1189	4	P1-green	623	0	ER	38	P1-D2	Epithelial
1190	29	P1-green	970	0	ER	70	P1-D2	Epithelial
1191	48	P1-green	844	0	ER	44	P1-D2	Epithelial
1192	69	P1-green	311	0	ER	15	P1-D2	Epithelial
1193	47	P1-green	732	0	ER	29	P1-D2	Epithelial
1194	41	P1-green	784	0	ER	54	P1-D2	Epithelial
1195	67	P1-green	538	0	ER	22	P1-D2	Epithelial
1196	2	P1-green	842	0	ER	52	P1-D2	Epithelial
1197	20	P1-green	337	0	ER	9	P1-D2	Epithelial
1198	40	P1-green	206	0	ER	16	P1-D2	Epithelial
1199	68	P1-green	183	0	ER	14	P1-D2	Epithelial
1200	62	P1-orange	566	1	ER	23	P1-D2	Epithelial
1201	54	P1-orange	255	1	ER	9	P1-D2	Epithelial
1202	18	P1-orange	1457	1	ER	62	P1-D2	Epithelial
1203	60	P1-orange	629	1	ER	30	P1-D2	Epithelial
1204	35	P1-orange	1497	1	ER	93	P1-D2	Epithelial
1205	82	P1-orange	683	1	ER	47	P1-D2	Epithelial
1206	43	P1-orange	181	1	ER	10	P1-D2	Epithelial
1207	44	P1-orange	86	1	ER	7	P1-D2	Epithelial
1208	87	P1-orange	447	1	ER	23	P1-D2	Epithelial
1209	77	P1-orange	160	1	ER	6	P1-D2	Epithelial
1210	50	P1-orange	1093	1	ER	50	P1-D2	Epithelial
1211	45	P1-orange	108	1	ER	13	P1-D2	Epithelial
1212	75	P1-orange	293	1	ER	21	P1-D2	Epithelial
1213	46	P1-orange	428	1	ER	25	P1-D2	Epithelial
1214	84	P1-orange	476	1	ER	25	P1-D2	Epithelial
1215	37	P1-orange	628	1	ER	38	P1-D2	Epithelial
1216	0	P1-orange	1334	1	ER	69	P1-D2	Epithelial
1217	36	P1-orange	271	1	ER	21	P1-D2	Epithelial
1218	19	P1-orange	190	1	ER	14	P1-D2	Epithelial
1219	39	P1-orange	1175	1	ER	64	P1-D2	Epithelial
1220	51	P1-orange	373	1	ER	12	P1-D2	Epithelial
1221	85	P1-green	185	0	ERLIN2	0	P1-D2	Epithelial
1222	42	P1-green	690	0	ERLIN2	9	P1-D2	Epithelial
1223	86	P1-green	1081	0	ERLIN2	4	P1-D2	Epithelial
1224	76	P1-green	493	0	ERLIN2	2	P1-D2	Epithelial
1225	3	P1-green	1526	0	ERLIN2	13	P1-D2	Epithelial
1226	4	P1-green	623	0	ERLIN2	4	P1-D2	Epithelial
1227	29	P1-green	970	0	ERLIN2	9	P1-D2	Epithelial
1228	48	P1-green	844	0	ERLIN2	10	P1-D2	Epithelial
1229	69	P1-green	311	0	ERLIN2	4	P1-D2	Epithelial
1230	47	P1-green	732	0	ERLIN2	4	P1-D2	Epithelial
1231	41	P1-green	784	0	ERLIN2	9	P1-D2	Epithelial
1232	67	P1-green	538	0	ERLIN2	5	P1-D2	Epithelial
1233	2	P1-green	842	0	ERLIN2	5	P1-D2	Epithelial
1234	20	P1-green	337	0	ERLIN2	5	P1-D2	Epithelial
1235	40	P1-green	206	0	ERLIN2	0	P1-D2	Epithelial
1236	68	P1-green	183	0	ERLIN2	2	P1-D2	Epithelial
1237	62	P1-orange	566	1	ERLIN2	12	P1-D2	Epithelial
1238	54	P1-orange	255	1	ERLIN2	4	P1-D2	Epithelial
1239	18	P1-orange	1457	1	ERLIN2	19	P1-D2	Epithelial
1240	60	P1-orange	629	1	ERLIN2	11	P1-D2	Epithelial
1241	35	P1-orange	1497	1	ERLIN2	17	P1-D2	Epithelial
1242	82	P1-orange	683	1	ERLIN2	14	P1-D2	Epithelial
1243	43	P1-orange	181	1	ERLIN2	12	P1-D2	Epithelial
1244	44	P1-orange	86	1	ERLIN2	3	P1-D2	Epithelial
1245	87	P1-orange	447	1	ERLIN2	5	P1-D2	Epithelial
1246	77	P1-orange	160	1	ERLIN2	6	P1-D2	Epithelial
1247	50	P1-orange	1093	1	ERLIN2	18	P1-D2	Epithelial
1248	45	P1-orange	108	1	ERLIN2	2	P1-D2	Epithelial
1249	75	P1-orange	293	1	ERLIN2	1	P1-D2	Epithelial
1250	46	P1-orange	428	1	ERLIN2	14	P1-D2	Epithelial
1251	84	P1-orange	476	1	ERLIN2	5	P1-D2	Epithelial
1252	37	P1-orange	628	1	ERLIN2	8	P1-D2	Epithelial
1253	0	P1-orange	1334	1	ERLIN2	27	P1-D2	Epithelial
1254	36	P1-orange	271	1	ERLIN2	8	P1-D2	Epithelial
1255	19	P1-orange	190	1	ERLIN2	5	P1-D2	Epithelial
1256	39	P1-orange	1175	1	ERLIN2	10	P1-D2	Epithelial
1257	51	P1-orange	373	1	ERLIN2	5	P1-D2	Epithelial
1258	85	P1-green	185	0	EZH2	0	P1-D2	Epithelial
1259	42	P1-green	690	0	EZH2	0	P1-D2	Epithelial
1260	86	P1-green	1081	0	EZH2	0	P1-D2	Epithelial
1261	76	P1-green	493	0	EZH2	0	P1-D2	Epithelial
1262	3	P1-green	1526	0	EZH2	0	P1-D2	Epithelial
1263	4	P1-green	623	0	EZH2	0	P1-D2	Epithelial
1264	29	P1-green	970	0	EZH2	0	P1-D2	Epithelial
1265	48	P1-green	844	0	EZH2	0	P1-D2	Epithelial
1266	69	P1-green	311	0	EZH2	0	P1-D2	Epithelial
1267	47	P1-green	732	0	EZH2	0	P1-D2	Epithelial
1268	41	P1-green	784	0	EZH2	0	P1-D2	Epithelial
1269	67	P1-green	538	0	EZH2	0	P1-D2	Epithelial
1270	2	P1-green	842	0	EZH2	0	P1-D2	Epithelial
1271	20	P1-green	337	0	EZH2	0	P1-D2	Epithelial
1272	40	P1-green	206	0	EZH2	0	P1-D2	Epithelial
1273	68	P1-green	183	0	EZH2	0	P1-D2	Epithelial
1274	62	P1-orange	566	1	EZH2	0	P1-D2	Epithelial
1275	54	P1-orange	255	1	EZH2	0	P1-D2	Epithelial
1276	18	P1-orange	1457	1	EZH2	0	P1-D2	Epithelial
1277	60	P1-orange	629	1	EZH2	0	P1-D2	Epithelial
1278	35	P1-orange	1497	1	EZH2	0	P1-D2	Epithelial
1279	82	P1-orange	683	1	EZH2	0	P1-D2	Epithelial
1280	43	P1-orange	181	1	EZH2	1	P1-D2	Epithelial
1281	44	P1-orange	86	1	EZH2	0	P1-D2	Epithelial
1282	87	P1-orange	447	1	EZH2	0	P1-D2	Epithelial
1283	77	P1-orange	160	1	EZH2	0	P1-D2	Epithelial
1284	50	P1-orange	1093	1	EZH2	0	P1-D2	Epithelial
1285	45	P1-orange	108	1	EZH2	0	P1-D2	Epithelial
1286	75	P1-orange	293	1	EZH2	0	P1-D2	Epithelial
1287	46	P1-orange	428	1	EZH2	0	P1-D2	Epithelial
1288	84	P1-orange	476	1	EZH2	0	P1-D2	Epithelial
1289	37	P1-orange	628	1	EZH2	0	P1-D2	Epithelial
1290	0	P1-orange	1334	1	EZH2	0	P1-D2	Epithelial
1291	36	P1-orange	271	1	EZH2	0	P1-D2	Epithelial
1292	19	P1-orange	190	1	EZH2	0	P1-D2	Epithelial
1293	39	P1-orange	1175	1	EZH2	0	P1-D2	Epithelial
1294	51	P1-orange	373	1	EZH2	0	P1-D2	Epithelial
1295	85	P1-green	185	0	EpCAM	12	P1-D2	Epithelial
1296	42	P1-green	690	0	EpCAM	47	P1-D2	Epithelial
1297	86	P1-green	1081	0	EpCAM	50	P1-D2	Epithelial
1298	76	P1-green	493	0	EpCAM	28	P1-D2	Epithelial
1299	3	P1-green	1526	0	EpCAM	123	P1-D2	Epithelial
1300	4	P1-green	623	0	EpCAM	50	P1-D2	Epithelial
1301	29	P1-green	970	0	EpCAM	122	P1-D2	Epithelial
1302	48	P1-green	844	0	EpCAM	40	P1-D2	Epithelial
1303	69	P1-green	311	0	EpCAM	12	P1-D2	Epithelial
1304	47	P1-green	732	0	EpCAM	46	P1-D2	Epithelial
1305	41	P1-green	784	0	EpCAM	67	P1-D2	Epithelial
1306	67	P1-green	538	0	EpCAM	32	P1-D2	Epithelial
1307	2	P1-green	842	0	EpCAM	68	P1-D2	Epithelial
1308	20	P1-green	337	0	EpCAM	21	P1-D2	Epithelial
1309	40	P1-green	206	0	EpCAM	15	P1-D2	Epithelial
1310	68	P1-green	183	0	EpCAM	4	P1-D2	Epithelial
1311	62	P1-orange	566	1	EpCAM	11	P1-D2	Epithelial
1312	54	P1-orange	255	1	EpCAM	9	P1-D2	Epithelial
1313	18	P1-orange	1457	1	EpCAM	89	P1-D2	Epithelial
1314	60	P1-orange	629	1	EpCAM	18	P1-D2	Epithelial
1315	35	P1-orange	1497	1	EpCAM	50	P1-D2	Epithelial
1316	82	P1-orange	683	1	EpCAM	19	P1-D2	Epithelial
1317	43	P1-orange	181	1	EpCAM	9	P1-D2	Epithelial
1318	44	P1-orange	86	1	EpCAM	6	P1-D2	Epithelial
1319	87	P1-orange	447	1	EpCAM	8	P1-D2	Epithelial
1320	77	P1-orange	160	1	EpCAM	8	P1-D2	Epithelial
1321	50	P1-orange	1093	1	EpCAM	41	P1-D2	Epithelial
1322	45	P1-orange	108	1	EpCAM	5	P1-D2	Epithelial
1323	75	P1-orange	293	1	EpCAM	8	P1-D2	Epithelial
1324	46	P1-orange	428	1	EpCAM	17	P1-D2	Epithelial
1325	84	P1-orange	476	1	EpCAM	9	P1-D2	Epithelial
1326	37	P1-orange	628	1	EpCAM	22	P1-D2	Epithelial
1327	0	P1-orange	1334	1	EpCAM	63	P1-D2	Epithelial
1328	36	P1-orange	271	1	EpCAM	5	P1-D2	Epithelial
1329	19	P1-orange	190	1	EpCAM	7	P1-D2	Epithelial
1330	39	P1-orange	1175	1	EpCAM	48	P1-D2	Epithelial
1331	51	P1-orange	373	1	EpCAM	11	P1-D2	Epithelial
1332	85	P1-green	185	0	GAPDH	8	P1-D2	Epithelial
1333	42	P1-green	690	0	GAPDH	29	P1-D2	Epithelial
1334	86	P1-green	1081	0	GAPDH	21	P1-D2	Epithelial
1335	76	P1-green	493	0	GAPDH	10	P1-D2	Epithelial
1336	3	P1-green	1526	0	GAPDH	68	P1-D2	Epithelial
1337	4	P1-green	623	0	GAPDH	34	P1-D2	Epithelial
1338	29	P1-green	970	0	GAPDH	36	P1-D2	Epithelial
1339	48	P1-green	844	0	GAPDH	31	P1-D2	Epithelial
1340	69	P1-green	311	0	GAPDH	3	P1-D2	Epithelial
1341	47	P1-green	732	0	GAPDH	23	P1-D2	Epithelial
1342	41	P1-green	784	0	GAPDH	31	P1-D2	Epithelial
1343	67	P1-green	538	0	GAPDH	20	P1-D2	Epithelial
1344	2	P1-green	842	0	GAPDH	28	P1-D2	Epithelial
1345	20	P1-green	337	0	GAPDH	30	P1-D2	Epithelial
1346	40	P1-green	206	0	GAPDH	7	P1-D2	Epithelial
1347	68	P1-green	183	0	GAPDH	3	P1-D2	Epithelial
1348	62	P1-orange	566	1	GAPDH	34	P1-D2	Epithelial
1349	54	P1-orange	255	1	GAPDH	19	P1-D2	Epithelial
1350	18	P1-orange	1457	1	GAPDH	74	P1-D2	Epithelial
1351	60	P1-orange	629	1	GAPDH	28	P1-D2	Epithelial
1352	35	P1-orange	1497	1	GAPDH	90	P1-D2	Epithelial
1353	82	P1-orange	683	1	GAPDH	40	P1-D2	Epithelial
1354	43	P1-orange	181	1	GAPDH	9	P1-D2	Epithelial
1355	44	P1-orange	86	1	GAPDH	3	P1-D2	Epithelial
1356	87	P1-orange	447	1	GAPDH	11	P1-D2	Epithelial
1357	77	P1-orange	160	1	GAPDH	9	P1-D2	Epithelial
1358	50	P1-orange	1093	1	GAPDH	42	P1-D2	Epithelial
1359	45	P1-orange	108	1	GAPDH	10	P1-D2	Epithelial
1360	75	P1-orange	293	1	GAPDH	10	P1-D2	Epithelial
1361	46	P1-orange	428	1	GAPDH	17	P1-D2	Epithelial
1362	84	P1-orange	476	1	GAPDH	20	P1-D2	Epithelial
1363	37	P1-orange	628	1	GAPDH	31	P1-D2	Epithelial
1364	0	P1-orange	1334	1	GAPDH	52	P1-D2	Epithelial
1365	36	P1-orange	271	1	GAPDH	14	P1-D2	Epithelial
1366	19	P1-orange	190	1	GAPDH	8	P1-D2	Epithelial
1367	39	P1-orange	1175	1	GAPDH	43	P1-D2	Epithelial
1368	51	P1-orange	373	1	GAPDH	16	P1-D2	Epithelial
1369	85	P1-green	185	0	GATA3	1	P1-D2	Epithelial
1370	42	P1-green	690	0	GATA3	21	P1-D2	Epithelial
1371	86	P1-green	1081	0	GATA3	9	P1-D2	Epithelial
1372	76	P1-green	493	0	GATA3	12	P1-D2	Epithelial
1373	3	P1-green	1526	0	GATA3	35	P1-D2	Epithelial
1374	4	P1-green	623	0	GATA3	19	P1-D2	Epithelial
1375	29	P1-green	970	0	GATA3	18	P1-D2	Epithelial
1376	48	P1-green	844	0	GATA3	21	P1-D2	Epithelial
1377	69	P1-green	311	0	GATA3	8	P1-D2	Epithelial
1378	47	P1-green	732	0	GATA3	10	P1-D2	Epithelial
1379	41	P1-green	784	0	GATA3	24	P1-D2	Epithelial
1380	67	P1-green	538	0	GATA3	12	P1-D2	Epithelial
1381	2	P1-green	842	0	GATA3	20	P1-D2	Epithelial
1382	20	P1-green	337	0	GATA3	7	P1-D2	Epithelial
1383	40	P1-green	206	0	GATA3	7	P1-D2	Epithelial
1384	68	P1-green	183	0	GATA3	3	P1-D2	Epithelial
1385	62	P1-orange	566	1	GATA3	21	P1-D2	Epithelial
1386	54	P1-orange	255	1	GATA3	8	P1-D2	Epithelial
1387	18	P1-orange	1457	1	GATA3	34	P1-D2	Epithelial
1388	60	P1-orange	629	1	GATA3	30	P1-D2	Epithelial
1389	35	P1-orange	1497	1	GATA3	29	P1-D2	Epithelial
1390	82	P1-orange	683	1	GATA3	12	P1-D2	Epithelial
1391	43	P1-orange	181	1	GATA3	8	P1-D2	Epithelial
1392	44	P1-orange	86	1	GATA3	5	P1-D2	Epithelial
1393	87	P1-orange	447	1	GATA3	11	P1-D2	Epithelial
1394	77	P1-orange	160	1	GATA3	7	P1-D2	Epithelial
1395	50	P1-orange	1093	1	GATA3	23	P1-D2	Epithelial
1396	45	P1-orange	108	1	GATA3	7	P1-D2	Epithelial
1397	75	P1-orange	293	1	GATA3	4	P1-D2	Epithelial
1398	46	P1-orange	428	1	GATA3	9	P1-D2	Epithelial
1399	84	P1-orange	476	1	GATA3	13	P1-D2	Epithelial
1400	37	P1-orange	628	1	GATA3	20	P1-D2	Epithelial
1401	0	P1-orange	1334	1	GATA3	36	P1-D2	Epithelial
1402	36	P1-orange	271	1	GATA3	8	P1-D2	Epithelial
1403	19	P1-orange	190	1	GATA3	2	P1-D2	Epithelial
1404	39	P1-orange	1175	1	GATA3	20	P1-D2	Epithelial
1405	51	P1-orange	373	1	GATA3	12	P1-D2	Epithelial
1406	85	P1-green	185	0	GRB7	0	P1-D2	Epithelial
1407	42	P1-green	690	0	GRB7	0	P1-D2	Epithelial
1408	86	P1-green	1081	0	GRB7	0	P1-D2	Epithelial
1409	76	P1-green	493	0	GRB7	0	P1-D2	Epithelial
1410	3	P1-green	1526	0	GRB7	2	P1-D2	Epithelial
1411	4	P1-green	623	0	GRB7	0	P1-D2	Epithelial
1412	29	P1-green	970	0	GRB7	1	P1-D2	Epithelial
1413	48	P1-green	844	0	GRB7	2	P1-D2	Epithelial
1414	69	P1-green	311	0	GRB7	0	P1-D2	Epithelial
1415	47	P1-green	732	0	GRB7	0	P1-D2	Epithelial
1416	41	P1-green	784	0	GRB7	2	P1-D2	Epithelial
1417	67	P1-green	538	0	GRB7	0	P1-D2	Epithelial
1418	2	P1-green	842	0	GRB7	0	P1-D2	Epithelial
1419	20	P1-green	337	0	GRB7	0	P1-D2	Epithelial
1420	40	P1-green	206	0	GRB7	0	P1-D2	Epithelial
1421	68	P1-green	183	0	GRB7	0	P1-D2	Epithelial
1422	62	P1-orange	566	1	GRB7	0	P1-D2	Epithelial
1423	54	P1-orange	255	1	GRB7	1	P1-D2	Epithelial
1424	18	P1-orange	1457	1	GRB7	4	P1-D2	Epithelial
1425	60	P1-orange	629	1	GRB7	1	P1-D2	Epithelial
1426	35	P1-orange	1497	1	GRB7	2	P1-D2	Epithelial
1427	82	P1-orange	683	1	GRB7	1	P1-D2	Epithelial
1428	43	P1-orange	181	1	GRB7	0	P1-D2	Epithelial
1429	44	P1-orange	86	1	GRB7	0	P1-D2	Epithelial
1430	87	P1-orange	447	1	GRB7	1	P1-D2	Epithelial
1431	77	P1-orange	160	1	GRB7	0	P1-D2	Epithelial
1432	50	P1-orange	1093	1	GRB7	2	P1-D2	Epithelial
1433	45	P1-orange	108	1	GRB7	0	P1-D2	Epithelial
1434	75	P1-orange	293	1	GRB7	1	P1-D2	Epithelial
1435	46	P1-orange	428	1	GRB7	0	P1-D2	Epithelial
1436	84	P1-orange	476	1	GRB7	0	P1-D2	Epithelial
1437	37	P1-orange	628	1	GRB7	1	P1-D2	Epithelial
1438	0	P1-orange	1334	1	GRB7	1	P1-D2	Epithelial
1439	36	P1-orange	271	1	GRB7	0	P1-D2	Epithelial
1440	19	P1-orange	190	1	GRB7	0	P1-D2	Epithelial
1441	39	P1-orange	1175	1	GRB7	0	P1-D2	Epithelial
1442	51	P1-orange	373	1	GRB7	0	P1-D2	Epithelial
1443	85	P1-green	185	0	GSTM1	2	P1-D2	Epithelial
1444	42	P1-green	690	0	GSTM1	9	P1-D2	Epithelial
1445	86	P1-green	1081	0	GSTM1	3	P1-D2	Epithelial
1446	76	P1-green	493	0	GSTM1	3	P1-D2	Epithelial
1447	3	P1-green	1526	0	GSTM1	28	P1-D2	Epithelial
1448	4	P1-green	623	0	GSTM1	3	P1-D2	Epithelial
1449	29	P1-green	970	0	GSTM1	9	P1-D2	Epithelial
1450	48	P1-green	844	0	GSTM1	6	P1-D2	Epithelial
1451	69	P1-green	311	0	GSTM1	1	P1-D2	Epithelial
1452	47	P1-green	732	0	GSTM1	4	P1-D2	Epithelial
1453	41	P1-green	784	0	GSTM1	8	P1-D2	Epithelial
1454	67	P1-green	538	0	GSTM1	7	P1-D2	Epithelial
1455	2	P1-green	842	0	GSTM1	1	P1-D2	Epithelial
1456	20	P1-green	337	0	GSTM1	1	P1-D2	Epithelial
1457	40	P1-green	206	0	GSTM1	0	P1-D2	Epithelial
1458	68	P1-green	183	0	GSTM1	3	P1-D2	Epithelial
1459	62	P1-orange	566	1	GSTM1	2	P1-D2	Epithelial
1460	54	P1-orange	255	1	GSTM1	1	P1-D2	Epithelial
1461	18	P1-orange	1457	1	GSTM1	13	P1-D2	Epithelial
1462	60	P1-orange	629	1	GSTM1	3	P1-D2	Epithelial
1463	35	P1-orange	1497	1	GSTM1	7	P1-D2	Epithelial
1464	82	P1-orange	683	1	GSTM1	5	P1-D2	Epithelial
1465	43	P1-orange	181	1	GSTM1	2	P1-D2	Epithelial
1466	44	P1-orange	86	1	GSTM1	0	P1-D2	Epithelial
1467	87	P1-orange	447	1	GSTM1	1	P1-D2	Epithelial
1468	77	P1-orange	160	1	GSTM1	1	P1-D2	Epithelial
1469	50	P1-orange	1093	1	GSTM1	5	P1-D2	Epithelial
1470	45	P1-orange	108	1	GSTM1	3	P1-D2	Epithelial
1471	75	P1-orange	293	1	GSTM1	1	P1-D2	Epithelial
1472	46	P1-orange	428	1	GSTM1	3	P1-D2	Epithelial
1473	84	P1-orange	476	1	GSTM1	2	P1-D2	Epithelial
1474	37	P1-orange	628	1	GSTM1	3	P1-D2	Epithelial
1475	0	P1-orange	1334	1	GSTM1	12	P1-D2	Epithelial
1476	36	P1-orange	271	1	GSTM1	1	P1-D2	Epithelial
1477	19	P1-orange	190	1	GSTM1	2	P1-D2	Epithelial
1478	39	P1-orange	1175	1	GSTM1	8	P1-D2	Epithelial
1479	51	P1-orange	373	1	GSTM1	1	P1-D2	Epithelial
1480	85	P1-green	185	0	GUS1	2	P1-D2	Epithelial
1481	42	P1-green	690	0	GUS1	14	P1-D2	Epithelial
1482	86	P1-green	1081	0	GUS1	15	P1-D2	Epithelial
1483	76	P1-green	493	0	GUS1	8	P1-D2	Epithelial
1484	3	P1-green	1526	0	GUS1	33	P1-D2	Epithelial
1485	4	P1-green	623	0	GUS1	19	P1-D2	Epithelial
1486	29	P1-green	970	0	GUS1	23	P1-D2	Epithelial
1487	48	P1-green	844	0	GUS1	17	P1-D2	Epithelial
1488	69	P1-green	311	0	GUS1	4	P1-D2	Epithelial
1489	47	P1-green	732	0	GUS1	6	P1-D2	Epithelial
1490	41	P1-green	784	0	GUS1	21	P1-D2	Epithelial
1491	67	P1-green	538	0	GUS1	5	P1-D2	Epithelial
1492	2	P1-green	842	0	GUS1	21	P1-D2	Epithelial
1493	20	P1-green	337	0	GUS1	7	P1-D2	Epithelial
1494	40	P1-green	206	0	GUS1	6	P1-D2	Epithelial
1495	68	P1-green	183	0	GUS1	3	P1-D2	Epithelial
1496	62	P1-orange	566	1	GUS1	8	P1-D2	Epithelial
1497	54	P1-orange	255	1	GUS1	2	P1-D2	Epithelial
1498	18	P1-orange	1457	1	GUS1	18	P1-D2	Epithelial
1499	60	P1-orange	629	1	GUS1	6	P1-D2	Epithelial
1500	35	P1-orange	1497	1	GUS1	19	P1-D2	Epithelial
1501	82	P1-orange	683	1	GUS1	6	P1-D2	Epithelial
1502	43	P1-orange	181	1	GUS1	3	P1-D2	Epithelial
1503	44	P1-orange	86	1	GUS1	3	P1-D2	Epithelial
1504	87	P1-orange	447	1	GUS1	2	P1-D2	Epithelial
1505	77	P1-orange	160	1	GUS1	1	P1-D2	Epithelial
1506	50	P1-orange	1093	1	GUS1	9	P1-D2	Epithelial
1507	45	P1-orange	108	1	GUS1	4	P1-D2	Epithelial
1508	75	P1-orange	293	1	GUS1	2	P1-D2	Epithelial
1509	46	P1-orange	428	1	GUS1	6	P1-D2	Epithelial
1510	84	P1-orange	476	1	GUS1	5	P1-D2	Epithelial
1511	37	P1-orange	628	1	GUS1	12	P1-D2	Epithelial
1512	0	P1-orange	1334	1	GUS1	26	P1-D2	Epithelial
1513	36	P1-orange	271	1	GUS1	3	P1-D2	Epithelial
1514	19	P1-orange	190	1	GUS1	5	P1-D2	Epithelial
1515	39	P1-orange	1175	1	GUS1	9	P1-D2	Epithelial
1516	51	P1-orange	373	1	GUS1	7	P1-D2	Epithelial
1517	85	P1-green	185	0	HER2	6	P1-D2	Epithelial
1518	42	P1-green	690	0	HER2	21	P1-D2	Epithelial
1519	86	P1-green	1081	0	HER2	31	P1-D2	Epithelial
1520	76	P1-green	493	0	HER2	15	P1-D2	Epithelial
1521	3	P1-green	1526	0	HER2	56	P1-D2	Epithelial
1522	4	P1-green	623	0	HER2	23	P1-D2	Epithelial
1523	29	P1-green	970	0	HER2	34	P1-D2	Epithelial
1524	48	P1-green	844	0	HER2	17	P1-D2	Epithelial
1525	69	P1-green	311	0	HER2	10	P1-D2	Epithelial
1526	47	P1-green	732	0	HER2	21	P1-D2	Epithelial
1527	41	P1-green	784	0	HER2	24	P1-D2	Epithelial
1528	67	P1-green	538	0	HER2	11	P1-D2	Epithelial
1529	2	P1-green	842	0	HER2	24	P1-D2	Epithelial
1530	20	P1-green	337	0	HER2	4	P1-D2	Epithelial
1531	40	P1-green	206	0	HER2	10	P1-D2	Epithelial
1532	68	P1-green	183	0	HER2	1	P1-D2	Epithelial
1533	62	P1-orange	566	1	HER2	7	P1-D2	Epithelial
1534	54	P1-orange	255	1	HER2	4	P1-D2	Epithelial
1535	18	P1-orange	1457	1	HER2	19	P1-D2	Epithelial
1536	60	P1-orange	629	1	HER2	21	P1-D2	Epithelial
1537	35	P1-orange	1497	1	HER2	24	P1-D2	Epithelial
1538	82	P1-orange	683	1	HER2	9	P1-D2	Epithelial
1539	43	P1-orange	181	1	HER2	3	P1-D2	Epithelial
1540	44	P1-orange	86	1	HER2	1	P1-D2	Epithelial
1541	87	P1-orange	447	1	HER2	10	P1-D2	Epithelial
1542	77	P1-orange	160	1	HER2	4	P1-D2	Epithelial
1543	50	P1-orange	1093	1	HER2	8	P1-D2	Epithelial
1544	45	P1-orange	108	1	HER2	4	P1-D2	Epithelial
1545	75	P1-orange	293	1	HER2	1	P1-D2	Epithelial
1546	46	P1-orange	428	1	HER2	11	P1-D2	Epithelial
1547	84	P1-orange	476	1	HER2	7	P1-D2	Epithelial
1548	37	P1-orange	628	1	HER2	6	P1-D2	Epithelial
1549	0	P1-orange	1334	1	HER2	23	P1-D2	Epithelial
1550	36	P1-orange	271	1	HER2	6	P1-D2	Epithelial
1551	19	P1-orange	190	1	HER2	3	P1-D2	Epithelial
1552	39	P1-orange	1175	1	HER2	25	P1-D2	Epithelial
1553	51	P1-orange	373	1	HER2	6	P1-D2	Epithelial
1554	85	P1-green	185	0	HES1	0	P1-D2	Epithelial
1555	42	P1-green	690	0	HES1	5	P1-D2	Epithelial
1556	86	P1-green	1081	0	HES1	9	P1-D2	Epithelial
1557	76	P1-green	493	0	HES1	4	P1-D2	Epithelial
1558	3	P1-green	1526	0	HES1	13	P1-D2	Epithelial
1559	4	P1-green	623	0	HES1	4	P1-D2	Epithelial
1560	29	P1-green	970	0	HES1	4	P1-D2	Epithelial
1561	48	P1-green	844	0	HES1	9	P1-D2	Epithelial
1562	69	P1-green	311	0	HES1	1	P1-D2	Epithelial
1563	47	P1-green	732	0	HES1	4	P1-D2	Epithelial
1564	41	P1-green	784	0	HES1	10	P1-D2	Epithelial
1565	67	P1-green	538	0	HES1	3	P1-D2	Epithelial
1566	2	P1-green	842	0	HES1	7	P1-D2	Epithelial
1567	20	P1-green	337	0	HES1	0	P1-D2	Epithelial
1568	40	P1-green	206	0	HES1	0	P1-D2	Epithelial
1569	68	P1-green	183	0	HES1	0	P1-D2	Epithelial
1570	62	P1-orange	566	1	HES1	6	P1-D2	Epithelial
1571	54	P1-orange	255	1	HES1	0	P1-D2	Epithelial
1572	18	P1-orange	1457	1	HES1	21	P1-D2	Epithelial
1573	60	P1-orange	629	1	HES1	4	P1-D2	Epithelial
1574	35	P1-orange	1497	1	HES1	14	P1-D2	Epithelial
1575	82	P1-orange	683	1	HES1	5	P1-D2	Epithelial
1576	43	P1-orange	181	1	HES1	2	P1-D2	Epithelial
1577	44	P1-orange	86	1	HES1	2	P1-D2	Epithelial
1578	87	P1-orange	447	1	HES1	1	P1-D2	Epithelial
1579	77	P1-orange	160	1	HES1	2	P1-D2	Epithelial
1580	50	P1-orange	1093	1	HES1	3	P1-D2	Epithelial
1581	45	P1-orange	108	1	HES1	0	P1-D2	Epithelial
1582	75	P1-orange	293	1	HES1	2	P1-D2	Epithelial
1583	46	P1-orange	428	1	HES1	3	P1-D2	Epithelial
1584	84	P1-orange	476	1	HES1	7	P1-D2	Epithelial
1585	37	P1-orange	628	1	HES1	8	P1-D2	Epithelial
1586	0	P1-orange	1334	1	HES1	8	P1-D2	Epithelial
1587	36	P1-orange	271	1	HES1	1	P1-D2	Epithelial
1588	19	P1-orange	190	1	HES1	1	P1-D2	Epithelial
1589	39	P1-orange	1175	1	HES1	6	P1-D2	Epithelial
1590	51	P1-orange	373	1	HES1	0	P1-D2	Epithelial
1591	85	P1-green	185	0	HEY1	0	P1-D2	Epithelial
1592	42	P1-green	690	0	HEY1	2	P1-D2	Epithelial
1593	86	P1-green	1081	0	HEY1	2	P1-D2	Epithelial
1594	76	P1-green	493	0	HEY1	0	P1-D2	Epithelial
1595	3	P1-green	1526	0	HEY1	1	P1-D2	Epithelial
1596	4	P1-green	623	0	HEY1	2	P1-D2	Epithelial
1597	29	P1-green	970	0	HEY1	0	P1-D2	Epithelial
1598	48	P1-green	844	0	HEY1	1	P1-D2	Epithelial
1599	69	P1-green	311	0	HEY1	1	P1-D2	Epithelial
1600	47	P1-green	732	0	HEY1	1	P1-D2	Epithelial
1601	41	P1-green	784	0	HEY1	1	P1-D2	Epithelial
1602	67	P1-green	538	0	HEY1	0	P1-D2	Epithelial
1603	2	P1-green	842	0	HEY1	0	P1-D2	Epithelial
1604	20	P1-green	337	0	HEY1	2	P1-D2	Epithelial
1605	40	P1-green	206	0	HEY1	0	P1-D2	Epithelial
1606	68	P1-green	183	0	HEY1	0	P1-D2	Epithelial
1607	62	P1-orange	566	1	HEY1	2	P1-D2	Epithelial
1608	54	P1-orange	255	1	HEY1	1	P1-D2	Epithelial
1609	18	P1-orange	1457	1	HEY1	1	P1-D2	Epithelial
1610	60	P1-orange	629	1	HEY1	2	P1-D2	Epithelial
1611	35	P1-orange	1497	1	HEY1	2	P1-D2	Epithelial
1612	82	P1-orange	683	1	HEY1	0	P1-D2	Epithelial
1613	43	P1-orange	181	1	HEY1	0	P1-D2	Epithelial
1614	44	P1-orange	86	1	HEY1	0	P1-D2	Epithelial
1615	87	P1-orange	447	1	HEY1	0	P1-D2	Epithelial
1616	77	P1-orange	160	1	HEY1	0	P1-D2	Epithelial
1617	50	P1-orange	1093	1	HEY1	0	P1-D2	Epithelial
1618	45	P1-orange	108	1	HEY1	0	P1-D2	Epithelial
1619	75	P1-orange	293	1	HEY1	0	P1-D2	Epithelial
1620	46	P1-orange	428	1	HEY1	0	P1-D2	Epithelial
1621	84	P1-orange	476	1	HEY1	1	P1-D2	Epithelial
1622	37	P1-orange	628	1	HEY1	0	P1-D2	Epithelial
1623	0	P1-orange	1334	1	HEY1	0	P1-D2	Epithelial
1624	36	P1-orange	271	1	HEY1	0	P1-D2	Epithelial
1625	19	P1-orange	190	1	HEY1	0	P1-D2	Epithelial
1626	39	P1-orange	1175	1	HEY1	1	P1-D2	Epithelial
1627	51	P1-orange	373	1	HEY1	1	P1-D2	Epithelial
1628	85	P1-green	185	0	ID1	0	P1-D2	Epithelial
1629	42	P1-green	690	0	ID1	2	P1-D2	Epithelial
1630	86	P1-green	1081	0	ID1	1	P1-D2	Epithelial
1631	76	P1-green	493	0	ID1	0	P1-D2	Epithelial
1632	3	P1-green	1526	0	ID1	2	P1-D2	Epithelial
1633	4	P1-green	623	0	ID1	0	P1-D2	Epithelial
1634	29	P1-green	970	0	ID1	0	P1-D2	Epithelial
1635	48	P1-green	844	0	ID1	1	P1-D2	Epithelial
1636	69	P1-green	311	0	ID1	0	P1-D2	Epithelial
1637	47	P1-green	732	0	ID1	0	P1-D2	Epithelial
1638	41	P1-green	784	0	ID1	0	P1-D2	Epithelial
1639	67	P1-green	538	0	ID1	3	P1-D2	Epithelial
1640	2	P1-green	842	0	ID1	2	P1-D2	Epithelial
1641	20	P1-green	337	0	ID1	0	P1-D2	Epithelial
1642	40	P1-green	206	0	ID1	0	P1-D2	Epithelial
1643	68	P1-green	183	0	ID1	0	P1-D2	Epithelial
1644	62	P1-orange	566	1	ID1	0	P1-D2	Epithelial
1645	54	P1-orange	255	1	ID1	0	P1-D2	Epithelial
1646	18	P1-orange	1457	1	ID1	0	P1-D2	Epithelial
1647	60	P1-orange	629	1	ID1	0	P1-D2	Epithelial
1648	35	P1-orange	1497	1	ID1	1	P1-D2	Epithelial
1649	82	P1-orange	683	1	ID1	2	P1-D2	Epithelial
1650	43	P1-orange	181	1	ID1	0	P1-D2	Epithelial
1651	44	P1-orange	86	1	ID1	0	P1-D2	Epithelial
1652	87	P1-orange	447	1	ID1	0	P1-D2	Epithelial
1653	77	P1-orange	160	1	ID1	0	P1-D2	Epithelial
1654	50	P1-orange	1093	1	ID1	0	P1-D2	Epithelial
1655	45	P1-orange	108	1	ID1	0	P1-D2	Epithelial
1656	75	P1-orange	293	1	ID1	0	P1-D2	Epithelial
1657	46	P1-orange	428	1	ID1	0	P1-D2	Epithelial
1658	84	P1-orange	476	1	ID1	1	P1-D2	Epithelial
1659	37	P1-orange	628	1	ID1	0	P1-D2	Epithelial
1660	0	P1-orange	1334	1	ID1	0	P1-D2	Epithelial
1661	36	P1-orange	271	1	ID1	0	P1-D2	Epithelial
1662	19	P1-orange	190	1	ID1	0	P1-D2	Epithelial
1663	39	P1-orange	1175	1	ID1	0	P1-D2	Epithelial
1664	51	P1-orange	373	1	ID1	1	P1-D2	Epithelial
1665	85	P1-green	185	0	IL-6	0	P1-D2	Epithelial
1666	42	P1-green	690	0	IL-6	0	P1-D2	Epithelial
1667	86	P1-green	1081	0	IL-6	0	P1-D2	Epithelial
1668	76	P1-green	493	0	IL-6	0	P1-D2	Epithelial
1669	3	P1-green	1526	0	IL-6	1	P1-D2	Epithelial
1670	4	P1-green	623	0	IL-6	0	P1-D2	Epithelial
1671	29	P1-green	970	0	IL-6	0	P1-D2	Epithelial
1672	48	P1-green	844	0	IL-6	0	P1-D2	Epithelial
1673	69	P1-green	311	0	IL-6	0	P1-D2	Epithelial
1674	47	P1-green	732	0	IL-6	0	P1-D2	Epithelial
1675	41	P1-green	784	0	IL-6	0	P1-D2	Epithelial
1676	67	P1-green	538	0	IL-6	0	P1-D2	Epithelial
1677	2	P1-green	842	0	IL-6	0	P1-D2	Epithelial
1678	20	P1-green	337	0	IL-6	1	P1-D2	Epithelial
1679	40	P1-green	206	0	IL-6	0	P1-D2	Epithelial
1680	68	P1-green	183	0	IL-6	0	P1-D2	Epithelial
1681	62	P1-orange	566	1	IL-6	0	P1-D2	Epithelial
1682	54	P1-orange	255	1	IL-6	0	P1-D2	Epithelial
1683	18	P1-orange	1457	1	IL-6	1	P1-D2	Epithelial
1684	60	P1-orange	629	1	IL-6	0	P1-D2	Epithelial
1685	35	P1-orange	1497	1	IL-6	0	P1-D2	Epithelial
1686	82	P1-orange	683	1	IL-6	0	P1-D2	Epithelial
1687	43	P1-orange	181	1	IL-6	0	P1-D2	Epithelial
1688	44	P1-orange	86	1	IL-6	0	P1-D2	Epithelial
1689	87	P1-orange	447	1	IL-6	0	P1-D2	Epithelial
1690	77	P1-orange	160	1	IL-6	0	P1-D2	Epithelial
1691	50	P1-orange	1093	1	IL-6	2	P1-D2	Epithelial
1692	45	P1-orange	108	1	IL-6	0	P1-D2	Epithelial
1693	75	P1-orange	293	1	IL-6	0	P1-D2	Epithelial
1694	46	P1-orange	428	1	IL-6	0	P1-D2	Epithelial
1695	84	P1-orange	476	1	IL-6	0	P1-D2	Epithelial
1696	37	P1-orange	628	1	IL-6	0	P1-D2	Epithelial
1697	0	P1-orange	1334	1	IL-6	1	P1-D2	Epithelial
1698	36	P1-orange	271	1	IL-6	0	P1-D2	Epithelial
1699	19	P1-orange	190	1	IL-6	0	P1-D2	Epithelial
1700	39	P1-orange	1175	1	IL-6	0	P1-D2	Epithelial
1701	51	P1-orange	373	1	IL-6	0	P1-D2	Epithelial
1702	85	P1-green	185	0	INTS4	1	P1-D2	Epithelial
1703	42	P1-green	690	0	INTS4	6	P1-D2	Epithelial
1704	86	P1-green	1081	0	INTS4	2	P1-D2	Epithelial
1705	76	P1-green	493	0	INTS4	3	P1-D2	Epithelial
1706	3	P1-green	1526	0	INTS4	17	P1-D2	Epithelial
1707	4	P1-green	623	0	INTS4	8	P1-D2	Epithelial
1708	29	P1-green	970	0	INTS4	4	P1-D2	Epithelial
1709	48	P1-green	844	0	INTS4	6	P1-D2	Epithelial
1710	69	P1-green	311	0	INTS4	1	P1-D2	Epithelial
1711	47	P1-green	732	0	INTS4	2	P1-D2	Epithelial
1712	41	P1-green	784	0	INTS4	5	P1-D2	Epithelial
1713	67	P1-green	538	0	INTS4	0	P1-D2	Epithelial
1714	2	P1-green	842	0	INTS4	1	P1-D2	Epithelial
1715	20	P1-green	337	0	INTS4	0	P1-D2	Epithelial
1716	40	P1-green	206	0	INTS4	2	P1-D2	Epithelial
1717	68	P1-green	183	0	INTS4	1	P1-D2	Epithelial
1718	62	P1-orange	566	1	INTS4	7	P1-D2	Epithelial
1719	54	P1-orange	255	1	INTS4	3	P1-D2	Epithelial
1720	18	P1-orange	1457	1	INTS4	6	P1-D2	Epithelial
1721	60	P1-orange	629	1	INTS4	1	P1-D2	Epithelial
1722	35	P1-orange	1497	1	INTS4	6	P1-D2	Epithelial
1723	82	P1-orange	683	1	INTS4	9	P1-D2	Epithelial
1724	43	P1-orange	181	1	INTS4	0	P1-D2	Epithelial
1725	44	P1-orange	86	1	INTS4	1	P1-D2	Epithelial
1726	87	P1-orange	447	1	INTS4	3	P1-D2	Epithelial
1727	77	P1-orange	160	1	INTS4	4	P1-D2	Epithelial
1728	50	P1-orange	1093	1	INTS4	4	P1-D2	Epithelial
1729	45	P1-orange	108	1	INTS4	1	P1-D2	Epithelial
1730	75	P1-orange	293	1	INTS4	0	P1-D2	Epithelial
1731	46	P1-orange	428	1	INTS4	1	P1-D2	Epithelial
1732	84	P1-orange	476	1	INTS4	4	P1-D2	Epithelial
1733	37	P1-orange	628	1	INTS4	8	P1-D2	Epithelial
1734	0	P1-orange	1334	1	INTS4	14	P1-D2	Epithelial
1735	36	P1-orange	271	1	INTS4	4	P1-D2	Epithelial
1736	19	P1-orange	190	1	INTS4	1	P1-D2	Epithelial
1737	39	P1-orange	1175	1	INTS4	3	P1-D2	Epithelial
1738	51	P1-orange	373	1	INTS4	3	P1-D2	Epithelial
1739	85	P1-green	185	0	KLF2	0	P1-D2	Epithelial
1740	42	P1-green	690	0	KLF2	8	P1-D2	Epithelial
1741	86	P1-green	1081	0	KLF2	9	P1-D2	Epithelial
1742	76	P1-green	493	0	KLF2	5	P1-D2	Epithelial
1743	3	P1-green	1526	0	KLF2	21	P1-D2	Epithelial
1744	4	P1-green	623	0	KLF2	4	P1-D2	Epithelial
1745	29	P1-green	970	0	KLF2	17	P1-D2	Epithelial
1746	48	P1-green	844	0	KLF2	11	P1-D2	Epithelial
1747	69	P1-green	311	0	KLF2	4	P1-D2	Epithelial
1748	47	P1-green	732	0	KLF2	9	P1-D2	Epithelial
1749	41	P1-green	784	0	KLF2	15	P1-D2	Epithelial
1750	67	P1-green	538	0	KLF2	1	P1-D2	Epithelial
1751	2	P1-green	842	0	KLF2	26	P1-D2	Epithelial
1752	20	P1-green	337	0	KLF2	11	P1-D2	Epithelial
1753	40	P1-green	206	0	KLF2	3	P1-D2	Epithelial
1754	68	P1-green	183	0	KLF2	2	P1-D2	Epithelial
1755	62	P1-orange	566	1	KLF2	19	P1-D2	Epithelial
1756	54	P1-orange	255	1	KLF2	0	P1-D2	Epithelial
1757	18	P1-orange	1457	1	KLF2	207	P1-D2	Epithelial
1758	60	P1-orange	629	1	KLF2	18	P1-D2	Epithelial
1759	35	P1-orange	1497	1	KLF2	151	P1-D2	Epithelial
1760	82	P1-orange	683	1	KLF2	67	P1-D2	Epithelial
1761	43	P1-orange	181	1	KLF2	2	P1-D2	Epithelial
1762	44	P1-orange	86	1	KLF2	4	P1-D2	Epithelial
1763	87	P1-orange	447	1	KLF2	7	P1-D2	Epithelial
1764	77	P1-orange	160	1	KLF2	5	P1-D2	Epithelial
1765	50	P1-orange	1093	1	KLF2	47	P1-D2	Epithelial
1766	45	P1-orange	108	1	KLF2	4	P1-D2	Epithelial
1767	75	P1-orange	293	1	KLF2	14	P1-D2	Epithelial
1768	46	P1-orange	428	1	KLF2	8	P1-D2	Epithelial
1769	84	P1-orange	476	1	KLF2	26	P1-D2	Epithelial
1770	37	P1-orange	628	1	KLF2	31	P1-D2	Epithelial
1771	0	P1-orange	1334	1	KLF2	55	P1-D2	Epithelial
1772	36	P1-orange	271	1	KLF2	8	P1-D2	Epithelial
1773	19	P1-orange	190	1	KLF2	3	P1-D2	Epithelial
1774	39	P1-orange	1175	1	KLF2	88	P1-D2	Epithelial
1775	51	P1-orange	373	1	KLF2	3	P1-D2	Epithelial
1776	85	P1-green	185	0	KLF4	0	P1-D2	Epithelial
1777	42	P1-green	690	0	KLF4	0	P1-D2	Epithelial
1778	86	P1-green	1081	0	KLF4	0	P1-D2	Epithelial
1779	76	P1-green	493	0	KLF4	1	P1-D2	Epithelial
1780	3	P1-green	1526	0	KLF4	3	P1-D2	Epithelial
1781	4	P1-green	623	0	KLF4	0	P1-D2	Epithelial
1782	29	P1-green	970	0	KLF4	0	P1-D2	Epithelial
1783	48	P1-green	844	0	KLF4	1	P1-D2	Epithelial
1784	69	P1-green	311	0	KLF4	0	P1-D2	Epithelial
1785	47	P1-green	732	0	KLF4	0	P1-D2	Epithelial
1786	41	P1-green	784	0	KLF4	0	P1-D2	Epithelial
1787	67	P1-green	538	0	KLF4	0	P1-D2	Epithelial
1788	2	P1-green	842	0	KLF4	1	P1-D2	Epithelial
1789	20	P1-green	337	0	KLF4	0	P1-D2	Epithelial
1790	40	P1-green	206	0	KLF4	0	P1-D2	Epithelial
1791	68	P1-green	183	0	KLF4	0	P1-D2	Epithelial
1792	62	P1-orange	566	1	KLF4	0	P1-D2	Epithelial
1793	54	P1-orange	255	1	KLF4	0	P1-D2	Epithelial
1794	18	P1-orange	1457	1	KLF4	1	P1-D2	Epithelial
1795	60	P1-orange	629	1	KLF4	0	P1-D2	Epithelial
1796	35	P1-orange	1497	1	KLF4	0	P1-D2	Epithelial
1797	82	P1-orange	683	1	KLF4	1	P1-D2	Epithelial
1798	43	P1-orange	181	1	KLF4	0	P1-D2	Epithelial
1799	44	P1-orange	86	1	KLF4	0	P1-D2	Epithelial
1800	87	P1-orange	447	1	KLF4	1	P1-D2	Epithelial
1801	77	P1-orange	160	1	KLF4	0	P1-D2	Epithelial
1802	50	P1-orange	1093	1	KLF4	2	P1-D2	Epithelial
1803	45	P1-orange	108	1	KLF4	0	P1-D2	Epithelial
1804	75	P1-orange	293	1	KLF4	0	P1-D2	Epithelial
1805	46	P1-orange	428	1	KLF4	0	P1-D2	Epithelial
1806	84	P1-orange	476	1	KLF4	0	P1-D2	Epithelial
1807	37	P1-orange	628	1	KLF4	0	P1-D2	Epithelial
1808	0	P1-orange	1334	1	KLF4	0	P1-D2	Epithelial
1809	36	P1-orange	271	1	KLF4	0	P1-D2	Epithelial
1810	19	P1-orange	190	1	KLF4	0	P1-D2	Epithelial
1811	39	P1-orange	1175	1	KLF4	0	P1-D2	Epithelial
1812	51	P1-orange	373	1	KLF4	0	P1-D2	Epithelial
1813	85	P1-green	185	0	KRT14	2	P1-D2	Epithelial
1814	42	P1-green	690	0	KRT14	2	P1-D2	Epithelial
1815	86	P1-green	1081	0	KRT14	0	P1-D2	Epithelial
1816	76	P1-green	493	0	KRT14	0	P1-D2	Epithelial
1817	3	P1-green	1526	0	KRT14	0	P1-D2	Epithelial
1818	4	P1-green	623	0	KRT14	0	P1-D2	Epithelial
1819	29	P1-green	970	0	KRT14	0	P1-D2	Epithelial
1820	48	P1-green	844	0	KRT14	1	P1-D2	Epithelial
1821	69	P1-green	311	0	KRT14	0	P1-D2	Epithelial
1822	47	P1-green	732	0	KRT14	0	P1-D2	Epithelial
1823	41	P1-green	784	0	KRT14	0	P1-D2	Epithelial
1824	67	P1-green	538	0	KRT14	4	P1-D2	Epithelial
1825	2	P1-green	842	0	KRT14	0	P1-D2	Epithelial
1826	20	P1-green	337	0	KRT14	1	P1-D2	Epithelial
1827	40	P1-green	206	0	KRT14	1	P1-D2	Epithelial
1828	68	P1-green	183	0	KRT14	1	P1-D2	Epithelial
1829	62	P1-orange	566	1	KRT14	0	P1-D2	Epithelial
1830	54	P1-orange	255	1	KRT14	0	P1-D2	Epithelial
1831	18	P1-orange	1457	1	KRT14	2	P1-D2	Epithelial
1832	60	P1-orange	629	1	KRT14	0	P1-D2	Epithelial
1833	35	P1-orange	1497	1	KRT14	5	P1-D2	Epithelial
1834	82	P1-orange	683	1	KRT14	5	P1-D2	Epithelial
1835	43	P1-orange	181	1	KRT14	1	P1-D2	Epithelial
1836	44	P1-orange	86	1	KRT14	0	P1-D2	Epithelial
1837	87	P1-orange	447	1	KRT14	0	P1-D2	Epithelial
1838	77	P1-orange	160	1	KRT14	0	P1-D2	Epithelial
1839	50	P1-orange	1093	1	KRT14	1	P1-D2	Epithelial
1840	45	P1-orange	108	1	KRT14	0	P1-D2	Epithelial
1841	75	P1-orange	293	1	KRT14	0	P1-D2	Epithelial
1842	46	P1-orange	428	1	KRT14	0	P1-D2	Epithelial
1843	84	P1-orange	476	1	KRT14	3	P1-D2	Epithelial
1844	37	P1-orange	628	1	KRT14	0	P1-D2	Epithelial
1845	0	P1-orange	1334	1	KRT14	0	P1-D2	Epithelial
1846	36	P1-orange	271	1	KRT14	0	P1-D2	Epithelial
1847	19	P1-orange	190	1	KRT14	0	P1-D2	Epithelial
1848	39	P1-orange	1175	1	KRT14	0	P1-D2	Epithelial
1849	51	P1-orange	373	1	KRT14	1	P1-D2	Epithelial
1850	85	P1-green	185	0	KRT5	4	P1-D2	Epithelial
1851	42	P1-green	690	0	KRT5	10	P1-D2	Epithelial
1852	86	P1-green	1081	0	KRT5	16	P1-D2	Epithelial
1853	76	P1-green	493	0	KRT5	2	P1-D2	Epithelial
1854	3	P1-green	1526	0	KRT5	25	P1-D2	Epithelial
1855	4	P1-green	623	0	KRT5	10	P1-D2	Epithelial
1856	29	P1-green	970	0	KRT5	9	P1-D2	Epithelial
1857	48	P1-green	844	0	KRT5	8	P1-D2	Epithelial
1858	69	P1-green	311	0	KRT5	3	P1-D2	Epithelial
1859	47	P1-green	732	0	KRT5	4	P1-D2	Epithelial
1860	41	P1-green	784	0	KRT5	9	P1-D2	Epithelial
1861	67	P1-green	538	0	KRT5	10	P1-D2	Epithelial
1862	2	P1-green	842	0	KRT5	8	P1-D2	Epithelial
1863	20	P1-green	337	0	KRT5	9	P1-D2	Epithelial
1864	40	P1-green	206	0	KRT5	4	P1-D2	Epithelial
1865	68	P1-green	183	0	KRT5	9	P1-D2	Epithelial
1866	62	P1-orange	566	1	KRT5	11	P1-D2	Epithelial
1867	54	P1-orange	255	1	KRT5	6	P1-D2	Epithelial
1868	18	P1-orange	1457	1	KRT5	24	P1-D2	Epithelial
1869	60	P1-orange	629	1	KRT5	8	P1-D2	Epithelial
1870	35	P1-orange	1497	1	KRT5	11	P1-D2	Epithelial
1871	82	P1-orange	683	1	KRT5	30	P1-D2	Epithelial
1872	43	P1-orange	181	1	KRT5	1	P1-D2	Epithelial
1873	44	P1-orange	86	1	KRT5	1	P1-D2	Epithelial
1874	87	P1-orange	447	1	KRT5	4	P1-D2	Epithelial
1875	77	P1-orange	160	1	KRT5	15	P1-D2	Epithelial
1876	50	P1-orange	1093	1	KRT5	33	P1-D2	Epithelial
1877	45	P1-orange	108	1	KRT5	0	P1-D2	Epithelial
1878	75	P1-orange	293	1	KRT5	3	P1-D2	Epithelial
1879	46	P1-orange	428	1	KRT5	3	P1-D2	Epithelial
1880	84	P1-orange	476	1	KRT5	16	P1-D2	Epithelial
1881	37	P1-orange	628	1	KRT5	6	P1-D2	Epithelial
1882	0	P1-orange	1334	1	KRT5	6	P1-D2	Epithelial
1883	36	P1-orange	271	1	KRT5	4	P1-D2	Epithelial
1884	19	P1-orange	190	1	KRT5	5	P1-D2	Epithelial
1885	39	P1-orange	1175	1	KRT5	15	P1-D2	Epithelial
1886	51	P1-orange	373	1	KRT5	2	P1-D2	Epithelial
1887	85	P1-green	185	0	KRT6	0	P1-D2	Epithelial
1888	42	P1-green	690	0	KRT6	0	P1-D2	Epithelial
1889	86	P1-green	1081	0	KRT6	0	P1-D2	Epithelial
1890	76	P1-green	493	0	KRT6	0	P1-D2	Epithelial
1891	3	P1-green	1526	0	KRT6	0	P1-D2	Epithelial
1892	4	P1-green	623	0	KRT6	0	P1-D2	Epithelial
1893	29	P1-green	970	0	KRT6	0	P1-D2	Epithelial
1894	48	P1-green	844	0	KRT6	0	P1-D2	Epithelial
1895	69	P1-green	311	0	KRT6	0	P1-D2	Epithelial
1896	47	P1-green	732	0	KRT6	1	P1-D2	Epithelial
1897	41	P1-green	784	0	KRT6	0	P1-D2	Epithelial
1898	67	P1-green	538	0	KRT6	0	P1-D2	Epithelial
1899	2	P1-green	842	0	KRT6	0	P1-D2	Epithelial
1900	20	P1-green	337	0	KRT6	0	P1-D2	Epithelial
1901	40	P1-green	206	0	KRT6	0	P1-D2	Epithelial
1902	68	P1-green	183	0	KRT6	0	P1-D2	Epithelial
1903	62	P1-orange	566	1	KRT6	0	P1-D2	Epithelial
1904	54	P1-orange	255	1	KRT6	0	P1-D2	Epithelial
1905	18	P1-orange	1457	1	KRT6	1	P1-D2	Epithelial
1906	60	P1-orange	629	1	KRT6	0	P1-D2	Epithelial
1907	35	P1-orange	1497	1	KRT6	1	P1-D2	Epithelial
1908	82	P1-orange	683	1	KRT6	1	P1-D2	Epithelial
1909	43	P1-orange	181	1	KRT6	1	P1-D2	Epithelial
1910	44	P1-orange	86	1	KRT6	0	P1-D2	Epithelial
1911	87	P1-orange	447	1	KRT6	0	P1-D2	Epithelial
1912	77	P1-orange	160	1	KRT6	0	P1-D2	Epithelial
1913	50	P1-orange	1093	1	KRT6	0	P1-D2	Epithelial
1914	45	P1-orange	108	1	KRT6	0	P1-D2	Epithelial
1915	75	P1-orange	293	1	KRT6	0	P1-D2	Epithelial
1916	46	P1-orange	428	1	KRT6	0	P1-D2	Epithelial
1917	84	P1-orange	476	1	KRT6	1	P1-D2	Epithelial
1918	37	P1-orange	628	1	KRT6	0	P1-D2	Epithelial
1919	0	P1-orange	1334	1	KRT6	0	P1-D2	Epithelial
1920	36	P1-orange	271	1	KRT6	0	P1-D2	Epithelial
1921	19	P1-orange	190	1	KRT6	0	P1-D2	Epithelial
1922	39	P1-orange	1175	1	KRT6	1	P1-D2	Epithelial
1923	51	P1-orange	373	1	KRT6	0	P1-D2	Epithelial
1924	85	P1-green	185	0	KRT7	0	P1-D2	Epithelial
1925	42	P1-green	690	0	KRT7	0	P1-D2	Epithelial
1926	86	P1-green	1081	0	KRT7	0	P1-D2	Epithelial
1927	76	P1-green	493	0	KRT7	0	P1-D2	Epithelial
1928	3	P1-green	1526	0	KRT7	1	P1-D2	Epithelial
1929	4	P1-green	623	0	KRT7	0	P1-D2	Epithelial
1930	29	P1-green	970	0	KRT7	1	P1-D2	Epithelial
1931	48	P1-green	844	0	KRT7	1	P1-D2	Epithelial
1932	69	P1-green	311	0	KRT7	0	P1-D2	Epithelial
1933	47	P1-green	732	0	KRT7	0	P1-D2	Epithelial
1934	41	P1-green	784	0	KRT7	0	P1-D2	Epithelial
1935	67	P1-green	538	0	KRT7	0	P1-D2	Epithelial
1936	2	P1-green	842	0	KRT7	0	P1-D2	Epithelial
1937	20	P1-green	337	0	KRT7	0	P1-D2	Epithelial
1938	40	P1-green	206	0	KRT7	0	P1-D2	Epithelial
1939	68	P1-green	183	0	KRT7	0	P1-D2	Epithelial
1940	62	P1-orange	566	1	KRT7	0	P1-D2	Epithelial
1941	54	P1-orange	255	1	KRT7	0	P1-D2	Epithelial
1942	18	P1-orange	1457	1	KRT7	1	P1-D2	Epithelial
1943	60	P1-orange	629	1	KRT7	0	P1-D2	Epithelial
1944	35	P1-orange	1497	1	KRT7	0	P1-D2	Epithelial
1945	82	P1-orange	683	1	KRT7	1	P1-D2	Epithelial
1946	43	P1-orange	181	1	KRT7	0	P1-D2	Epithelial
1947	44	P1-orange	86	1	KRT7	4	P1-D2	Epithelial
1948	87	P1-orange	447	1	KRT7	0	P1-D2	Epithelial
1949	77	P1-orange	160	1	KRT7	0	P1-D2	Epithelial
1950	50	P1-orange	1093	1	KRT7	0	P1-D2	Epithelial
1951	45	P1-orange	108	1	KRT7	2	P1-D2	Epithelial
1952	75	P1-orange	293	1	KRT7	1	P1-D2	Epithelial
1953	46	P1-orange	428	1	KRT7	0	P1-D2	Epithelial
1954	84	P1-orange	476	1	KRT7	0	P1-D2	Epithelial
1955	37	P1-orange	628	1	KRT7	1	P1-D2	Epithelial
1956	0	P1-orange	1334	1	KRT7	1	P1-D2	Epithelial
1957	36	P1-orange	271	1	KRT7	0	P1-D2	Epithelial
1958	19	P1-orange	190	1	KRT7	0	P1-D2	Epithelial
1959	39	P1-orange	1175	1	KRT7	0	P1-D2	Epithelial
1960	51	P1-orange	373	1	KRT7	1	P1-D2	Epithelial
1961	85	P1-green	185	0	KRT8	130	P1-D2	Epithelial
1962	42	P1-green	690	0	KRT8	520	P1-D2	Epithelial
1963	86	P1-green	1081	0	KRT8	813	P1-D2	Epithelial
1964	76	P1-green	493	0	KRT8	343	P1-D2	Epithelial
1965	3	P1-green	1526	0	KRT8	1259	P1-D2	Epithelial
1966	4	P1-green	623	0	KRT8	543	P1-D2	Epithelial
1967	29	P1-green	970	0	KRT8	704	P1-D2	Epithelial
1968	48	P1-green	844	0	KRT8	564	P1-D2	Epithelial
1969	69	P1-green	311	0	KRT8	228	P1-D2	Epithelial
1970	47	P1-green	732	0	KRT8	530	P1-D2	Epithelial
1971	41	P1-green	784	0	KRT8	590	P1-D2	Epithelial
1972	67	P1-green	538	0	KRT8	395	P1-D2	Epithelial
1973	2	P1-green	842	0	KRT8	605	P1-D2	Epithelial
1974	20	P1-green	337	0	KRT8	225	P1-D2	Epithelial
1975	40	P1-green	206	0	KRT8	165	P1-D2	Epithelial
1976	68	P1-green	183	0	KRT8	123	P1-D2	Epithelial
1977	62	P1-orange	566	1	KRT8	198	P1-D2	Epithelial
1978	54	P1-orange	255	1	KRT8	112	P1-D2	Epithelial
1979	18	P1-orange	1457	1	KRT8	600	P1-D2	Epithelial
1980	60	P1-orange	629	1	KRT8	269	P1-D2	Epithelial
1981	35	P1-orange	1497	1	KRT8	764	P1-D2	Epithelial
1982	82	P1-orange	683	1	KRT8	390	P1-D2	Epithelial
1983	43	P1-orange	181	1	KRT8	97	P1-D2	Epithelial
1984	44	P1-orange	86	1	KRT8	47	P1-D2	Epithelial
1985	87	P1-orange	447	1	KRT8	223	P1-D2	Epithelial
1986	77	P1-orange	160	1	KRT8	72	P1-D2	Epithelial
1987	50	P1-orange	1093	1	KRT8	534	P1-D2	Epithelial
1988	45	P1-orange	108	1	KRT8	51	P1-D2	Epithelial
1989	75	P1-orange	293	1	KRT8	163	P1-D2	Epithelial
1990	46	P1-orange	428	1	KRT8	239	P1-D2	Epithelial
1991	84	P1-orange	476	1	KRT8	256	P1-D2	Epithelial
1992	37	P1-orange	628	1	KRT8	232	P1-D2	Epithelial
1993	0	P1-orange	1334	1	KRT8	644	P1-D2	Epithelial
1994	36	P1-orange	271	1	KRT8	72	P1-D2	Epithelial
1995	19	P1-orange	190	1	KRT8	87	P1-D2	Epithelial
1996	39	P1-orange	1175	1	KRT8	614	P1-D2	Epithelial
1997	51	P1-orange	373	1	KRT8	202	P1-D2	Epithelial
1998	85	P1-green	185	0	Ki-67	1	P1-D2	Epithelial
[truncated: 1,368 more rows]

## Sheet: extended data fig 8b
Column1	81	68	85	67	69	42	86	3	41	47	4	2	29	76	48	20	40	87	44	54	60	62	51	43	36	37	50	45	39	46	18	75	35	0	82	19	84	77	30	17
KRT8	0.016596	0.88476	0.95695	0.99991	0.997774	0.999999	1	1	1	0.999972	1	0.999981	0.999999	0.994632	0.990144	0.931519	0.999757	0.00160731	0.267612	0.00020673	8.91656e-10	1.41087e-17	0.0580954	0.122672	4.80353e-16	1.6549e-16	1.56243e-07	0.0388777	0.000100719	0.109951	3.88745e-24	0.147723	6.44979e-07	1.33945e-09	0.127795	0.00383306	0.0290652	0.00499679	1.26857e-05	0.988724
EpCAM	0.470135	0.0398511	0.826114	0.806306	0.181961	0.969507	0.225762	0.999998	0.99994	0.911008	0.998485	0.99974	1	0.721698	0.311065	0.830318	0.921945	0.000251604	0.834605	0.149293	0.00372718	9.21944e-05	0.0287054	0.533256	0.0051977	0.0319474	0.0172252	0.50912	0.049393	0.156048	0.939675	0.033095	0.000494079	0.243607	0.00180593	0.231198	0.000260586	0.547939	0.948169	0.750251
HER2	0.414053	0.0769738	0.860271	0.417282	0.889359	0.915112	0.90339	0.999567	0.929679	0.868953	0.987754	0.87471	0.992055	0.887056	0.340937	0.113969	0.990357	0.545791	0.411091	0.302166	0.96059	0.0529204	0.246368	0.400992	0.56727	0.0106599	6.65343e-05	0.892756	0.392709	0.712534	0.0045913	0.00907236	0.0388081	0.0917305	0.0492783	0.36342	0.145383	0.689893	0.943206	0.971487
PAK1	0.887095	0.280923	0.528764	0.999724	0.376808	0.89537	0.187887	0.940739	0.991943	0.98405	0.943794	0.802982	0.912239	0.625595	0.94867	0.315773	0.973517	0.135593	0.881735	0.530753	0.135113	0.832468	0.00574432	0.756786	0.277296	0.628592	0.112794	0.810372	0.0191366	0.158456	0.211282	0.0173712	0.0149935	0.120964	0.528642	0.511377	0.106179	0.351362	0.0555886	0.886949
MET	0.59863	0.964462	0.837518	0.938732	0.659405	0.865549	0.971993	0.998745	0.91121	0.973692	0.963004	0.767492	0.984713	0.699293	0.16095	0.623288	0.808517	0.175945	0.715839	0.738982	0.557983	0.110785	0.234587	0.494808	0.348738	0.0870592	0.074965	0.990969	0.0578138	0.504595	0.0231215	0.320154	0.168086	0.0346201	0.256949	0.477797	0.717114	0.536895	0.640438	0.490977
TFRC	0.842147	0.123753	0.604474	0.595629	0.148437	0.570372	0.0410383	0.999998	0.999886	0.64007	0.858179	0.870113	0.999984	0.304566	0.230887	0.99859	0.663839	0.00190428	0.788124	0.0827015	0.0232662	0.0962137	0.117268	0.871189	0.0215345	3.45138e-05	0.337647	0.822413	0.464383	0.608063	0.931983	0.310621	0.0208077	0.0430835	0.40455	0.732034	0.0253865	0.985505	0.462366	0.263526
GUS1	0.371063	0.656669	0.425389	0.135449	0.435809	0.84271	0.329884	0.957096	0.989158	0.0503011	0.996277	0.977902	0.969772	0.596947	0.851735	0.815978	0.94705	0.0249946	0.947392	0.220818	0.119977	0.436267	0.739992	0.663907	0.362903	0.77708	0.0184014	0.967394	0.00889643	0.462019	0.147864	0.148738	0.17026	0.855683	0.0770056	0.908753	0.22093	0.270077	0.884775	0.656669
XBP1	0.118821	0.252587	0.740559	0.00780437	0.24048	0.999608	0.839493	0.99812	0.885991	0.909057	0.624778	0.892555	0.999466	0.495148	0.740596	0.00461174	0.322821	0.128622	0.905115	0.89475	0.694881	0.00473515	0.411955	0.862989	0.237307	0.244967	0.00316682	0.198541	0.429051	0.903783	0.268679	0.0913637	0.000319358	0.885541	0.29219	0.566094	0.0224741	0.541528	0.725523	0.748873
ACTB	0.955906	0.0820358	0.190445	0.276981	0.257999	0.998743	0.229891	0.99736	0.966866	0.128706	0.996037	0.994311	0.999958	0.100449	0.383763	1	0.297659	0.0196583	0.246201	0.225575	0.000381655	0.000225628	9.93701e-05	0.687631	0.350847	0.795989	0.000217549	0.00464744	0.715039	0.470926	0.999994	0.165313	0.926519	0.740427	0.994191	0.062603	0.0284266	0.477965	0.0673319	0.379975
CXCL14	0.995023	0.810674	0.933219	0.985351	0.279829	0.939297	0.888639	0.983379	0.54312	0.850232	0.857951	0.317869	0.104771	0.781784	0.46707	0.703289	0.97162	0.294662	0.495844	0.842405	0.999999	0.903482	0.192886	0.228459	0.352013	0.248245	0.0578823	0.779447	0.634888	0.0304657	0.000575838	0.0916321	0.0407238	0.000223445	0.972659	0.212288	0.456718	0.989171	0.345997	0.560267
BCL2	0.657462	0.884186	0.555576	0.754782	0.3723	0.356488	0.866165	0.941369	0.759543	0.9901	0.682282	0.945251	0.628931	0.535894	0.94475	0.342783	0.971163	0.584903	0.760922	0.444795	0.677123	0.463373	0.882717	0.886247	0.786727	0.407314	0.325965	0.709554	0.487286	0.6058	0.159587	0.76117	0.0495008	0.205242	0.825236	0.8769	0.22041	0.907261	0.745515	0.559117
NANOG	0.999551	0.788475	0.42083	0.995581	0.939875	0.596252	0.753731	0.577949	0.693397	0.144067	0.989835	0.952398	0.82613	0.594313	0.894605	0.532503	0.38145	0.123527	0.937816	0.665151	0.207858	0.506437	0.479374	0.42878	0.638244	0.661095	0.0367689	0.603336	0.946364	0.856689	0.190389	0.253902	0.598156	0.56763	0.171798	0.4111	0.61549	0.473046	0.273526	0.788475
RPS6KB1	0.584929	0.475467	0.826081	0.626555	0.86544	0.468691	0.922066	0.716081	0.956282	0.819641	0.750928	0.553833	0.980349	0.675901	0.866873	0.602547	0.433052	0.458097	0.705122	0.354884	0.745675	0.596188	0.5527	0.479346	0.698675	0.0779788	0.0117908	0.644834	0.481081	0.746948	0.296014	0.66612	0.432643	0.698632	0.475491	0.818857	0.868867	0.86137	0.614581	0.828957
ZEB1	0.624409	0.860388	0.516829	0.871353	0.329696	0.896225	0.903708	0.816289	0.935138	0.875774	0.108312	0.422275	0.732831	0.966489	0.813374	0.661779	0.961467	0.202948	0.961534	0.402609	0.810603	0.400787	0.615954	0.524258	0.38027	0.106397	0.648442	0.680231	0.591351	0.548824	0.581213	0.351563	0.55635	0.00857036	0.987495	0.507691	0.182999	0.887602	0.417294	0.52053
RSF1	0.764434	0.689075	0.686276	0.901455	0.867156	0.999367	0.35461	0.797251	0.526405	0.935653	0.864461	0.969521	0.138907	0.734561	0.904169	0.503689	0.657566	0.402667	0.986361	0.59516	0.278033	0.68011	0.468108	0.691885	0.576094	0.278599	0.616217	0.802695	0.572029	0.783082	0.431078	0.550871	0.807408	0.490033	0.595323	0.679329	0.379591	0.957208	0.972968	0.689075
APPBP2	0.727921	0.64387	0.64078	0.95747	0.82728	0.505773	0.518267	0.920704	0.707463	0.741032	0.558227	0.399103	0.912272	0.667675	0.995088	0.95102	0.609211	0.905323	0.813103	0.541467	0.932685	0.842682	0.407646	0.928699	0.860708	0.554207	0.511045	0.771187	0.226556	0.91416	0.135337	0.842492	0.30249	0.169991	0.511106	0.633118	0.318176	0.680502	0.266929	0.64387
GSTM1	0.381732	0.95332	0.845516	0.953201	0.338072	0.96692	0.0457413	0.999994	0.874775	0.38291	0.334721	0.0153465	0.822618	0.515898	0.581007	0.295887	0.22248	0.163386	0.533961	0.445105	0.327501	0.219752	0.24482	0.85236	0.412228	0.328697	0.193608	0.991375	0.513161	0.619793	0.814354	0.370029	0.14832	0.816209	0.618947	0.836826	0.325914	0.674471	0.888767	0.84895
KRT7	0.920004	0.890839	0.889714	0.711894	0.821649	0.646723	0.505195	0.749039	0.609442	0.629792	0.67468	0.587519	0.8739	0.732419	0.899594	0.808265	0.877991	0.754013	1	0.851232	0.672128	0.699414	0.976243	0.891965	0.842673	0.939338	0.50138	0.99995	0.476072	0.763116	0.765043	0.984847	0.388456	0.793398	0.929832	0.886909	0.740326	0.903876	0.706965	0.890839
CD24	0.838054	0.924343	0.435044	0.904682	0.128488	0.00493984	0.634536	0.990114	0.51997	0.105308	0.869795	0.000155778	0.521618	0.04673	0.524006	0.029664	0.363028	0.969646	0.254054	0.0172002	0.218277	0.114608	0.292774	0.217187	0.0708845	0.332176	0.42838	0.178936	0.314061	0.977464	0.929906	0.991388	0.98099	1	0.150975	0.0484507	0.954186	0.531249	0.00154911	0.212101
Ki-67	0.787901	0.718575	0.955192	0.37848	0.89056	0.646036	0.14196	0.238703	0.586373	0.266617	0.689852	0.218582	0.477345	0.410523	0.931283	0.875259	0.945788	0.446083	0.85615	0.98843	0.685897	0.915578	0.853314	0.721175	0.912991	0.893449	0.861805	0.822801	0.978621	0.956389	0.872968	0.589113	0.24803	0.776816	0.963257	0.709548	0.423322	0.74905	0.738902	0.718575
CDH1	0.645948	0.912066	0.969963	0.456493	0.591374	0.0131846	0.289238	0.259981	0.373031	0.539914	0.0192664	0.136191	0.0217859	0.476816	0.170837	0.196957	0.831276	0.337637	0.999402	0.998179	0.998244	0.353589	0.998908	0.917654	0.600214	0.91076	0.262244	1	0.560892	0.0871562	1.47624e-11	0.482904	0.00760538	0.0219241	0.43831	0.156101	0.929488	0.931287	0.00144525	0.183781
BAG1	0.940236	0.654913	0.650112	0.517187	0.125471	0.817339	0.025188	0.435026	0.992345	0.0444659	0.872218	0.0240013	0.113652	0.582462	0.506263	0.342734	0.600532	0.426925	0.886589	0.492647	0.753456	0.478076	0.0829527	0.87774	0.460249	0.591497	0.554858	0.486355	0.475194	0.45608	0.99886	0.418172	0.792379	0.717378	0.999915	0.638165	0.956769	0.9068	0.966402	0.964346
BRF2	0.974787	0.713666	0.711039	0.370929	0.563665	0.636796	0.136326	0.68904	0.576324	0.259405	0.317133	0.54053	0.167279	0.403011	0.539319	0.871062	0.68404	0.438675	0.988686	0.624962	0.88815	0.719812	0.848499	0.99517	0.606798	0.993303	0.672663	0.982626	0.931131	0.812751	0.717215	0.582682	0.479149	0.986919	0.960883	0.704516	0.41584	0.999751	0.731336	0.713666
GAPDH	0.683342	0.0536123	0.629852	0.348479	0.00105138	0.561021	4.80421e-05	0.727218	0.423237	0.0957416	0.94628	0.127581	0.267895	0.00777665	0.267965	0.999933	0.371492	0.0402143	0.516386	0.993245	0.676303	0.982884	0.606562	0.768903	0.829225	0.847347	0.325771	0.993184	0.214082	0.479079	0.955833	0.321942	0.999562	0.33802	0.983525	0.600737	0.568409	0.860727	0.999881	0.0536123
EPAS1	0.620225	0.515701	0.511982	0.691052	0.324514	0.544602	0.798752	0.0870148	0.0585962	0.0707282	0.608147	0.412749	0.134817	0.467604	0.635089	0.655587	0.828249	0.519273	0.996015	0.397414	0.804172	0.393116	0.951775	0.995432	0.982174	0.971476	0.637574	0.992557	0.385845	0.928082	0.568262	0.97709	0.977031	0.471285	0.55112	0.848508	0.968932	0.884965	0.680281	0.857213
VIM	0.971734	0.790809	0.204287	0.322659	0.0692561	0.0185233	0.672267	0.561969	0.199009	0.127584	0.0301896	0.0249258	0.275032	0.583529	0.151728	0.832886	0.965826	0.660547	0.47792	0.357215	0.213293	0.0454507	0.379441	0.539953	0.324779	0.951662	0.984036	0.395667	0.7832	0.499511	0.999438	0.956941	0.993287	0.955691	0.962761	0.514926	0.611948	0.949207	0.150981	0.53433
PR	0.921093	0.527031	0.971933	0.152135	0.336723	0.305193	0.671053	0.030381	0.0643136	0.0771514	0.112986	0.207208	0.147413	0.178086	0.65754	0.992775	0.486268	0.209195	0.740079	0.938373	0.999528	0.860538	0.956354	0.86695	0.387324	0.355061	0.662889	0.993202	0.606874	0.223579	0.964419	0.979409	0.998919	0.808812	0.780709	0.514276	0.972498	0.571211	0.697916	0.527031
CCNB1	0.888425	0.5231	0.197262	0.490823	0.486604	0.146435	0.393688	0.0440086	0.184324	0.045558	0.362792	0.140456	0.384182	0.194157	0.674915	0.656888	0.460615	0.448845	0.958884	0.811946	0.525673	0.934092	0.950816	0.999957	0.78335	0.99939	0.936152	0.997082	0.840856	0.0233924	0.988128	0.273068	0.661289	0.269138	0.744976	0.765884	0.972905	0.245645	0.98933	0.200754
SOX9	0.931662	0.795605	0.241734	0.394888	0.645843	0.0198805	0.757276	0.134211	0.00228563	0.684362	0.635076	0.00272564	0.117381	0.881928	0.0516324	0.152068	0.0648736	0.963647	0.883455	0.896082	0.941577	0.999176	0.714735	0.802166	0.767917	0.965028	0.999337	0.913804	0.0199494	0.682379	0.945125	0.55885	0.781228	0.861221	0.601173	0.0856958	0.307683	0.939374	0.368844	0.642042
ERLIN2	0.192201	0.599647	0.0991229	0.337641	0.651166	0.637224	0.0025929	0.0959317	0.483785	0.0502449	0.112699	0.0497987	0.232133	0.0552169	0.515187	0.751429	0.0762476	0.514438	0.976101	0.783106	0.898002	0.971064	0.675335	0.999999	0.991914	0.613998	0.900777	0.8456	0.134841	0.999549	0.63275	0.119843	0.404338	0.993081	0.971764	0.965879	0.454205	0.995478	0.995214	0.101631
CLDN4	0.785125	0.00654086	0.133629	9.55219e-05	0.00729109	0.26109	8.42292e-09	1.84727e-08	0.105842	0.00144925	2.07464e-11	0.129591	0.219764	0.000349292	0.0532726	0.428282	0.00673305	0.613203	0.084265	0.108837	0.951291	0.999997	0.00585907	0.705656	0.999998	1	0.99297	0.0163554	0.999931	0.939986	1	0.989286	1	1	0.999993	0.826097	0.580959	0.639737	1	0.0145483
SFRP1	0.998432	0.186679	0.183286	0.130304	0.0577112	0.0130819	0.0309167	0.00181119	0.0256605	0.00121446	0.0221567	0.0510552	0.718218	0.171175	0.0504352	0.185996	0.151177	0.975521	0.954183	0.0964524	0.0731157	0.407641	0.144485	0.767737	0.986214	0.99967	0.992639	0.921436	0.0882828	0.999996	0.999324	0.496761	0.999004	1	0.818809	0.480143	0.725705	0.816979	0.121727	0.499994
KLF2	0.820753	0.107368	0.00511195	3.54545e-06	0.0595228	0.00255082	3.92971e-06	0.000118603	0.0669773	0.00297787	0.000101121	0.702832	0.0206988	0.00531165	0.00242422	0.740028	0.162703	0.0615333	0.897406	0.000694328	0.567955	0.802175	0.00644973	0.111647	0.630333	0.998318	0.996932	0.801621	1	0.141957	1	0.975863	1	0.99623	1	0.211075	0.999152	0.692102	1	0.235602
CLDN3	0.553647	0.0184285	0.000228606	1.98227e-05	0.0270609	0.41105	3.57351e-08	5.58882e-18	0.130793	0.0104366	6.29027e-05	0.000629207	0.208213	0.0001382	0.0103994	0.336331	0.0186351	0.981906	0.495242	0.732104	0.999853	0.999565	0.962014	0.485718	0.999998	0.999999	0.999389	0.186765	0.99999	0.741682	1	0.225647	0.999996	1	0.916985	0.999999	0.535246	0.355711	1	0.0106162
CCND1	0.247666	1.03876e-08	3.28275e-07	9.59033e-17	1.07658e-12	0.000219966	1.44606e-26	5.44257e-18	0.811824	4.68853e-12	1.62719e-07	1.78443e-13	1.14331e-09	9.72267e-16	0.998305	0.999985	0.80703	0.325526	0.999959	0.99975	0.605385	0.99968	0.999094	1	0.999999	1	1	1	1	1	1	0.901835	0.831764	0.449388	1	0.999909	0.981343	0.641708	1	0.00594699
ZNF703	0.0464856	4.97134e-08	3.90008e-06	3.72451e-11	5.5524e-07	1.79736e-06	1.00659e-15	2.87376e-10	0.0449055	3.88832e-10	0.00109477	1.62496e-05	0.0192845	2.28687e-11	0.998952	4.20448e-11	0.510883	0.179627	0.112443	0.995473	1	1	0.99999	1	0.99515	1	0.931088	0.991118	0.977388	0.999999	0.999997	0.99623	1	1	0.758494	1	0.958131	0.9999	1	0.274092
